# Supplementary material for: Dynamic chromatin regulatory landscape of human CAR T cell exhaustion
Source: Proc Natl Acad Sci U S A. 2021 Jul 20;118(30):e2104758118. doi: 10.1073/pnas.2104758118 (PMC8325267; doi:10.1073/pnas.2104758118)
Supplement: Supplementary File [file pnas.2104758118.sd01.txt]

peakID	chr	start	stop	Day0_CD4_CM_1	Day0_CD4_N_1	Day0_CD8_CM_1	Day0_CD8_N_1	Day10_CD4_CM_CD19_1	Day10_CD4_CM_HA_1	Day10_CD4_N_CD19_1	Day10_CD4_N_HA_1	Day10_CD8_CM_CD19_1	Day10_CD8_CM_HA_1	Day10_CD8_N_CD19_1	Day10_CD8_N_HA_1	Day14_CD4_CM_CD19_1	Day14_CD4_CM_HA_1	Day14_CD4_N_CD19_1	Day14_CD4_N_HA_1	Day14_CD8_CM_CD19_1	Day14_CD8_CM_HA_1	Day14_CD8_N_CD19_1	Day14_CD8_N_HA_1	Day7_CD4_CM_CD19_1	Day7_CD4_CM_HA_1	Day7_CD4_N_CD19_1	Day7_CD4_N_HA_1	Day7_CD8_CM_CD19_1	Day7_CD8_CM_HA_1	Day7_CD8_N_CD19_1	Day7_CD8_N_HA_1
all_peaks_100015	chr3	108525169	108525670	205	158.5	247.5	203.5	154.5	117	125.5	54.5	167.5	110	178	121	186.5	207.5	138	113.5	207	191	157.5	144	146.5	55.5	124	38	140	48.5	142.5	64.5
all_peaks_100061	chr3	110533312	110533813	5	2	15.5	1	28	144.5	6	56	109	147.5	37.5	128.5	57	51	10	65	66	113	33	62	50	108.5	20.5	56.5	87	111	50.5	119
all_peaks_100071	chr3	110957679	110958180	76.5	49.5	83.5	73	121.5	223	226	195	189.5	164.5	185	304	129.5	137	211	167	164	155	200	202.5	104.5	63.5	111.5	64.5	113	77.5	155	108.5
all_peaks_100081	chr3	111030626	111031127	15	18	15	21	140.5	193.5	86.5	177.5	137	154.5	89.5	183	122.5	170.5	58	193	113.5	160	58	190.5	84	71.5	48.5	32.5	105	52	81.5	39.5
all_peaks_100125	chr3	111386704	111387205	174.5	227.5	161.5	202.5	104.5	62	172.5	88	85	65.5	130	120.5	111	103.5	191	111	136	107.5	154	138	82	35	108.5	70.5	70.5	34.5	106	56
all_peaks_100168	chr3	111791181	111791682	209	315	49.5	199.5	129	41	154	54	12	5	98	31	118	90	173	87.5	44	24	110	62.5	125	49	122.5	61.5	19	13.5	57	42
all_peaks_10019	chr1	169013513	169014014	64.5	77	53.5	78	161.5	88.5	289	167	121.5	60.5	239.5	198	143.5	231	223.5	234	137	116	206	229.5	56	35.5	75	25	58	25	93	24
all_peaks_100244	chr3	112395572	112396073	39	7.5	54	12.5	189	232.5	154	183	195.5	183.5	198.5	239.5	202.5	234	71	225.5	217	216	126	215.5	197.5	157.5	218	153.5	182.5	160.5	211	138
all_peaks_100308	chr3	113415405	113415906	526	570	468.5	549.5	500.5	431	528	490.5	494	377	488	511.5	481.5	503.5	522.5	476	511	452	513.5	494.5	505	398.5	466.5	450	462.5	443.5	444.5	384.5
all_peaks_100342	chr3	113933864	113934365	235	211.5	295	273	181.5	213.5	159.5	146.5	142.5	120.5	169.5	195	175.5	165.5	168	107.5	228	162.5	210.5	148	179	74.5	157.5	94.5	142.5	118.5	185.5	132.5
all_peaks_100404	chr3	114866316	114866817	586	596	524	538	369	407.5	464.5	488.5	409.5	395	479	450.5	512.5	506	475	522.5	448	401.5	481.5	488.5	385	474	442	480.5	402	402	463	501
all_peaks_100425	chr3	115503161	115503662	283	274	304	336	206	161	192	117	152	176	176.5	184.5	149	174	164.5	143	150.5	159	179.5	143.5	167.5	145	213.5	163	195	166	197.5	175.5
all_peaks_100472	chr3	119012621	119013122	175	113	320	173.5	93	93	99.5	132.5	130.5	123	111	200.5	90.5	73.5	102	113	94.5	83	100.5	115.5	86	68.5	118.5	107	78.5	89	104.5	122
all_peaks_100476	chr3	119041699	119042200	179.5	132	210	131.5	181	270	182	303.5	246.5	298.5	150.5	265	182	200	144.5	277	188	209	151.5	244.5	135.5	195.5	160	233	107.5	203	151.5	170.5
all_peaks_100488	chr3	119182555	119183056	262.5	172.5	343.5	230.5	222	314	150.5	248.5	282.5	336.5	146.5	253.5	270	300	150	232	260	349	162.5	204	308.5	339	264.5	304	339.5	331	344	285
all_peaks_100502	chr3	119281274	119281775	44.5	0.5	36.5	4.5	30.5	153.5	6.5	94.5	40.5	215	7.5	69	73	83	6	53.5	101	122	24	46	59.5	282.5	7.5	131.5	50	329	19	228
all_peaks_10054	chr1	169460918	169461419	3.5	1	1	2	23.5	221.5	3	166	21	223.5	5	45	21.5	28	2	17	21	55	1.5	9.5	54.5	335	6.5	149.5	63	307	33.5	197.5
all_peaks_100573	chr3	120438332	120438833	118.5	135.5	95.5	140.5	149	47.5	102.5	19	60	11	119	64	129.5	100	127.5	88.5	115	61	156	88.5	114	22.5	79	17.5	57	14	63	23.5
all_peaks_100626	chr3	121796062	121796563	3	0.5	6.5	3	150	185	109	124	113	83.5	102	131	120.5	160	56.5	172	79	106	55.5	153	105.5	92.5	59.5	32.5	102	84.5	39	42.5
all_peaks_100628	chr3	121800312	121800813	4	3	8	1	105	190	22	145	88	125	39.5	156	82	114.5	10	160.5	69.5	121.5	16	79.5	113	128.5	40	54	154	90.5	94	58
all_peaks_100641	chr3	121865294	121865795	1	1.5	1	1	83	162	18	165.5	68	155	10.5	74	70	79	5.5	106.5	38	67	8	31	82	185	40.5	186	55	186.5	31.5	123.5
all_peaks_100679	chr3	122252677	122253178	3	6.5	4.5	1	72.5	257.5	24	149.5	180.5	213	58.5	204.5	66.5	111.5	5	157	52.5	135.5	16.5	61.5	150	149	118.5	112.5	155	113	163	104
all_peaks_100687	chr3	122328821	122329322	8.5	2.5	27.5	4	102	103	53	152	127.5	113.5	47.5	97.5	96.5	79	39.5	93	101	98.5	35	46.5	166	117	174.5	141.5	101.5	99	151	139
all_peaks_100725	chr3	122920387	122920888	449	488	392.5	444	260	295.5	342	332	283	247	356	344	323	293.5	401	300	347	311	412.5	348	341.5	331	337.5	322.5	330	301	368	345
all_peaks_10073	chr1	169573908	169574409	166.5	243.5	192.5	271.5	109	110	222	70	103.5	64	229	200.5	117.5	162.5	284.5	119	167.5	215	309.5	169	53.5	18.5	30.5	10	68.5	26	46.5	19.5
all_peaks_10085	chr1	169661850	169662351	175.5	202	161	201.5	189.5	228.5	177.5	131.5	213	190.5	195	250	235	223.5	190.5	196.5	227	218.5	173.5	185	177	118	108	90.5	154.5	150.5	96	103.5
all_peaks_100858	chr3	125314250	125314751	380.5	342	364.5	337.5	305	321	385	215	383	352.5	395	364.5	334.5	321.5	372.5	381	350.5	317	363	370	274.5	235	282	253	266.5	175	269.5	173.5
all_peaks_100867	chr3	125634691	125635192	491.5	500	475	490.5	503	542	556	552.5	477	551	568.5	476.5	634	649.5	622	678.5	604	579	610.5	648	529	555	490.5	605	597	523	595.5	564.5
all_peaks_100925	chr3	126630201	126630702	40	6.5	150.5	32	143	184.5	202.5	238.5	214	216	217.5	271.5	161.5	223	153	257.5	308.5	239	232.5	246	107	124.5	136.5	189.5	123	96	150	127
all_peaks_100956	chr3	127202682	127203183	1	5	8	18.5	12.5	127	12	46	88.5	187.5	46	63	40.5	84	7	33	45.5	143.5	29	42	15.5	121.5	13	94.5	76.5	103.5	59	94
all_peaks_100973	chr3	127356309	127356810	17	17	26	19	56.5	30.5	156.5	103.5	88.5	48.5	172.5	137	61	103.5	125	182.5	64	86.5	116	179	34.5	28.5	70	53	33	31	110.5	63.5
all_peaks_101037	chr3	128035292	128035793	215.5	259.5	92	248	56	12	81	9	7	14.5	62.5	20.5	61	24.5	114.5	20	51	9.5	101.5	54	23.5	6	23	5	11.5	2.5	18.5	7
all_peaks_101106	chr3	128513217	128513718	12	13	5.5	13	31	47.5	25.5	163	35	94.5	12.5	39.5	25.5	40	22.5	79	9	29.5	15	20	20	113.5	34	130	35.5	127.5	35.5	119.5
all_peaks_10114	chr1	170043587	170044088	334	302	406	321	429	493	359	513	471.5	540	384	489	380	375.5	326	435	371.5	406.5	368	449	418.5	486.5	358	505	411.5	450.5	399	434
all_peaks_101206	chr3	129158682	129159183	630	607	573	558.5	647.5	633.5	616	646.5	608.5	586	615.5	644	650	689	638.5	636	674.5	733.5	698	617.5	772.5	689.5	645.5	583	792	641	680	583.5
all_peaks_101213	chr3	129200669	129201170	162.5	183	24.5	71.5	39	9.5	44	7	2.5	5	6	1	59.5	31	38.5	9	2.5	4.5	5.5	1	32.5	14.5	15	3.5	3	1	2.5	2.5
all_peaks_101224	chr3	129295617	129296118	263	102.5	456	161	241	54	42.5	8	91	14	80	27	226	187	59.5	47	180.5	66.5	82	58.5	153.5	26	32	11	122	21	59.5	6.5
all_peaks_101260	chr3	129830611	129831112	344	339.5	347.5	352.5	337.5	390.5	354.5	382	382.5	360	386.5	328	438	469.5	478.5	436.5	465.5	372	468.5	488	348	375	343.5	369.5	415	383.5	357	334
all_peaks_101285	chr3	130568888	130569389	15.5	3	19	8	79.5	242.5	29.5	193	107.5	175	29.5	219.5	91.5	87	28.5	130	88	134.5	49	75.5	86.5	144	96	143	65.5	122.5	113.5	103.5
all_peaks_101313	chr3	131100228	131100729	359.5	324	330.5	322	448	524.5	440.5	538	356.5	379.5	382	466	417	434.5	405	462.5	408	417.5	358	392	429	435	408.5	423.5	364.5	437.5	397.5	366.5
all_peaks_101399	chr3	133292014	133292515	585	577	561.5	540	597.5	423	555.5	527.5	636	640.5	604.5	617.5	634	663	653	647.5	657.5	640.5	682	648.5	584	540.5	590.5	581.5	599	591	591.5	634.5
all_peaks_101400	chr3	133293175	133293676	100	101	177	105.5	200	304	101	235	134	302.5	122	173.5	139.5	134	90.5	130	148.5	173	83	103.5	196	333.5	157.5	291	223	313.5	255	298.5
all_peaks_101412	chr3	133524363	133524864	241.5	248	258	247	191	306.5	248	256.5	204	258.5	236.5	212	232	228	206	204	237.5	214.5	211.5	208	231.5	388.5	225.5	328.5	221.5	363.5	256	333
all_peaks_101492	chr3	135915142	135915643	196.5	199	202.5	219.5	310	288	278.5	277	376	396.5	284.5	402.5	268.5	272.5	279.5	309	266.5	285	247	310	269.5	308.5	250.5	266.5	305	321.5	258.5	316
all_peaks_1015	chr1	9031062	9031563	69	144.5	38	156.5	105	73	189	177	90	39.5	184	136	111.5	102.5	190.5	135.5	96.5	66	181	180	110	79.5	103	133	75	73.5	154	151
all_peaks_101513	chr3	136471226	136471727	464	422	514	457	556	463.5	509	443.5	519	575.5	476.5	512	484	468.5	457.5	470.5	472.5	497	436	499	460	464.5	415.5	479	346	476.5	402	513.5
all_peaks_101523	chr3	136580687	136581188	514	575	559.5	546	451.5	491.5	478.5	387	406.5	492	495.5	486	415.5	448	471.5	407	443.5	426	459	444	429.5	434	372.5	379	342.5	397.5	380.5	381.5
all_peaks_101557	chr3	137785170	137785671	3.5	0.5	1	1	22.5	122.5	4	148	20	167	8.5	115	26.5	35	2	51	20.5	75	4.5	22	63	145	49	144.5	105.5	128.5	126.5	139
all_peaks_101593	chr3	138312988	138313489	250.5	265.5	266.5	288.5	171	137.5	199.5	135	214	148.5	248.5	202	169	138.5	221.5	131	236.5	204	243	226	208.5	121	214	227.5	226	222	280	278
all_peaks_101603	chr3	138499797	138500298	168.5	121.5	187.5	81	169.5	87.5	230.5	44.5	93	41.5	170.5	49.5	153	161.5	237	104	150	104.5	168	113	150.5	52.5	117.5	33	106	42	54	23
all_peaks_10161	chr1	171750299	171750800	767	802	776	740.5	673.5	670.5	743.5	730.5	615.5	601	689	718.5	669	754.5	775	748.5	672	743	717	722.5	690	659.5	672	695.5	660	650	647.5	685
all_peaks_101758	chr3	141217610	141218111	273.5	180.5	213	244.5	141	115.5	148	108.5	169.5	159.5	159	164.5	164.5	198.5	164	153.5	159.5	178	149.5	166.5	125	108	202.5	89	82.5	88	187	131.5
all_peaks_101765	chr3	141261319	141261820	1.5	7	4	3	8	124	4.5	69.5	35	144	5.5	78.5	32.5	20.5	0	18.5	27.5	59	2.5	14	37.5	176.5	25.5	125	76.5	156	73.5	143.5
all_peaks_101817	chr3	141989258	141989759	19	3	124	35	107.5	94	85.5	36.5	136.5	60	122.5	138	156.5	115.5	80	108	180	148	114.5	131.5	20	13	11	10	18.5	48.5	15	48
all_peaks_101980	chr3	148727456	148727957	44.5	4.5	256.5	30.5	87.5	67	60	100.5	203	135.5	137.5	196	102.5	108	48	105.5	206.5	197	108	129	30	29	58	33	68.5	111.5	99	104
all_peaks_101998	chr3	148942962	148943463	7.5	6	26.5	16.5	24	113	10.5	164.5	46	121	20.5	143	37.5	26	9	65	39.5	64.5	20.5	44.5	32	100	34	76.5	19.5	107	61	109.5
all_peaks_102125	chr3	150853589	150854090	21	24.5	41	46	80.5	199.5	57.5	114	102	189	129	233.5	89.5	79	55	105	113.5	168.5	105.5	139	104	123	45.5	112.5	110	140	109.5	133.5
all_peaks_102159	chr3	151034327	151034828	2.5	2	1	1	2.5	126	9	67	34	105.5	6	42	19.5	17	1.5	14.5	14.5	26.5	2	13.5	39.5	190	6	73	23	132	26.5	126.5
all_peaks_102194	chr3	151844775	151845276	4	4.5	6.5	1	17	117	8	119	54	144	14	108	19.5	25	4	45.5	21	42.5	6.5	23	52	106	64	128	40	61	81.5	94.5
all_peaks_102224	chr3	151976153	151976654	24.5	9.5	30.5	22	6.5	80	14.5	122.5	45	125.5	16	61.5	27	20	11	63.5	28	68	17	25	89	176	66	199.5	93.5	182.5	97.5	182.5
all_peaks_10227	chr1	172501736	172502237	595.5	548.5	568	539	578	519.5	575.5	511	603	435.5	560.5	467	553	595.5	574	542.5	543	553.5	575.5	601.5	518.5	458.5	616	465.5	419.5	451.5	539	528
all_peaks_102296	chr3	152856409	152856910	2.5	3.5	3	1	31	141.5	2.5	143	20.5	88	4	36	54.5	40	3.5	57.5	29.5	42.5	3.5	10.5	45	138.5	16.5	86.5	11.5	115	10	54.5
all_peaks_102300	chr3	152878889	152879390	357	406.5	352.5	413.5	415	460.5	478.5	388	421.5	372.5	462.5	387	412	408.5	446	355	358.5	358	451.5	387	348	344.5	335.5	326.5	343	301.5	327	318.5
all_peaks_102307	chr3	152939482	152939983	337	261.5	420.5	298.5	366	278.5	364.5	258	313	129.5	307	291	337	354	305	299	333	287.5	297.5	291.5	188	86.5	170.5	51.5	125	72.5	144	74
all_peaks_10236	chr1	172608108	172608609	105	166	106	111	83.5	196	200	182.5	139	280	195.5	224.5	111.5	138.5	240	143.5	149.5	138	197.5	175.5	74	154.5	107.5	163.5	90.5	182.5	113	162
all_peaks_102414	chr3	156237459	156237960	1	2	1	2	10	47.5	6	183	18.5	54.5	5.5	112	10.5	10.5	6	111	9.5	21	4.5	31	26	101.5	41	150	35	63.5	50	179.5
all_peaks_102455	chr3	156505945	156506446	1	0.5	1	1	5.5	75.5	9	76	32.5	126	6.5	45.5	10.5	20	3	32	18	34	6.5	8.5	14.5	132.5	8.5	92.5	25.5	147.5	20	106
all_peaks_10246	chr1	172631837	172632338	92	85	199.5	90	72	179	129	174	212	235.5	148	224	96.5	116.5	124	155	159.5	189.5	121	128.5	42	100	77.5	107.5	102.5	157.5	121.5	130
all_peaks_102461	chr3	156534582	156535083	153	124	154.5	137.5	221.5	162	288.5	187	218	243.5	237.5	176	189	166.5	225	193.5	179.5	144.5	202	193.5	209.5	148	289	228.5	183	145	275.5	212.5
all_peaks_102472	chr3	156784765	156785266	102	49.5	160.5	44	188	15	152.5	6.5	57.5	2.5	132.5	25	152.5	125	164.5	34.5	145	53	148	75	83.5	4.5	26	3	28.5	4	8.5	2
all_peaks_102490	chr3	156846140	156846641	110	92	70.5	95	94.5	80.5	70.5	145	38.5	68	68.5	101	105	90.5	77.5	96.5	74.5	75	88	98.5	87	136.5	108.5	185	71.5	234	89.5	215
all_peaks_102492	chr3	156852538	156853039	20.5	4	23.5	3	213	183	157.5	121.5	137.5	113.5	164	220.5	173.5	162.5	165.5	176.5	161.5	165	155.5	141	104.5	34.5	87	28	74	45	75.5	55.5
all_peaks_102596	chr3	159745530	159746031	1.5	1	5	1	90	156.5	32	158.5	96	113.5	23	104	85	74	10.5	82	32.5	67.5	6.5	34	140.5	107.5	99	108.5	124.5	72.5	92	74
all_peaks_102626	chr3	160167341	160167842	321.5	293.5	339	265.5	405	458.5	347.5	422.5	433	602	359	501.5	357.5	379.5	374	412	361	423	347	401	470	536	475.5	386	466.5	435.5	482	407
all_peaks_102630	chr3	160283164	160283665	438	410	464.5	406	421.5	395.5	396	293	386.5	356	368.5	337	387	369.5	382.5	340	378.5	370	388.5	369	359	339	323.5	279	326	342.5	278.5	324.5
all_peaks_102640	chr3	160519522	160520023	20	21.5	29.5	16	70.5	229	72	136.5	80.5	210	63.5	148.5	77	84.5	51	87.5	66.5	130	39	49.5	131	160.5	82.5	170	138	132.5	132	176
all_peaks_102693	chr3	167452674	167453175	594.5	616	569.5	581	607.5	549.5	637.5	571	482	508.5	603	583	639	578	630	571.5	574.5	541	621	610	478.5	436.5	440	469.5	491	476.5	452.5	504
all_peaks_102707	chr3	167742295	167742796	3	1.5	7	2.5	17	99	13.5	205.5	35	174.5	35	151.5	24.5	33	6.5	99.5	29	73	14	53	5	79.5	26.5	107.5	8	121	56	96.5
all_peaks_10271	chr1	172733480	172733981	31	177.5	21	204	2	1.5	6.5	2.5	2	2.5	0	1.5	0.5	1	5.5	0	2	4	4.5	1	0	0.5	1	2	0.5	1	0	0.5
all_peaks_102719	chr3	167813401	167813902	13	9.5	49.5	31.5	79.5	394	53.5	202.5	120	318.5	133.5	338	79.5	104	32	132	114.5	228.5	78	138	68.5	182.5	70	163.5	148	275	165	287.5
all_peaks_102739	chr3	169476951	169477452	36.5	38.5	40	25.5	70	158.5	41.5	188	124.5	119.5	45	160	70.5	73	45	89.5	68	82	35	54	58.5	135	78.5	125	61.5	136	117.5	138.5
all_peaks_102741	chr3	169482652	169483153	275.5	299	326	320.5	173	196.5	260.5	176.5	222.5	147	226	225	143	181.5	239.5	180	176.5	179	247.5	209.5	171	137.5	129.5	136	143.5	162	206.5	201
all_peaks_102764	chr3	169751140	169751641	107	149.5	80.5	145.5	35	9.5	144	10	38.5	14.5	163.5	67	31.5	44.5	177.5	57.5	56	22	157	108.5	21.5	5	43	6.5	16	5.5	33	14
all_peaks_102770	chr3	169774492	169774993	1.5	0.5	2.5	3	47.5	126	5.5	132.5	18.5	117.5	7	59.5	22	38	4.5	48	22.5	40	1.5	17	79	136.5	48.5	121	92	114.5	54.5	103.5
all_peaks_102884	chr3	171531761	171532262	4.5	3.5	25.5	6.5	11	153.5	4.5	138.5	22	156.5	5.5	53	29	69	3	37	24.5	47	6	26	32	194	19.5	58.5	44.5	196.5	33.5	142.5
all_peaks_102951	chr3	172235672	172236173	55.5	32	28	4.5	52	83	85	109.5	131.5	211	63.5	109.5	84.5	83	35.5	155.5	89.5	90.5	39.5	153	19	42	74.5	65	52	112	46.5	71
all_peaks_102958	chr3	172268280	172268781	7.5	6.5	7.5	2	68	154.5	47.5	114.5	93	177.5	62.5	109.5	75	122.5	43.5	133.5	88	178	60	65.5	65	72	81.5	86.5	58.5	109	102	108
all_peaks_102966	chr3	172309997	172310498	69	44.5	111.5	64	96.5	263.5	208.5	416	321.5	398.5	277.5	555.5	129	203	152.5	391	244	363.5	253	417	50.5	89.5	101.5	205	64	156	159.5	199.5
all_peaks_102980	chr3	172428708	172429209	80.5	77	114.5	98.5	135.5	217.5	131.5	206.5	170.5	219.5	187.5	258.5	137	188.5	119.5	204	146.5	203	158.5	171	126	209	101.5	158.5	172	231	153	226
all_peaks_103012	chr3	176775546	176776047	37.5	36.5	17	24.5	49.5	147	41.5	174	28	56.5	33.5	73.5	47	39	26	50	34	51.5	22	34.5	93.5	162.5	91	162.5	70.5	116.5	112	131
all_peaks_103053	chr3	177144841	177145342	55	16	70	25.5	82	237	101	253	104.5	133	86	161	138.5	100.5	90	105.5	134	113.5	105	96.5	152	221	173.5	213.5	147.5	165	218	233.5
all_peaks_103075	chr3	177397226	177397727	5	2	19.5	6.5	81.5	180.5	38.5	143.5	143	170	55.5	266	91	136	17.5	174	133.5	140.5	23	147	74.5	74.5	54.5	62	101	92.5	100	108
all_peaks_103165	chr3	179280397	179280898	375.5	387.5	386	368	477.5	470	411	479	456.5	541	400	503	391	371	416.5	428	371	392	395	411.5	358	418.5	373.5	420.5	368	454	348.5	369.5
all_peaks_103170	chr3	179326620	179327121	47	8.5	27	7.5	120	183	71.5	146.5	86.5	116	39.5	79	136.5	163.5	54.5	91	80	110	42	68.5	161.5	233	144	128.5	121.5	216.5	121.5	113.5
all_peaks_10322	chr1	173519951	173520452	25.5	50	36	50.5	40	5	157	7.5	62.5	13	156	52.5	29.5	20	95	25	103	48.5	169	137	4.5	1.5	12.5	3	16	8.5	48	6.5
all_peaks_103286	chr3	183003583	183004084	142	72	212.5	100.5	84.5	187.5	81.5	278	169	157.5	67	165.5	104.5	134.5	64.5	129.5	145	172.5	69	97.5	170	336	288	302.5	164	347.5	220	286
all_peaks_103398	chr3	184080805	184081306	153	137.5	208	192.5	310	311.5	240	325	250	390.5	258	260	234	222	222.5	233.5	240.5	290.5	236	258.5	260	345	299.5	318.5	346	309.5	330.5	345.5
all_peaks_103411	chr3	184279208	184279709	116.5	98.5	86.5	149	120.5	210	98.5	163	159	230.5	155	172	110.5	149.5	74	146.5	114.5	243	180.5	143	161	148	165.5	233.5	222.5	263.5	268	284.5
all_peaks_103472	chr3	185255128	185255629	7.5	7.5	7.5	2.5	40	132	48	188.5	26.5	76	29.5	90	57	59	20	112	23.5	38	15	29	78	142.5	52	95.5	70	105	60.5	76
all_peaks_103515	chr3	185826780	185827281	141	92	237	130	234	395.5	250	459	243.5	396	298	394	233.5	188	170	378	245	284.5	225.5	319	225.5	280	382	390	261.5	380.5	417.5	389.5
all_peaks_103548	chr3	186236867	186237368	136.5	97	159.5	115.5	111.5	61.5	135.5	123.5	120	87.5	165	130.5	130.5	97	143	84.5	194.5	147.5	160	160.5	58	22	41.5	38	55	47	26	61
all_peaks_103551	chr3	186251958	186252459	51	22	46	26	21	36.5	75.5	139	37	81.5	80.5	76	19.5	21	80	54	54	52	129	105	19	95	79.5	188	14.5	127	63	239
all_peaks_103594	chr3	186600496	186600997	2.5	2	4	2.5	25	123.5	9.5	126	39	212.5	5.5	48.5	45	46	5.5	61.5	45	69.5	8.5	19.5	35.5	190	28.5	169	75	192	44	137.5
all_peaks_103597	chr3	186626844	186627345	134.5	116	150.5	122.5	160	147.5	193	103	157.5	86.5	218.5	190	174	193	212	137.5	217.5	160.5	223	194	124.5	29	91	37.5	119	35.5	114	34.5
all_peaks_103615	chr3	186745241	186745742	211	240.5	132.5	254.5	106.5	26.5	183.5	27.5	45.5	17	213	53	101	66	226	45	87.5	34.5	212.5	136	96.5	15.5	63	16.5	70	22	54.5	14
all_peaks_103663	chr3	187520612	187521113	33	8.5	36.5	3.5	112.5	169.5	64	169	145.5	150	80	147	103	128	48	168	123	129	59	98	151	158.5	249.5	164.5	118	164.5	144.5	119
all_peaks_103665	chr3	187524827	187525328	1	2	1	2.5	12	67.5	4.5	133	16	104	5	30	18	13.5	1.5	25	13	30.5	4.5	8	54	168	48.5	237	76	190.5	57.5	210
all_peaks_103668	chr3	187540181	187540682	14	7.5	50.5	19.5	26	5.5	110	25	40.5	10.5	190	73	25	38.5	73	36	73.5	29	196	122	7	5.5	23	4.5	38	4.5	66	9.5
all_peaks_103698	chr3	187717545	187718046	158.5	66.5	111	65.5	168.5	48	168.5	56.5	126	50.5	171	99	147	155.5	122	110	163.5	105	146	148	83.5	18.5	116.5	16.5	48	23.5	120.5	34
all_peaks_103746	chr3	188057469	188057970	23.5	9	148.5	28.5	21.5	111.5	14.5	119	57.5	199.5	39	65	39.5	21	22	18.5	56	63	61.5	32	45.5	161.5	70	160	83.5	225	130.5	220
all_peaks_103788	chr3	188506252	188506753	60.5	78.5	39.5	103	30	116	42	167.5	57	176.5	58.5	123.5	17	20	30	46	33	42	56.5	38	32	245	63.5	222.5	36.5	268.5	105	257
all_peaks_103812	chr3	188850075	188850576	105.5	65	209	96	174.5	139	207	121	165.5	95	215.5	159	167	163.5	168.5	157.5	190.5	139.5	177.5	161	170	54.5	152	82.5	164.5	82	166.5	43
all_peaks_103834	chr3	189042468	189042969	220.5	199	200	243	206	184.5	270.5	252.5	179	198.5	237.5	244	255	246	288	269	223	248.5	250.5	261	144	84.5	140.5	57	128	95.5	142	103
all_peaks_103839	chr3	189073513	189074014	103	63	72.5	80.5	150	65.5	164.5	47.5	79.5	28	113	74.5	150	129	176.5	135.5	128.5	87.5	158	128.5	65.5	29.5	39	14	60.5	15	34.5	26
all_peaks_103854	chr3	189247205	189247706	3	0.5	1	2.5	4	73	0	188.5	5.5	155.5	2.5	29.5	2.5	8	4	25.5	3.5	32.5	1.5	6.5	4.5	275.5	3	197.5	21.5	265.5	13.5	248.5
all_peaks_103907	chr3	190231513	190232014	300.5	333.5	299	326.5	437.5	445	398	397	369	477.5	386	399.5	336	356.5	339	359.5	325.5	350	336.5	369.5	308.5	324.5	293.5	335	291	319.5	346	298.5
all_peaks_103918	chr3	190284194	190284695	3	3.5	1	4	21	122	25.5	284	42.5	147.5	22.5	95	23.5	106.5	15	149	14	97.5	15.5	52.5	64.5	164	138.5	222	62	189	150	184.5
all_peaks_103924	chr3	190303548	190304049	12	3.5	8.5	4	46	94	17	173	32	88	10	37	45	75	5	87	24.5	63.5	5	31	93	188	93	155	21.5	178.5	61.5	160.5
all_peaks_103988	chr3	192568411	192568912	7.5	0.5	6.5	1	49	129.5	15	158	20	103	18.5	56.5	73.5	77.5	5.5	65.5	35.5	78	16.5	28.5	49.5	156	37	105.5	39	111	49	113
all_peaks_103996	chr3	192610706	192611207	68	26	36.5	31	151	187.5	97.5	174	150	168.5	118.5	179.5	174.5	218	77.5	171	121.5	154	122	127	149	123	122.5	157	116.5	130	120	122.5
all_peaks_103998	chr3	192616619	192617120	59	39	24	31	189.5	280	167	273.5	148	218	179	210	199.5	281.5	152	299.5	139	183.5	172	241.5	124	162.5	118.5	168.5	43.5	161.5	105.5	114.5
all_peaks_10401	chr1	174968565	174969066	487	497.5	417.5	427	464	324	380	309.5	379	481	385	361	449.5	396	410.5	400	376	393	401.5	386.5	433	398.5	377.5	406.5	414	363.5	423	451
all_peaks_104073	chr3	194023973	194024474	51.5	73	33	49	146.5	170	192	151	194	71.5	177	172	129.5	146.5	113.5	215.5	95.5	105.5	143	188.5	97.5	32	78	34.5	60.5	23.5	71	34.5
all_peaks_104113	chr3	194241456	194241957	7.5	2	4.5	1	21	122.5	6.5	166.5	23.5	139	3.5	26	27.5	30.5	5.5	32.5	30	43	10	9.5	30	182	7	93	13.5	141.5	20	104.5
all_peaks_104144	chr3	194489798	194490299	331.5	356.5	301	349	203	217	249.5	193	228.5	140	219	224.5	228	239	297.5	265.5	214.5	217.5	269.5	210.5	233.5	220	241.5	241	176	196	278	210.5
all_peaks_104164	chr3	194854136	194854637	62	5	11	3.5	70	139	2	1	13.5	38.5	0.5	2	56	111.5	0	1	12	40	1.5	0	178.5	248.5	2.5	6	48	70	2	3.5
all_peaks_104186	chr3	194980449	194980950	132.5	92.5	206	180.5	175	230.5	124.5	166.5	189.5	218.5	213.5	300	149	144.5	81.5	151	172.5	213.5	147	221	186	153	104.5	149	134	207	161.5	202
all_peaks_104196	chr3	195163669	195164170	382	307.5	395.5	343	499.5	600	466	601	427.5	555.5	463.5	558.5	471	501.5	457	594	491.5	585	443	503	510	584	498	523	479.5	565.5	489	524.5
all_peaks_104210	chr3	195276945	195277446	197	223.5	186.5	279.5	90	24	169.5	60	56.5	37	167.5	111.5	90.5	76	192.5	86	113	74.5	222	150.5	60	14.5	84	26	61.5	19.5	55.5	23.5
all_peaks_104319	chr3	195906567	195907068	186.5	202.5	205.5	271	302	504.5	224.5	541.5	378.5	479.5	339	497.5	348.5	337.5	186.5	296	418.5	579.5	310.5	276	388.5	511.5	377	492.5	579	505	510	621
all_peaks_104321	chr3	195908695	195909196	65	17	66.5	13.5	131	163	160	180	183.5	138.5	151	169.5	139.5	174.5	114.5	174	114.5	166	111.5	165.5	91.5	71.5	100	98	95	93	95.5	66
all_peaks_104365	chr3	196295262	196295763	389	400	422.5	410.5	378.5	337	357	270.5	248.5	267.5	344	331	338.5	300	356	336	338	317	353	352	264	206.5	227.5	208.5	258.5	220.5	239.5	199
all_peaks_104381	chr3	196359065	196359566	328	272	467.5	329.5	491.5	577.5	595.5	341	555	449.5	682	667	472.5	592	518.5	545.5	593.5	603.5	622	634	411	267	390.5	234	406.5	264	394	308.5
all_peaks_104466	chr3	197281529	197282030	278.5	293	301.5	284.5	369.5	493	365.5	448.5	354.5	457	370	420.5	330.5	368	346.5	381	390.5	395.5	348	371	393	396.5	433	405.5	385.5	396.5	400.5	368
all_peaks_104479	chr3	197439083	197439584	265.5	291	257	332	117	171	135.5	227.5	113.5	134.5	114.5	146.5	132	135.5	133.5	146	132	103.5	100.5	115.5	148.5	226	218.5	211.5	136.5	189	183.5	179
all_peaks_104482	chr3	197463632	197464133	409.5	396.5	471.5	425	409	449.5	474	524.5	389	449	436.5	499.5	409.5	353	428	424	414	407	402	402	297.5	380.5	391	377.5	347	393	399	441.5
all_peaks_104497	chr3	197633347	197633848	6	3	8	2.5	17.5	202.5	6.5	189.5	29.5	267.5	8.5	87.5	39.5	31.5	4	23.5	40.5	121	9.5	7	38.5	409	13	280.5	132.5	399.5	58	349
all_peaks_104512	chr3	197798701	197799202	9	10.5	18	10	20	178	14	189	59.5	160.5	20.5	89.5	31	74	9	48.5	41	95	12.5	21	105.5	236	102	253	160	202.5	170	246.5
all_peaks_104537	chr4	331264	331765	328.5	388.5	295	343.5	232	257	321.5	375	232	129	301	269	293	283.5	330	311.5	283	266.5	319.5	280	370.5	302	363.5	338	261.5	266	319	341.5
all_peaks_104576	chr4	699176	699677	166.5	146.5	145	146.5	262.5	296.5	209	240.5	259	262	219	218	254.5	259	241.5	260.5	260.5	315.5	242.5	272.5	316.5	309.5	291.5	277	317	355	320	293.5
all_peaks_104587	chr4	775506	776007	556.5	557	570.5	586	558	609.5	625.5	684.5	572	592	629	651.5	663.5	694	655.5	710.5	683	653.5	705	700.5	641	665	614.5	621	649	607	681.5	650
all_peaks_104624	chr4	918438	918939	40.5	7.5	57	27.5	33.5	184	11.5	338	92	223.5	24.5	130	66.5	63	24.5	139	124.5	137.5	120.5	93.5	46	233.5	70	235	53.5	208.5	86	261
all_peaks_104635	chr4	964046	964547	8.5	5.5	330.5	63	18.5	2.5	9	4.5	14	8	16.5	4.5	11.5	6.5	5	2	59	26.5	27	11.5	8.5	2.5	5	2.5	26.5	15	9	4.5
all_peaks_104673	chr4	1049542	1050043	209.5	241.5	354	320	99	59.5	158.5	50	67.5	54	116.5	70.5	86.5	94	143.5	63.5	94.5	67.5	119.5	74	71.5	31	157.5	63.5	71	27.5	125.5	67
all_peaks_104730	chr4	1331058	1331559	4	8.5	3	3	27	16	10	127.5	10	13	2	12	9	11.5	4.5	25.5	7	3	1.5	2	13	83	26.5	161	4.5	102.5	24	173.5
all_peaks_104734	chr4	1340638	1341139	442	462	465	441	514	539.5	471.5	572.5	514.5	498.5	497.5	538	534	540	497.5	515.5	505	565	502.5	508.5	602.5	588.5	583	583	569	505.5	548	538.5
all_peaks_104765	chr4	1607171	1607672	127	147.5	75.5	99	145.5	38.5	174.5	18	126.5	15	197.5	81.5	130.5	155	185	70	163	106	172	139	83.5	8.5	52	4	65.5	4.5	34	4
all_peaks_104779	chr4	1685927	1686428	180.5	149	175	156.5	319	284.5	219.5	292	252.5	216.5	213.5	164	274.5	249.5	251.5	280.5	201.5	254.5	198.5	210.5	274.5	252	250	317	301.5	267.5	212	275.5
all_peaks_104787	chr4	1722737	1723238	350.5	375.5	337.5	355	342.5	376	437.5	296	304	251.5	378	297	319	292.5	394	275.5	303	271.5	372.5	295	359	334.5	398.5	331.5	328.5	276.5	343.5	336.5
all_peaks_104834	chr4	1857791	1858292	385	365.5	388.5	345.5	454.5	488.5	480	527	444.5	392	481	394	404.5	441	473.5	470	421	439.5	429	446	290	315	328.5	426	310	315.5	352	361
all_peaks_104884	chr4	2243761	2244262	303.5	293	286	280	394	355.5	314.5	340.5	321.5	427	332.5	336	453.5	423.5	408.5	430.5	445	551	425	449	510.5	448	433.5	452.5	434	453	461.5	482.5
all_peaks_104892	chr4	2263761	2264262	751	833	826	820.5	802.5	906	823	922	803	786.5	843.5	817.5	779.5	815	825	849	788.5	929	807.5	821	949.5	941	885.5	877	919.5	975	844	769
all_peaks_104897	chr4	2283573	2284074	259	280	380.5	324	191.5	128	248	200.5	137.5	59	210	133	183.5	212	255.5	168.5	226.5	179.5	230	149	151.5	119.5	267.5	156	172	76.5	202	149
all_peaks_104900	chr4	2292620	2293121	87	86.5	171.5	181	56	9.5	86	16.5	64	27.5	132	38.5	45	59	86.5	25.5	88	62.5	118	75	18	8.5	57.5	9	82	12.5	88.5	29
all_peaks_104915	chr4	2414614	2415115	347	155.5	395	195.5	370.5	295.5	283	270.5	479.5	404	346.5	370.5	365	436.5	285	429.5	368.5	447.5	320.5	447.5	289.5	287.5	305.5	244	313.5	345.5	318.5	284
all_peaks_104916	chr4	2420334	2420835	332.5	209.5	287	184	312	248.5	246	193.5	285.5	262.5	207.5	186.5	339.5	319.5	252.5	290	315.5	364.5	208	225.5	310	279	275	269	363	283.5	249	278
all_peaks_104936	chr4	2537888	2538389	503.5	462	469	437	540.5	509	525	591	511.5	405.5	468	448	536	501.5	498	586.5	522	542	522.5	496	475.5	508.5	522.5	506	447	437.5	446.5	433
all_peaks_104958	chr4	2747839	2748340	68	7.5	123.5	8	112	506	58	595	178	474.5	43	336	218.5	169	64	288.5	214.5	309	90	112.5	157	473.5	259	501.5	162.5	413.5	243.5	396
all_peaks_105009	chr4	2937678	2938179	33.5	7.5	81	8	123	229	12.5	127.5	107.5	265.5	22	94.5	107.5	83.5	6.5	37	89	156.5	13	17.5	110.5	215.5	17	168	160	255	78.5	153.5
all_peaks_105017	chr4	2956228	2956729	33	16	27.5	12	71	122	23	78.5	103	193.5	34	94	50.5	39	13.5	54	68.5	90	23	46.5	91	100	45	72	77	161.5	82.5	130.5
all_peaks_105033	chr4	3049268	3049769	167.5	77	210	84	161	237	168	353	134.5	181.5	130.5	199	157	189.5	154	215	137	149.5	136.5	117	254	245	421.5	405.5	207.5	234.5	384	386
all_peaks_105049	chr4	3204096	3204597	180.5	182	171.5	191.5	201	228	318.5	195	267.5	186.5	321	320	304.5	275.5	340	224.5	283.5	256.5	291.5	281	226	114	164.5	84.5	214.5	81	179	54
all_peaks_105059	chr4	3304133	3304634	286	246	364	505.5	95.5	26	230	26.5	220.5	69.5	416	189	91	34	171.5	41.5	290	159.5	402.5	274	52.5	11.5	92.5	16.5	108	39.5	187.5	82.5
all_peaks_105128	chr4	3957344	3957845	464.5	449	401	441.5	382.5	357	460	360	362.5	437.5	472.5	399	547	555.5	557.5	494	520.5	461	531	510.5	405	399	393.5	438.5	399.5	397.5	398	369
all_peaks_105141	chr4	4350239	4350740	97	133	185	284.5	50.5	5.5	119.5	3.5	104	9.5	237.5	148.5	70.5	90	146.5	59.5	166.5	98	287	220	27	2.5	42.5	1.5	39.5	1.5	100.5	11.5
all_peaks_105221	chr4	6182609	6183110	36.5	0.5	129	11	327.5	415	157	341.5	331	310.5	266	362	286	324.5	72.5	264.5	333	366.5	204	263	287.5	251.5	120.5	186	255	243	263.5	220
all_peaks_105276	chr4	6692095	6692596	103	81	120.5	91.5	115.5	86	170	99.5	103	87	176.5	184	138.5	143	169.5	128.5	167	100.5	176.5	169.5	48.5	25.5	68	26	62.5	37	87.5	53.5
all_peaks_105280	chr4	6697935	6698436	152	162	161.5	117	198	146	265	101	100.5	82.5	225	125	196.5	175	265	151	211.5	132	234.5	168	132	100.5	72.5	34	116	48	55.5	22.5
all_peaks_105340	chr4	7000952	7001453	13	17	3	5.5	165.5	31	171	45.5	8.5	9.5	46	17	127.5	112.5	88	73	13	8.5	47	26.5	69.5	30	58	23	7	11	11.5	10.5
all_peaks_105344	chr4	7044628	7045129	132.5	119.5	182	122	292.5	368	230	336.5	351.5	409	219	337.5	243.5	241.5	209	308.5	228.5	293	175.5	221.5	245	308	234.5	323.5	313.5	320	242.5	317
all_peaks_105373	chr4	7651350	7651851	25.5	11	164.5	49.5	78.5	145.5	16.5	139	177.5	173	78	158.5	94	130.5	10	60	123.5	176	33.5	69	86	130.5	107	157	212.5	151.5	253.5	189.5
all_peaks_105386	chr4	7760898	7761399	129	156	115.5	121.5	123.5	58.5	142.5	40.5	92.5	17.5	131	55.5	130	171	129.5	92.5	136.5	95.5	122.5	138.5	93.5	36.5	78	33	70	24	47.5	32.5
all_peaks_105461	chr4	8411185	8411686	63.5	12.5	360.5	58	195.5	82.5	45.5	7	283.5	137.5	84.5	73	285	366	30	125.5	442	356	65.5	126.5	127	7	7	4	141.5	57	11	6
all_peaks_105463	chr4	8421184	8421685	2.5	2	17.5	7	22	72	2.5	57.5	22	139.5	1.5	16.5	23	37	4.5	26	33.5	69	2	10.5	23.5	164.5	8.5	92.5	21	162.5	6	61
all_peaks_10550	chr1	179923553	179924054	592	653	566	655.5	504.5	493.5	540	491.5	471.5	404.5	557	527	484	465.5	557	496	525	453	516	494	524.5	541.5	522	487.5	638.5	473.5	515.5	477
all_peaks_105500	chr4	9693233	9693734	229	234.5	237.5	217	185.5	235.5	179	236	128.5	146	117.5	140	174.5	233	170.5	175	151	193	147	120.5	278.5	270	216.5	268.5	211.5	242.5	231	207
all_peaks_105533	chr4	10097664	10098165	104	71.5	106	78	262.5	276	201.5	226	285	237	223	300	215	270	142	212.5	263	281	162	185	159.5	150	118.5	167	142	190	174	223
all_peaks_105538	chr4	10108199	10108700	48	9	70.5	23	83.5	187.5	21	228	64	193.5	25.5	111	118.5	95	14	78	68.5	108.5	28.5	37	86.5	261.5	75	219	86.5	187.5	147	208.5
all_peaks_105544	chr4	10118256	10118757	229	212	242.5	223.5	355	305.5	278	298	396	337.5	271	359	287	305	246	330	266.5	328.5	247.5	284	246	220	270	287	264	231	278.5	278
all_peaks_105561	chr4	10418011	10418512	2.5	18	7.5	172.5	5	0.5	44.5	4	57	8	231	93.5	4	7.5	45	2.5	36.5	29	217.5	127.5	0	1.5	4	0.5	7	2	33.5	11
all_peaks_105582	chr4	10672900	10673401	113	202.5	45.5	319.5	93	126	318.5	193	75	70.5	276.5	226	120.5	206	273	210	81	148.5	294	257	116.5	106.5	195	97	72	46.5	207	100
all_peaks_105653	chr4	14784477	14784978	3	0.5	2.5	2	1.5	39.5	1	136.5	0.5	100.5	2.5	23.5	6	5	0	24	1	25	1	3.5	4	121.5	8.5	155	11	119.5	9.5	176
all_peaks_105658	chr4	14857937	14858438	3	2	1	2.5	4.5	104.5	2.5	247.5	5	114	3.5	104	14.5	19	2	77	10	42.5	3.5	25	0.5	171.5	13	218	3.5	141.5	3.5	182
all_peaks_105707	chr4	15683019	15683520	145.5	136	126	119.5	247.5	247.5	204.5	272	229.5	291.5	186.5	271	204.5	182	170	216	166	208	179	188	232	248	231	233	264.5	268	242.5	229
all_peaks_105714	chr4	15757892	15758393	181.5	148	289	165.5	218.5	267	190.5	255.5	309	309.5	237.5	312.5	213	246	183	242.5	263.5	244.5	183	200.5	307.5	188.5	316	253.5	288	268.5	296	246.5
all_peaks_105871	chr4	23335633	23336134	180.5	197.5	47	203	77	93	166.5	260	14.5	12	97	128.5	91.5	145	193.5	242	16	24	64	83.5	147	133.5	281	251.5	29.5	15.5	143.5	159
all_peaks_105954	chr4	25940417	25940918	2.5	0.5	2.5	1	25	112.5	5	157	19.5	97.5	1.5	46	26.5	24	0	25	19.5	45	0	8.5	27	127	12	115.5	18.5	145	19.5	86.5
all_peaks_10596	chr1	180600776	180601277	336	342	307.5	326	249.5	243	307.5	287	241	241.5	318.5	266.5	363	343	333.5	306	350.5	304.5	330.5	311.5	294.5	228	348.5	302	266.5	214.5	299.5	209
all_peaks_105968	chr4	26076210	26076711	19.5	0.5	12	1	15	53.5	2	72.5	36	113.5	3	30	15	43.5	3	53	20	31	3	29	31	147.5	11	130.5	27	176	6	126.5
all_peaks_105987	chr4	26198900	26199401	44	14	70	16	122.5	185	93	179.5	161	194.5	122	210	138	163.5	57.5	181.5	117.5	155	71	156	66.5	93.5	90	111	106	128.5	110	109.5
all_peaks_106024	chr4	26585097	26585598	211.5	264.5	185	237	161	110	167	87.5	154	73	135	104	149	192	167.5	110.5	138	116.5	151.5	117	138	98.5	160	106.5	122	59.5	119	63.5
all_peaks_106048	chr4	26874929	26875430	70	41	276	73	32	115	62.5	179.5	135.5	199.5	98.5	216.5	67	64.5	57	83.5	168.5	144	103	122.5	53.5	167	77.5	206.5	162.5	227.5	236	283
all_peaks_1061	chr1	9335547	9336048	10	5	30.5	13	128.5	140.5	28	123.5	169	146	38.5	74.5	168.5	164	14	137.5	177	182	22	57	141.5	100.5	56.5	73.5	127	86.5	64	52.5
all_peaks_106112	chr4	36257096	36257597	196	165.5	227.5	178	89	16	130.5	66.5	34	27	112.5	118	84.5	42	164.5	78	104.5	52.5	134	99.5	30.5	7.5	113	39.5	27.5	11	50	30.5
all_peaks_106121	chr4	36287733	36288234	140	28.5	267	58.5	232.5	323.5	169.5	274	232.5	308	236	384	276	274	148	283	265	276.5	214	232.5	235.5	271	230.5	232.5	265.5	198.5	249	195
all_peaks_106131	chr4	36387411	36387912	208.5	279.5	158.5	260	51	22.5	143	52	11	15	96.5	72.5	49.5	47.5	138.5	79	42.5	40	103	111.5	47.5	17.5	130	33.5	28	9.5	87	60
all_peaks_106172	chr4	37687899	37688400	419	419	387.5	387	388.5	415.5	438	471	414	587	459.5	499.5	485	485.5	512.5	529	524.5	537.5	497.5	536	455.5	489	523	524	509	448	515.5	525.5
all_peaks_106216	chr4	38130478	38130979	61.5	11	108.5	30	170	239.5	28.5	202.5	207.5	211.5	98	188	169.5	225.5	22.5	160.5	210.5	306	79.5	89	208.5	211.5	81.5	125	132	210.5	72	183
all_peaks_106217	chr4	38133830	38134331	97	74	193	62.5	163	298.5	93	243.5	217.5	174.5	160	187	191.5	223.5	69	268	217.5	221.5	108	161.5	232	194	238	214.5	199	143	156	123.5
all_peaks_106226	chr4	38162481	38162982	77.5	19.5	34.5	7	51	69	24.5	90.5	48.5	80.5	19	44.5	52.5	70.5	15	49.5	33.5	69	15	13	130.5	174	90	147	126	176	36.5	106.5
all_peaks_106233	chr4	38308119	38308620	14.5	22	14	12.5	56.5	185.5	53	163.5	66.5	63.5	47.5	144.5	61.5	65	36.5	81	58	83	34	59.5	60.5	96	136	104	25	60.5	105.5	76
all_peaks_106235	chr4	38312017	38312518	154	106	221.5	117	253.5	404	186	221.5	289.5	254.5	246.5	304	261	232.5	185.5	218.5	271.5	327.5	224.5	207	220	222.5	221.5	180.5	161.5	202	194	145.5
all_peaks_106254	chr4	38511072	38511573	82.5	122.5	106.5	137.5	83.5	15.5	183.5	34	43.5	9	179.5	76	72.5	40.5	179.5	75	67	31	177	118	15	1.5	25.5	5	10	2	22.5	9
all_peaks_106256	chr4	38525410	38525911	54.5	6	75	9	149	228	10	51	127.5	169.5	27	41	137	158.5	14	51	92.5	187.5	17.5	24	160.5	159	26	49.5	154.5	154	38	44
all_peaks_106269	chr4	38656727	38657228	105	155.5	116.5	169.5	9	2.5	43	1.5	5	1.5	28	1.5	38	16	70.5	7.5	21.5	9.5	36	12	12	2	8	1	0.5	2.5	2	0.5
all_peaks_106272	chr4	38665280	38665781	385.5	423	460.5	395.5	415	185.5	435.5	123.5	269	129.5	378.5	168	378	274	423.5	255	352.5	227	366	276	207.5	97.5	200.5	134	111	49.5	109.5	100
all_peaks_106273	chr4	38668689	38669190	169.5	242	263.5	249	25.5	16.5	55	43	17.5	5.5	27.5	42.5	21	19.5	54.5	53	30.5	10.5	32	21.5	23	14.5	54	40	4	10.5	13	24.5
all_peaks_106340	chr4	39355042	39355543	65.5	72	61	54	93.5	195.5	105.5	205.5	104	219	92	222	99.5	122	85.5	128.5	77.5	125.5	62.5	97	168	231	200.5	202.5	173.5	225.5	163.5	179
all_peaks_106412	chr4	40215608	40216109	129	134	95	243.5	21.5	13	32.5	8.5	13.5	6.5	26.5	9	31.5	15	33.5	4.5	36.5	13	47	26	25.5	10	18.5	6	16	10.5	14	11
all_peaks_106451	chr4	40303617	40304118	266	299.5	133.5	309	116	60.5	246.5	43.5	74.5	16.5	192	70.5	139	96.5	303	105.5	89.5	58.5	239	95.5	154.5	22	211	30.5	82	11	109.5	9.5
all_peaks_106466	chr4	40435378	40435879	39	105.5	12	53	78	34.5	251	130	55.5	25.5	171.5	73	31	69.5	180.5	152	16.5	22	171.5	98	93	46.5	173.5	86	32	23	116.5	48
all_peaks_106498	chr4	40674899	40675400	97	15	79	7	192.5	407	89	395.5	266.5	306.5	79	223	175.5	269	56.5	314.5	208.5	285.5	50.5	104	192	301.5	224.5	258.5	236.5	295.5	204	219.5
all_peaks_106570	chr4	42629759	42630260	62.5	154.5	89.5	308	24	17	27	22.5	11.5	8.5	68	67	19	15	45	25	27	30.5	121.5	63.5	28.5	33.5	10	65	13	30.5	13	47
all_peaks_10660	chr1	181365142	181365643	129	166	62	229	80.5	35.5	205	105	35.5	28.5	218	156	47.5	80	198	106.5	62.5	28.5	170.5	201.5	48.5	22	90	52.5	17.5	35	105.5	84.5
all_peaks_106617	chr4	47533647	47534148	57.5	39	157	72	140	126.5	175	128	221.5	124.5	197	220.5	111	144	122	169.5	173.5	162.5	188.5	242.5	45.5	24	72	30	36.5	42	100	78
all_peaks_106658	chr4	48129840	48130341	64.5	56	40.5	59	48.5	78.5	85.5	210	73	93.5	119.5	194.5	32	42	68.5	104.5	55	86	76.5	116	85.5	103	118.5	119	61.5	158.5	146.5	139
all_peaks_106721	chr4	48911627	48912128	7	4.5	1	2	10	90	5.5	196	10	47.5	3	29.5	5	19.5	2.5	45.5	3	15	1.5	6.5	28	188.5	26	209	25.5	200	54.5	234
all_peaks_106748	chr4	52708941	52709442	387	384.5	434.5	419	482	702.5	537	597	460.5	523.5	556.5	633	472.5	459	471	560	468.5	518.5	479	499.5	421.5	447.5	410	438	462.5	489.5	495	483.5
all_peaks_106772	chr4	53578258	53578759	417.5	416	466.5	401	415.5	525	485.5	486.5	421.5	429	441.5	541	486	402	471	446	467.5	424.5	428.5	398.5	349	402.5	359	399	384	413	395	410.5
all_peaks_10683	chr1	182056363	182056864	42.5	50	16.5	19	46	11.5	129	8.5	32	3	126	60.5	31.5	64.5	91.5	97.5	40	37	94	202.5	18	2	17.5	4.5	12	3.5	18.5	4
all_peaks_106833	chr4	54930505	54931006	261	227	280	226.5	295	204.5	247	170	183.5	182.5	244	175.5	222.5	237	233.5	224	212.5	205.5	226.5	239	212	125.5	210	155.5	173	122.5	161.5	111.5
all_peaks_106911	chr4	56814757	56815258	188	151	187.5	149	284.5	280	213.5	268.5	292.5	239.5	220.5	297	187.5	237	190	264.5	201	238	179	224	279.5	286	241	300	272	318.5	270	278
all_peaks_10697	chr1	182218231	182218732	9	7	9	2	79	145.5	18	172.5	57.5	126.5	24	125.5	62.5	71.5	9.5	81	45	89.5	11	36.5	103	94.5	53.5	150	117.5	126	96	141.5
all_peaks_10698	chr1	182228318	182228819	112	105.5	257.5	134.5	302.5	336.5	188	239	534.5	285	377.5	491	322	415.5	185.5	255.5	485.5	525	281.5	344	335.5	116.5	209.5	139.5	398	234.5	326	199.5
all_peaks_106994	chr4	68388906	68389407	27.5	2.5	20.5	4.5	117	119.5	19.5	119	62.5	57.5	7.5	28.5	124	79	9	51	38.5	53.5	7.5	15	96.5	175	66	118.5	17	101.5	36.5	79.5
all_peaks_106997	chr4	68411037	68411538	221.5	229	328.5	259.5	249.5	341.5	280.5	305.5	309.5	285.5	366	442	252	264.5	280.5	329.5	284	326	294	296.5	276	215.5	264	255.5	266.5	300	308	311.5
all_peaks_10704	chr1	182360727	182361228	83.5	79.5	83.5	39.5	136.5	46	175	92	106	20.5	188	93.5	145	109	181.5	119	146.5	117	155	125.5	99	28.5	122.5	99.5	112	45.5	135	90.5
all_peaks_107050	chr4	70296454	70296955	29	46.5	22.5	43	143.5	110.5	72	54.5	164	276	72	136	122	49	36.5	43.5	60	63.5	42	35.5	71	82.5	92	137	105	101.5	108.5	183.5
all_peaks_107053	chr4	70626204	70626705	104.5	214.5	22	196	133.5	26	191	25	42	8	172	67	127.5	118	244	94	61	44	212	136	50	9	53	19.5	17.5	8	47.5	19.5
all_peaks_107157	chr4	73935318	73935819	188	167	216.5	179	247.5	283	201.5	280	281.5	387.5	194.5	269	220	225.5	180.5	266	214	248	162.5	224	228	269	227	259	232	345	203	294.5
all_peaks_10724	chr1	182585119	182585620	162	95	273	215.5	133.5	246.5	271.5	368	236.5	335.5	241	400.5	96.5	94	180	268.5	230	240.5	257.5	293	89.5	116	181.5	169	68.5	167.5	215.5	210
all_peaks_10730	chr1	182598761	182599262	31	20	44	15.5	17	80	29.5	89.5	58	223.5	31.5	110.5	28.5	44.5	24.5	54.5	73	84	22	55	15.5	23.5	12.5	42	16	86.5	15.5	90
all_peaks_107311	chr4	77222464	77222965	1	4.5	10	1	79	222.5	22	179	82	120	31.5	147	71	93	14.5	104	67	115	12.5	41.5	137	108.5	60	90.5	112	101	68.5	52
all_peaks_107399	chr4	78507968	78508469	15.5	4.5	62	8	32.5	259	34.5	324	105.5	326.5	61.5	334.5	61	69	23	157.5	95.5	165	33.5	77.5	82.5	222	92.5	271	138.5	237.5	231	313
all_peaks_107502	chr4	80979824	80980325	125	91	128	133.5	29.5	111.5	62	101.5	69	116	59.5	89	42	48.5	40	55	57.5	79	63	59	185	225	156.5	212	203	199	175.5	200
all_peaks_107541	chr4	81413878	81414379	108.5	131.5	105.5	110.5	160.5	30	193.5	14.5	100	16.5	214.5	76.5	174	132	267	76	155.5	76	253.5	160	50	4.5	38.5	6	22	4	36.5	11
all_peaks_107570	chr4	82392916	82393417	328.5	407.5	405.5	406	186.5	225	261.5	133	216	244	238	191	194.5	167.5	223.5	197	266	251	238.5	226.5	221.5	178.5	209.5	179	223	228	211	193.5
all_peaks_107619	chr4	83205979	83206480	400	444	509	493	408	447.5	415	401.5	393.5	398	481.5	482.5	382.5	392.5	417.5	358	409	440	456	368	453.5	430.5	503.5	421	480.5	485	569.5	455.5
all_peaks_107673	chr4	84005197	84005698	202.5	283	160.5	242	112.5	34.5	163	21.5	120.5	40	223	118.5	136	141.5	183.5	82.5	203.5	102.5	213.5	155	121	5	101.5	12.5	53.5	9	126	34.5
all_peaks_107676	chr4	84035685	84036186	140	198.5	136.5	180.5	42	18	124	45	20	14	101	63.5	52	43	140.5	61.5	51.5	21.5	114	71.5	31.5	3	73	30	20	10.5	54.5	22
all_peaks_107678	chr4	84060098	84060599	3.5	8	52.5	49	3	1	20	1	36	12.5	167.5	20.5	13	9.5	27.5	4	78	34	168.5	68.5	2	0.5	2.5	1	11	3	46.5	9.5
all_peaks_107683	chr4	84133538	84134039	341.5	375.5	383.5	400	202	9.5	222	4.5	72	10	294	53	187.5	82	258.5	17	193.5	73.5	267.5	101	137	1.5	166.5	5	29.5	1.5	79.5	8
all_peaks_107684	chr4	84138788	84139289	288	270	385	340.5	277	177	342.5	109	226	143.5	322	279.5	252.5	223	268	179.5	298.5	225.5	306	265.5	158.5	62	151	61.5	115	61	192.5	103.5
all_peaks_107687	chr4	84152716	84153217	26.5	18	46	31	82.5	70.5	122.5	87	74.5	84.5	138	199.5	38.5	48	85.5	83.5	51	72.5	116.5	123	24.5	13.5	73	32	3	23.5	76.5	63
all_peaks_107705	chr4	84278405	84278906	3	0.5	3	2.5	5	133.5	2	142.5	29	151.5	6	53	25	40	2	56	28.5	63	1	17.5	38.5	136	17.5	118.5	24.5	141	27	78.5
all_peaks_107768	chr4	87515172	87515673	92.5	9.5	35	8	136	214	22.5	41	43.5	72.5	23.5	45.5	136.5	182.5	13	41.5	34	96	11.5	24	159	155	24	40.5	64.5	45.5	41	35.5
all_peaks_107823	chr4	88312178	88312679	215	223.5	207.5	226.5	187	157.5	218	121.5	124.5	123	221.5	198	157	149.5	216.5	162	153.5	130.5	208.5	189	150	80	133	91.5	101.5	91.5	129	97.5
all_peaks_107835	chr4	88480563	88481064	45	40.5	51.5	45.5	126.5	196.5	137.5	167	139.5	136.5	119	191	84	204.5	102	210	83.5	138	86	142.5	118	78	174.5	111.5	135.5	87.5	179	84
all_peaks_107893	chr4	89534567	89535068	184	263.5	137	216	68.5	28	104.5	25	37	16.5	83	55	62	54.5	124.5	41.5	72	37	100	60	83	16	55	29	50.5	14.5	57	23
all_peaks_107949	chr4	90204746	90205247	133.5	19	180	28	79	34	5.5	4.5	80.5	53.5	21	15.5	73.5	58	6	7	96.5	69	20.5	17.5	86	18	8.5	1	84	41	4	13
all_peaks_108018	chr4	95260122	95260623	10.5	6.5	9.5	7	33	233.5	25.5	133	39	167	21.5	102.5	51.5	36	28	16	33.5	54.5	15.5	23	52	249	24.5	86.5	67	143.5	49	90
all_peaks_108083	chr4	99403934	99404435	4	3.5	3	1	10.5	139.5	9	207.5	26	129.5	11	113.5	21.5	53	3.5	112	43.5	99.5	4.5	36.5	47.5	103	40	151	33.5	164.5	60.5	158
all_peaks_108164	chr4	100737632	100738133	269	245.5	218	205.5	224	242.5	360.5	207	159.5	180	317	371.5	227	253	360.5	267.5	204	204.5	308	275.5	239.5	121.5	266	125.5	158	101	193	121
all_peaks_108172	chr4	100772069	100772570	19	5.5	15	2.5	56.5	190.5	21.5	134	93.5	193	24.5	98	77	55	24	56.5	40.5	99.5	22	39.5	81	155	66	138.5	134	141.5	119.5	154
all_peaks_108178	chr4	100789370	100789871	1	2	1	2.5	5.5	127.5	3.5	126.5	16.5	147	6	84	12	7.5	2.5	39	7	48	1.5	10	6.5	143.5	3.5	116.5	58	174.5	45.5	114.5
all_peaks_10820	chr1	183885138	183885639	52	38.5	76	27	131	231.5	47	103	158.5	138	53	102	161.5	178	49	79	183.5	130	37	56.5	96.5	167	84.5	92	118.5	114.5	64	81.5
all_peaks_108200	chr4	101028055	101028556	20	5.5	92	47.5	77	59.5	137	110	139.5	52	195	222	98.5	122.5	119.5	127.5	165	146	179.5	205	65.5	6.5	48	16.5	39	17	61.5	20.5
all_peaks_108210	chr4	101130021	101130522	4	0.5	14	3.5	6	15.5	11.5	144.5	10.5	32.5	19.5	118.5	7	23.5	5.5	164	32.5	33	17	100	7	10	8.5	61.5	15.5	16.5	10.5	98
all_peaks_10822	chr1	183925749	183926250	114.5	142	159.5	138.5	203.5	211.5	224	239.5	165.5	239.5	205.5	215.5	222	203	200	217.5	230.5	170	190.5	197.5	145.5	100.5	113	94	109.5	96.5	98.5	95
all_peaks_108240	chr4	101940993	101941494	117	17	124	25.5	190	215	96	193.5	162.5	154	95.5	220	212.5	170.5	115	192.5	168.5	162.5	80	135	179	160.5	131.5	126	160	148	157	166.5
all_peaks_108325	chr4	103507750	103508251	53	64	35	67.5	107.5	40.5	200	86	89	60.5	264	130.5	63.5	93	141	127	70	53	194	230.5	48.5	19	51	15	28	21	70	39.5
all_peaks_108331	chr4	103519509	103520010	127.5	140	80	205	176.5	125	352.5	154	166.5	103	425	299.5	134	158	247	337	113.5	81.5	319	380	41.5	18.5	101.5	54	50	16.5	88.5	55.5
all_peaks_108345	chr4	103551814	103552315	170.5	130.5	101	161.5	24	3.5	54.5	2	16.5	1	59	19	31	16	60	8.5	40.5	10	59.5	35.5	3	0	3.5	0	5.5	2.5	7	5
all_peaks_10836	chr1	184129361	184129862	6	2	3	2.5	70	205.5	10.5	71	71.5	210.5	2.5	42.5	108.5	72	4	40.5	61.5	135	2.5	17.5	88.5	196	19.5	75	82.5	176	9.5	73
all_peaks_108364	chr4	103749065	103749566	833.5	782	750.5	739.5	639.5	657.5	692	555	681	534.5	675.5	672	618.5	581.5	670	625	591.5	609.5	670.5	653.5	535.5	607.5	694	561.5	531.5	604	661	523
all_peaks_108405	chr4	105851855	105852356	34.5	19.5	47	62	86.5	36	122	10	34.5	12	184	68.5	68	78.5	126.5	54.5	118	69.5	209.5	142	37	12	25	10	39.5	11.5	41.5	11
all_peaks_108409	chr4	105864506	105865007	1	2	15	79.5	0.5	0	21.5	5.5	5	11.5	121.5	32	3	4.5	19.5	5	19	8	226.5	77	1	7.5	0	4	6.5	13	54.5	34
all_peaks_108416	chr4	105981737	105982238	1	2	6	2.5	19	187	8	132	65.5	153	33	180.5	26	70	5	67	54.5	111.5	21	62	48.5	123.5	41.5	82.5	110.5	163	133	158
all_peaks_108434	chr4	106227384	106227885	20.5	3.5	16	8	103	227	30	287	130	307.5	20	171.5	144	186.5	8	173	115	203.5	26.5	62.5	208	345	151.5	244	174	316	170	235.5
all_peaks_108520	chr4	108957359	108957860	69.5	217.5	17.5	195	50	4	157.5	33.5	12.5	5	121	40.5	30	9	185	44.5	14.5	3.5	155	55	27	8	103	39	5	6	66	25.5
all_peaks_10853	chr1	184723916	184724417	726.5	736	767	697	657	640.5	734	650.5	639	607	700	718.5	691.5	666	712.5	694.5	684	641	677	672.5	536.5	586	623.5	644	533.5	662	630.5	549
all_peaks_108539	chr4	108993379	108993880	61.5	125	54.5	189	41.5	7	52.5	26	39	10	114.5	61	35	29	81	20.5	90	44	166.5	59	37	4	71	26.5	12.5	8.5	62	68
all_peaks_108552	chr4	109029129	109029630	65	88.5	26.5	87.5	56.5	97.5	99	156.5	35	65.5	95	104	58.5	43	107	69.5	60	42.5	91.5	59.5	117	105	234.5	131	101	96	184.5	163
all_peaks_108554	chr4	109034422	109034923	86	216	45.5	211.5	57	7.5	214.5	15.5	36	11	283.5	55.5	67	22	241	59.5	127	41	307	229	12.5	8	16.5	8.5	4.5	4	19.5	11.5
all_peaks_10857	chr1	184809646	184810147	98	1	185.5	19.5	74	48.5	45.5	14	90	24	59.5	27	111	135.5	62.5	28	166.5	116	89	70	34	17	37	5.5	54	8.5	12	2
all_peaks_108580	chr4	109092586	109093087	80	127.5	51	183.5	13.5	10	54.5	13.5	25	24.5	150	85	29.5	8.5	58	24	37	19	135.5	90.5	9.5	10.5	24	14	14.5	13	40	29
all_peaks_108595	chr4	109276623	109277124	129.5	223.5	26	183	14.5	4.5	96	33	17	0	74.5	32	31.5	10	146	49	29.5	5.5	101	48.5	16	6	73	33	1.5	4.5	20.5	8.5
all_peaks_10862	chr1	184851932	184852433	4	2	14	2.5	6	65.5	4.5	61	23.5	159	7.5	18	15	22.5	3	15	10	22.5	1	5.5	12.5	122	6.5	51.5	8	149	9	85.5
all_peaks_10863	chr1	184859510	184860011	98	1	248.5	10.5	46.5	130	19	32.5	61.5	190	32	41	75.5	58.5	12	34.5	89	96.5	28	33.5	94	112.5	65	83	107.5	190	84.5	105.5
all_peaks_10864	chr1	184861251	184861752	21.5	0.5	41.5	1	90	428	6.5	206.5	125	316.5	22	153.5	115.5	129	6.5	80	91.5	180.5	6.5	51	151.5	281.5	59	217.5	190	284.5	103	198
all_peaks_108656	chr4	110280162	110280663	11.5	20.5	30.5	29	61.5	40.5	84	75	72.5	53	108	173.5	47	58	102.5	136	74.5	55.5	118.5	154	13	5	35	21.5	18.5	22.5	53	45
all_peaks_108682	chr4	110569727	110570228	146	142	82	179	60.5	14	93	20	15	4	64.5	30.5	58.5	31.5	122	42	66.5	22.5	91	62	41.5	6.5	65	16	23	2	34.5	12
all_peaks_108769	chr4	113152594	113153095	254	251.5	247	237	269.5	342.5	260.5	317.5	306	362.5	237	349.5	270	262	256.5	318	255	307.5	257	281	320.5	350	309	388.5	334.5	417.5	338.5	415
all_peaks_108798	chr4	113656721	113657222	1	1.5	1	1	21.5	199.5	8.5	79	33	156	8	110.5	29.5	28.5	1	35	30	61.5	5	20	44	143	31	104	48	154	61.5	144.5
all_peaks_10880	chr1	185126027	185126528	563	576	553	540.5	522	598	616.5	525	543	605	613	629	591.5	557.5	573.5	578.5	577.5	523.5	562.5	577	506	489.5	429	510.5	441	509.5	473	485
all_peaks_108809	chr4	114276741	114277242	39.5	20	83.5	26.5	163	330	123.5	229.5	228	280.5	144	314	122.5	193.5	60	209.5	141.5	209	122.5	147	99	143	126.5	200	167	160.5	192.5	180
all_peaks_108819	chr4	114468587	114469088	128	105.5	127.5	86	262.5	269	169.5	203.5	248.5	254.5	167.5	244	257.5	255.5	150.5	228	225	227.5	146	178	213	249	224.5	226.5	183.5	188	236	214
all_peaks_108923	chr4	120159172	120159673	5.5	2	3	3.5	31.5	81	11.5	144.5	39.5	93.5	23.5	85	17	21.5	5.5	36	11	27	9.5	20	94	154.5	100	179	107	89	141	146.5
all_peaks_10894	chr1	185250321	185250822	125.5	148	96.5	99	16	9.5	121	100	7	14	96.5	120.5	68.5	16.5	174	147	60.5	13	130.5	150	25.5	5	45	47	8	7	20.5	51
all_peaks_10898	chr1	185286354	185286855	382	372.5	384	389.5	243	147.5	310	282	350	226	334	311.5	286	252	321	261	290.5	259.5	360	343.5	224	205.5	267.5	217.5	243	205	265	222.5
all_peaks_108998	chr4	122110965	122111466	114	162	119	148	138	88.5	208.5	127	117.5	89	159.5	176.5	158.5	163.5	190.5	154	150	123.5	158	162	105	30	93	34.5	67.5	31.5	57	50
all_peaks_109014	chr4	122177466	122177967	24.5	29.5	60.5	20	99.5	221.5	89	180.5	127	184	102.5	167	103	109	39	84.5	96.5	134.5	55.5	73.5	140.5	153	148.5	157.5	206.5	159	195	175
all_peaks_109034	chr4	122617924	122618425	102.5	70	138	55	237.5	217	199	237	165	263	191.5	196	163	213.5	158	248	180.5	218	155.5	201	151	166	140.5	184	134	115	141	141.5
all_peaks_109035	chr4	122627725	122628226	9	3.5	137	21.5	94.5	149.5	17	48	185.5	146	61	190.5	105.5	111.5	8	75	163	192	33	55.5	75	25	12	27.5	95.5	64.5	59	76.5
all_peaks_109089	chr4	123499533	123500034	245.5	225	89	194.5	31	40.5	121.5	72.5	29.5	41.5	75	132	29	24.5	92.5	165	20.5	23	56	125.5	18	13.5	47.5	50.5	7	13.5	56	34
all_peaks_109117	chr4	123631795	123632296	4.5	1.5	4	2.5	2.5	54	8	114.5	7	58	0	16.5	9	15.5	5	44.5	8	24.5	1	12	9	130.5	5	150	7	110	1.5	119
all_peaks_10912	chr1	185528988	185529489	62.5	19.5	106	41	162	298	177	188.5	213.5	250	237	283	130.5	254	126.5	212.5	183	241.5	232.5	291	162.5	98.5	165	72.5	195	142.5	215	118.5
all_peaks_10917	chr1	185605901	185606402	1.5	2	1	3	74.5	226.5	21.5	225.5	78	199.5	65.5	175.5	48.5	91	9	149.5	46	111.5	17	81.5	131	208	142.5	213.5	173.5	178	239	198.5
all_peaks_109180	chr4	124521063	124521564	55	45.5	61.5	97.5	78	29.5	122.5	70	47.5	37	176.5	141	50.5	97	90.5	129	94.5	96	174	211.5	29.5	7	50.5	20	24.5	12.5	86	31
all_peaks_109219	chr4	128886241	128886742	396.5	387.5	397	343	433	447	483.5	538.5	370	431	404.5	477.5	438.5	455.5	441.5	454	368	397.5	434	453.5	494.5	467	447.5	463.5	368	499	459.5	507
all_peaks_109250	chr4	129733050	129733551	101	107.5	137.5	88	216	256.5	174	236.5	216	253.5	180	271	198	174	168	216	181	177	155	141.5	217.5	195	207.5	187.5	184.5	196	181	225
all_peaks_109304	chr4	139163292	139163793	41.5	46	27	42	215	216.5	226	208.5	165.5	158.5	173.5	139.5	263.5	264	212	236	190.5	208.5	157.5	148	288.5	199	253.5	150	175	149.5	206.5	164
all_peaks_109333	chr4	140187760	140188261	68.5	23	111.5	46.5	100.5	302	71.5	317	223	309.5	93	404	118	146.5	67.5	205	153	224	98.5	130.5	167.5	259	139	207.5	177.5	271	212.5	224.5
all_peaks_109367	chr4	140578818	140579319	15.5	24.5	18	19	82.5	112.5	60	155	46.5	85.5	59.5	69	63.5	65.5	51.5	69	56	79	47.5	40	118.5	146.5	103	165	117	140	122.5	166
all_peaks_109379	chr4	140779890	140780391	5	2	1	3.5	39	157.5	6	143.5	57.5	177	16	179	29	35	3	72.5	28	77	7.5	46.5	36	185.5	66.5	181	65.5	149	143.5	133
all_peaks_109411	chr4	141024745	141025246	18.5	11	26.5	13	125	263.5	56.5	308.5	192	176	105.5	236.5	133.5	159.5	35.5	165	133.5	224.5	66	110.5	148	217.5	138	153.5	186	189	202.5	179
all_peaks_109418	chr4	141073039	141073540	108	219	85	258.5	22	25	78.5	48.5	62.5	37	148	57.5	39.5	35.5	91.5	56.5	39	54	112	67	27.5	15	101.5	51.5	64.5	43	136.5	107
all_peaks_109486	chr4	143298458	143298959	24.5	12.5	14	2.5	34	125.5	14	127	10	94	3	42.5	25	22.5	14	22	22.5	32.5	13	16	76	158	39.5	173	17.5	110.5	26.5	124.5
all_peaks_109500	chr4	143337740	143338241	59	85.5	62	41	149	190.5	68.5	195.5	136	159	81	178	119	119.5	88.5	94	106	138.5	80	63.5	165.5	203	204.5	218.5	195.5	166.5	221	190.5
all_peaks_10959	chr1	186272990	186273491	56	140.5	14	108	21.5	3	97.5	7.5	2.5	0.5	107.5	13	16	10.5	148	15	15.5	4.5	152	57.5	13.5	4	17	5	3.5	1.5	2.5	0
all_peaks_109617	chr4	146630919	146631420	1	0.5	1	1	13	134	3.5	128.5	26.5	155.5	5.5	56.5	18	30.5	1.5	36	10.5	74.5	0	7.5	58	134	8	76.5	103.5	157.5	52.5	135
all_peaks_109651	chr4	147053463	147053964	2.5	2.5	1	3.5	14.5	242.5	4.5	266.5	8.5	236.5	2.5	104.5	21	24	0	63	16	70.5	4.5	8	13.5	317	21.5	270	20.5	335.5	27.5	268.5
all_peaks_10966	chr1	186344243	186344744	434.5	416.5	419	406.5	424	445.5	474.5	477	463.5	516.5	524	468.5	418	330	463.5	472	392.5	343.5	460	420	368.5	387.5	439.5	389	322	360.5	376	352
all_peaks_109721	chr4	148720978	148721479	57.5	17	102	58	116.5	281	155.5	245	121.5	183.5	134	275	137.5	116.5	112	173.5	136.5	156	149	186	99.5	101	72.5	79	61	106	92	86
all_peaks_109742	chr4	148973594	148974095	111.5	128.5	99.5	160	76.5	31.5	166.5	33.5	82	27.5	158.5	90	110	121.5	161.5	99.5	130.5	62	180	181.5	46.5	16	49	7.5	57.5	14	43	33
all_peaks_109756	chr4	149363509	149364010	413.5	475	426.5	448.5	365.5	381	387	348.5	296.5	273	411.5	363	343.5	335	378.5	343	344	267.5	365.5	335	356.5	332	346	305	339.5	312.5	322.5	344
all_peaks_109798	chr4	151749324	151749825	85.5	2	180	16.5	90.5	150.5	10	51.5	99	104	13	28	113.5	121	20.5	53	123	149	16	19	129.5	140	29.5	16	120.5	131.5	33	15.5
all_peaks_109823	chr4	152020312	152020813	418	360	405.5	502	399.5	301	295	381.5	377	545	340.5	389.5	369.5	339.5	309.5	317	334.5	346	339.5	331.5	327	342	322	343.5	396.5	412	379.5	400
all_peaks_109843	chr4	152681980	152682481	365	391.5	296.5	324.5	258	227.5	307.5	250.5	221.5	228.5	303.5	290.5	320.5	332	315	271.5	303	275.5	312	304	238	193.5	242	201.5	210.5	182	204	180.5
all_peaks_109875	chr4	153021676	153022177	378.5	412	321.5	416	240.5	78.5	310.5	172.5	236.5	38	310	211.5	258	247	290	201	263.5	176	301.5	271.5	150.5	35.5	221	92	96.5	35	171.5	91.5
all_peaks_109892	chr4	153176543	153177044	52	55.5	90.5	64.5	116	169	185.5	192	124.5	151.5	209.5	258	98.5	101.5	154	171	140	144.5	195	178	65.5	63	40.5	65	77	72.5	97.5	84.5
all_peaks_109913	chr4	153406849	153407350	78.5	20	88	22	113.5	203.5	81.5	265	168	124.5	104.5	230	118	167.5	67	214	150	196	112	151.5	185	214.5	221.5	222.5	237	187.5	202	187.5
all_peaks_109929	chr4	153475329	153475830	110	91.5	62	70.5	113.5	139	125	295	58	128	88	223.5	124	135.5	114.5	238.5	128.5	119.5	108	178.5	118	159.5	120.5	195	57.5	122.5	55.5	174.5
all_peaks_109944	chr4	153618004	153618505	63	5.5	135.5	12.5	124.5	262.5	43.5	208.5	191.5	130	45.5	97.5	149	221	10	150	171.5	190.5	27.5	68.5	211	179.5	107	72.5	172	163.5	92.5	64
all_peaks_109968	chr4	154035842	154036343	158	205	63.5	222	11.5	16.5	70.5	66	8	12.5	34.5	20.5	18.5	22	90	76	3	8.5	67.5	34.5	16	31.5	58.5	61.5	0	14.5	30	34.5
all_peaks_10998	chr1	186707963	186708464	2.5	3	3	1	35	193.5	27	190.5	51.5	169.5	18.5	160	51.5	117.5	11	106	22.5	84.5	9	61.5	66.5	193.5	109.5	181	79	125.5	124.5	187
all_peaks_110112	chr4	159592916	159593417	611	575.5	574.5	566.5	536.5	537	575	513.5	624.5	644.5	581.5	654.5	500	508.5	590.5	557	520.5	541.5	552.5	585.5	517	409	485	481.5	475	487.5	461.5	408
all_peaks_110115	chr4	159645793	159646294	5.5	2.5	3	4.5	16.5	116	6	155.5	38.5	93.5	7.5	52.5	27	30	4.5	43	19	25.5	2.5	30.5	28.5	168.5	12	102.5	19	126	5.5	80
all_peaks_110193	chr4	164415427	164415928	152.5	123.5	124.5	129.5	246	328	203	215	195.5	258.5	206.5	267	216	195	224	218	187.5	209	176.5	183	194	247.5	166.5	229.5	196.5	232	168	189.5
all_peaks_110240	chr4	166248446	166248947	669.5	705.5	660	668.5	695	682.5	695.5	749.5	669	645.5	639.5	719.5	635.5	576.5	609.5	631.5	568	616	598.5	575.5	651.5	716.5	610.5	701	627.5	646	623.5	631.5
all_peaks_110459	chr4	175443546	175444047	35	89.5	66	123	42	41	112.5	74.5	72.5	38	151.5	191.5	71	66.5	93.5	113	83	130	136	140.5	38.5	13	61	25	20.5	25.5	106	77.5
all_peaks_110460	chr4	175459200	175459701	3	3.5	4.5	2	28	122.5	11	242	119.5	160	41	256	58.5	78	4.5	200	56.5	185	11	88	43.5	18.5	31	51	95.5	57	82.5	73
all_peaks_110506	chr4	178314291	178314792	14.5	53	22	79.5	27	5.5	112	3.5	30	5	129.5	25.5	29.5	24.5	130.5	25	57	13	159.5	103.5	5	4	14.5	6.5	4	0.5	20	2.5
all_peaks_110568	chr4	184365412	184365913	354.5	331	431.5	353.5	376	433	354.5	351	299	369	377.5	387	327	327	358	323	320.5	338	328.5	311	307.5	248	285.5	289	336	298.5	258.5	287
all_peaks_110617	chr4	185194812	185195313	5	2.5	4.5	1	21.5	198.5	2.5	71	41.5	121	5.5	29.5	48.5	31	1.5	12.5	22	75.5	1.5	4	52	179.5	6	34.5	47	108.5	13.5	38.5
all_peaks_110618	chr4	185203425	185203926	39	36	81.5	42	81	161	82	165	144.5	159	127	310	89.5	86	77.5	101	142	195	140.5	134.5	102	105	75.5	90	132	151.5	146.5	160.5
all_peaks_110661	chr4	185435429	185435930	10.5	3.5	13	6.5	74.5	296	15	264	150.5	305	28	217.5	72.5	74.5	5.5	111.5	72.5	138	14	41	101.5	187	71.5	198	169	220	196.5	195
all_peaks_110877	chr5	392526	393027	35.5	51.5	20	57.5	171	324.5	206.5	395.5	284	404.5	261.5	353.5	168	191.5	164	285.5	227	257.5	198	261.5	275	296	340	312	229.5	287.5	312	226.5
all_peaks_110901	chr5	463981	464482	143.5	197	89.5	191.5	28	7	61.5	14	9.5	7	22.5	13.5	44.5	28.5	63.5	22.5	31	15	35.5	35	11.5	11	54.5	10.5	10	3.5	20.5	5.5
all_peaks_110963	chr5	912459	912960	116.5	3	123.5	12	35.5	85	6	30	55	183	8	18	80	100	0	9.5	51	68.5	10	5.5	55.5	263	10.5	46	69.5	240.5	16	101.5
all_peaks_110977	chr5	963829	964330	73.5	79	25.5	106.5	164	146.5	180.5	72	161.5	38	155	196	120	159	130.5	135.5	80.5	85.5	117	104	189.5	62	282	93.5	143.5	15	227	79
all_peaks_11101	chr1	193090943	193091444	452.5	419	466	424	461	339.5	377	307	449.5	420	374.5	371.5	424	339.5	344.5	322	378	402.5	374	392.5	473	345.5	359	295	359	414.5	341.5	349
all_peaks_111091	chr5	1518743	1519244	19.5	1	256	30	13	2.5	0	1	39	11	1	1.5	17.5	4	3	0.5	54.5	17	2.5	2.5	5.5	3	1	0.5	17.5	13.5	4.5	2.5
all_peaks_111129	chr5	1792762	1793263	103.5	70	112.5	146	172.5	204	160.5	242	217	185	189	273.5	204.5	261.5	145	213	263.5	238	205	223	190.5	130	170.5	165.5	207.5	120.5	147	140.5
all_peaks_11128	chr1	193448267	193448768	245	277.5	216.5	237.5	260	104.5	309.5	101.5	175	63	240.5	158.5	249	206	325.5	154	232	101.5	291.5	232.5	96	22.5	113	25.5	83.5	18	79	19.5
all_peaks_111300	chr5	10635347	10635848	7.5	4.5	10	1	85.5	168.5	60.5	190.5	86	146.5	83.5	175.5	82	104.5	28	112	84.5	120	43	70.5	111	155.5	134.5	165.5	100.5	139	149	126.5
all_peaks_111351	chr5	14366117	14366618	27	36.5	35.5	89	133.5	45.5	263	37	152.5	74.5	274	145	111.5	99.5	226.5	128.5	185.5	80.5	287.5	261	25	8	69.5	14.5	66	11	86.5	39.5
all_peaks_111385	chr5	14664451	14664952	197	139.5	270.5	168.5	253.5	367	297	343.5	266	373	285.5	347	261	275.5	246	317.5	231.5	325.5	230	291	216	289.5	212.5	249.5	207	288	229	299.5
all_peaks_111410	chr5	14809726	14810227	73.5	45	91.5	47.5	184.5	269.5	156.5	265	202.5	210.5	240.5	291	133.5	170.5	142.5	251.5	177	217.5	160	199	143	203	165.5	247.5	158.5	153.5	231.5	173
all_peaks_111459	chr5	16785140	16785641	5	2	1	2	71.5	322.5	3.5	133.5	54	204	1	49.5	77.5	81	1	45	34.5	125.5	4	10.5	100	246.5	36	144	92	190	37	95
all_peaks_111475	chr5	18698469	18698970	56.5	35	86	32	85	163.5	106.5	215.5	72	127	78.5	130	108	109	76.5	177	79	97	75.5	62	140	121.5	135.5	193	72	136	118.5	144.5
all_peaks_111501	chr5	31532056	31532557	218.5	249.5	221	220.5	232	297.5	256	271	193	271.5	252	238.5	241	211.5	232	287	198	208	227.5	259.5	175	167.5	165.5	199.5	124.5	162.5	149.5	153
all_peaks_111541	chr5	32280649	32281150	15	2.5	34.5	10	34	151	34.5	158	25	94.5	14	26	65.5	53.5	29	42.5	46.5	59	22.5	21.5	115	160.5	61	129.5	114	120.5	50	82.5
all_peaks_111707	chr5	35830678	35831179	143	137	86	165.5	16	5	94	5	2	4.5	102.5	23	33	12	117.5	24	36	7.5	135.5	85.5	7	4	8.5	4.5	0.5	4.5	6	2
all_peaks_111715	chr5	35854353	35854854	244	277	215.5	308	93	55	138.5	36.5	94.5	28	148.5	105.5	76	71.5	185	73	203	81.5	190.5	124.5	69.5	47.5	74.5	31.5	29.5	34.5	70	43
all_peaks_111739	chr5	36242043	36242544	315.5	326	351	333	250	224	265	171	203	217.5	294	280	249	229.5	295.5	233	252.5	250.5	294	251	216	187.5	233.5	263.5	229	178	204.5	202
all_peaks_11176	chr1	195164534	195165035	9.5	2	25	1	98.5	186.5	12.5	81.5	127	178	17.5	134.5	92	97	11	103.5	126	158	12	77.5	125.5	113.5	43	54	112	139.5	34	32
all_peaks_111798	chr5	37722867	37723368	7	1.5	9.5	4.5	87.5	224	22	218	100.5	144	49	213	101.5	97.5	18.5	125	91	110.5	35	60.5	89	143.5	94	133	111.5	124.5	158.5	136
all_peaks_111876	chr5	39209951	39210452	203	147.5	228	178	215.5	145.5	267	162.5	181.5	131.5	299.5	281.5	179	184	285.5	219	255.5	192	291.5	245	122.5	51.5	72.5	46.5	119	74	86	89.5
all_peaks_111913	chr5	40224071	40224572	8	1	9	3.5	33.5	277.5	12.5	228	119.5	241	11.5	167	97.5	77.5	11	124.5	114	151.5	17	77.5	56	220.5	38.5	146	85.5	229	45.5	97.5
all_peaks_111919	chr5	40277187	40277688	26	16	31	6	59	220	30.5	230.5	73.5	204	35	187.5	75	56.5	33.5	105	54	77	39	73.5	105	219.5	75	180.5	124	208.5	106.5	214
all_peaks_111926	chr5	40333461	40333962	4.5	3.5	14	2.5	79.5	169.5	34	197	120	91.5	32.5	151	98	61	18.5	131.5	71	103	25.5	70.5	109.5	191.5	70	209.5	119.5	157	92	167
all_peaks_111935	chr5	40384213	40384714	38.5	28	45.5	37	87.5	169	100	174	93	140.5	73.5	158.5	89	82.5	102.5	137	82.5	106.5	92.5	114.5	125	222	99	203	125	160	135.5	174
all_peaks_111945	chr5	40410337	40410838	509.5	429	511	527	110	163.5	101	186	109	148.5	99.5	111.5	132	118	104	79.5	120	108	130.5	114.5	117	251	246	298.5	97	284	203.5	301.5
all_peaks_111956	chr5	40480443	40480944	5	4.5	30	8	64	200.5	6.5	84.5	115.5	172	26.5	127	71	79	4.5	74.5	66.5	116.5	15	45.5	65	93.5	32.5	48.5	95.5	108	73.5	48.5
all_peaks_111974	chr5	40578518	40579019	5.5	2	4.5	2.5	18	98	9	181	35	97.5	17	79	34.5	35.5	14	51.5	35	55.5	5.5	28.5	52	183	85	256	47.5	154.5	95.5	226.5
all_peaks_111995	chr5	40679308	40679809	207.5	246.5	179.5	207.5	349	327	288.5	291	424	399.5	348	437	313	328	310.5	355	327.5	337.5	311	343	268.5	313	272.5	282	271	293	238	266.5
all_peaks_112023	chr5	41748755	41749256	4	0.5	1	3.5	1.5	58	0	135.5	5	94	2	34	7	9.5	1	21.5	3.5	21	1.5	4	18	112.5	4	127	16.5	141	6.5	146.5
all_peaks_112084	chr5	43064762	43065263	273	307.5	269	298	256.5	217	319	164.5	231	230	254.5	214.5	227.5	258.5	312.5	252	232.5	204	269.5	251	167	156.5	199.5	145.5	158.5	121.5	164.5	108
all_peaks_112108	chr5	43281911	43282412	1.5	0.5	1	2.5	9	85.5	1	14.5	11	111.5	1.5	5.5	12.5	12	0	4.5	8	33	2	2	26	223	4.5	23	54.5	226	12	16.5
all_peaks_112114	chr5	43313547	43314048	583.5	570.5	658.5	632.5	453.5	513	548	567	536.5	636	575.5	618.5	515	542.5	509	538	553.5	565.5	554	560	506.5	563	575	548.5	584	622.5	603	649.5
all_peaks_112182	chr5	49963736	49964237	312	268.5	257.5	303	85	66	132	45	126	46.5	145.5	121	113.5	77.5	163	52	127.5	80.5	177	112	137	61.5	172.5	75.5	99.5	83.5	131	93
all_peaks_112214	chr5	52021158	52021659	252	305.5	209	296	106.5	73.5	163	119	105.5	21.5	181	167.5	126.5	133.5	207.5	171	121	85	197.5	170.5	62.5	15	89	29	71	19	71	22.5
all_peaks_112247	chr5	52300689	52301190	21	28	11	38	32.5	101.5	61	137	104.5	139.5	78.5	191	66.5	99.5	32.5	102.5	85	151.5	49	137.5	38.5	78.5	85.5	83	101	100	131	113.5
all_peaks_112249	chr5	52304486	52304987	6	1.5	3	4.5	45.5	167	11	148.5	32	127	11	73	42.5	44	0	41.5	36.5	87	7	18.5	70	175	54.5	140.5	121	164.5	95.5	164
all_peaks_112258	chr5	52337095	52337596	44.5	50	25.5	28.5	247.5	281.5	217.5	223.5	295.5	241	300	297	202.5	261	158	257	254.5	251	235.5	319	251.5	195	241	150.5	189	176.5	254	149.5
all_peaks_112291	chr5	53606213	53606714	286	332	254	289	339	192.5	343	252	353	242.5	318.5	278	310.5	314	342	306.5	279	245	312	287.5	198	218.5	242.5	197	266	218.5	271	185
all_peaks_112300	chr5	53906325	53906826	44.5	24.5	63	20.5	171.5	156	110	90	168	99	138	199	178	209.5	82.5	169	187.5	171.5	107.5	168.5	146	18.5	50.5	21.5	92	32.5	89.5	21.5
all_peaks_112303	chr5	53942038	53942539	62.5	79.5	174.5	104	130	145	143	88.5	180	135	266.5	225	181.5	220.5	150	209	261.5	209.5	228.5	277	88.5	25	54.5	13	111.5	56	58.5	27
all_peaks_112343	chr5	54323343	54323844	22	39.5	23	21.5	39	24	116	53.5	41	13	118.5	101	55	61.5	119	149	45.5	55.5	112	144	13	10	27	11	10.5	12	26.5	20
all_peaks_112345	chr5	54333175	54333676	29	56	74	44.5	95.5	275.5	149	256	139	156	157	218	119	94.5	131	135.5	128.5	129	130.5	119	125.5	198.5	146.5	212	127.5	186.5	209.5	197.5
all_peaks_112354	chr5	54392650	54393151	82.5	155	68	135.5	156.5	26.5	171	10.5	75	2.5	143	67.5	134.5	142.5	190.5	99.5	126.5	74	168.5	110	80	6	26	4.5	32	3	25.5	4
all_peaks_112447	chr5	55273829	55274330	98.5	89	19	51.5	153	151	86.5	178.5	38.5	72	35.5	61	135.5	126.5	63	106.5	27.5	59.5	30.5	23	278	230.5	281	230	123	74	152	132
all_peaks_112465	chr5	55354620	55355121	75	162.5	21	170	11.5	23	113	50.5	14.5	8.5	79	75	18	24.5	135	63.5	18	20	90.5	75.5	20.5	11	81	33	5.5	9	44	28
all_peaks_112516	chr5	55623593	55624094	25.5	31.5	11	21.5	115	260	101.5	268.5	127.5	176	157.5	291	112.5	148	82.5	179.5	126	184	156	151.5	146	211	165.5	209.5	135	164.5	235	178.5
all_peaks_112538	chr5	55884617	55885118	98	40.5	88.5	44.5	84	52.5	81.5	33.5	60	38.5	74.5	90	37	75	74.5	88.5	49.5	58.5	77	58	232.5	32	130	72	166.5	41	134	52.5
all_peaks_112544	chr5	55908573	55909074	53	77.5	28	46	150	67.5	209	46.5	138.5	29	211	98.5	157	189	166	170.5	132	93.5	182.5	181	65.5	7	34	8.5	31	10.5	31.5	3
all_peaks_112588	chr5	56205523	56206024	168	174	223.5	184.5	268	293	254	290.5	297	295	276.5	311.5	227	253	231.5	326.5	277	265.5	253	314.5	280.5	321	266	282.5	263.5	348.5	267.5	323.5
all_peaks_112597	chr5	56413372	56413873	72	7	85.5	45.5	76	25	168.5	52	84	44	211.5	115	43	52	112	110.5	90	50	211.5	141	11.5	7	67.5	44.5	14.5	19	116	56.5
all_peaks_112601	chr5	56469243	56469744	391	341	417	352.5	460	298	341.5	352	409	386.5	339	327.5	339.5	281	353.5	404	317	321	349.5	360	287.5	276	358	333	290	318.5	301.5	347.5
all_peaks_112685	chr5	58335034	58335535	179	156	302	217.5	236	247	272	185.5	225	233	403	346.5	205.5	264.5	263.5	266	259.5	287	327.5	316.5	158.5	130.5	204	128	125.5	166.5	221	180.5
all_peaks_112690	chr5	58395007	58395508	51.5	7.5	201	28.5	117.5	182	88	207.5	163	152	150	223.5	119.5	226	58	196.5	194	245.5	111	147	100	97.5	134	110.5	189.5	130	153.5	96.5
all_peaks_112695	chr5	58423310	58423811	320	288.5	311.5	351	141.5	151	183.5	151.5	146.5	133.5	186	183	134	171	189.5	178	147.5	134	195.5	180.5	182.5	144	264	149.5	149.5	143	219.5	144.5
all_peaks_112781	chr5	60497937	60498438	1	0.5	1	1	4.5	89.5	1	67	23.5	173	2.5	72.5	7.5	26	1.5	32	30.5	68	3	11	4	111.5	4	136	71.5	159.5	51	166
all_peaks_112837	chr5	61581296	61581797	13.5	7	26	3.5	124	194.5	26.5	291	217	333.5	60.5	189	106	114.5	12.5	194	95	123.5	35.5	104	137.5	279	189	282	187.5	238	254.5	260
all_peaks_112846	chr5	61601603	61602104	366.5	370.5	391	398.5	544	586	451	493	513.5	630.5	519	537.5	453.5	441.5	431	496	452	529.5	482	503.5	535	494	536	540	569	614	619	555
all_peaks_112994	chr5	66124342	66124843	67	71.5	47	46.5	98.5	118.5	155	191.5	106.5	125.5	118.5	129	144	146	133	171	121	96.5	103	110.5	157.5	191	194	271.5	157	146.5	200	224
all_peaks_112998	chr5	66136438	66136939	6	0.5	6.5	3	120	176	61.5	234	146.5	207.5	117.5	242	113.5	167.5	16	232	127	187	40	119	169.5	208	196	211.5	179.5	163.5	213	169.5
all_peaks_113040	chr5	66461584	66462085	154.5	142	269.5	202	247	203.5	310	160	374	195	457.5	382.5	226	265.5	293.5	230	327.5	321	338.5	307.5	170.5	71	117	57	188.5	137	202	119
all_peaks_113054	chr5	66511599	66512100	128.5	183.5	119	137.5	147	162	248.5	139.5	165.5	112	253	220	128.5	155.5	228.5	191	150	136	213	216	117.5	71.5	138	55.5	80	34.5	102	34.5
all_peaks_113100	chr5	67571023	67571524	141	56	239	59	9	67	26.5	44	33.5	44.5	21.5	46.5	22.5	34.5	35	22	43.5	32	24.5	36	45.5	81	46	41	75	102	52.5	57.5
all_peaks_113131	chr5	67729972	67730473	155.5	104.5	196	105	130.5	268.5	162.5	430	177.5	245.5	194.5	298	153	176	144	294	184.5	222	176	208	139	225	218	330	123.5	264.5	289	367
all_peaks_113190	chr5	70897400	70897901	87.5	28.5	121.5	47	138	293.5	140	309	180.5	261.5	172	258.5	199	205.5	91.5	180.5	228	228.5	125	165	204	263.5	221	251.5	232	222.5	216.5	172
all_peaks_113199	chr5	71146582	71147083	131	234	119.5	191.5	967	1000	528.5	811.5	966	1055	642	1002	967	384	298	479.5	540.5	640.5	338	361	594.5	830	722.5	1073	764.5	1092.5	891	1073
all_peaks_113334	chr5	74355633	74356134	153	247	41.5	286.5	6.5	3.5	47	7.5	2	0.5	40.5	11.5	20	4.5	62	4.5	5.5	2.5	53.5	12	3	3.5	19	7.5	0	1.5	6.5	2.5
all_peaks_113352	chr5	74632649	74633150	697	640.5	794	743.5	606.5	679.5	635	687.5	581	600.5	713.5	693	584.5	627.5	593	635.5	673.5	638.5	622.5	648	545	613	579	567	650	628.5	535	546.5
all_peaks_113363	chr5	74862579	74863080	12.5	2	8.5	4	13	107	22	143.5	19	81.5	14	35	30.5	39.5	12.5	54	21.5	36	13.5	27.5	44	151	46.5	166	8	112.5	44.5	109
all_peaks_113372	chr5	74964852	74965353	24.5	13	18.5	15.5	56	227	36	210	43.5	134	59.5	102.5	47	78	24.5	98	54	97	33	75	40	140	57	117	102.5	149.5	67	128.5
all_peaks_113396	chr5	75476904	75477405	6	2	11.5	2.5	112.5	208.5	22	173	111.5	171.5	23.5	118	123.5	179.5	11	207	97	180.5	16.5	53.5	116.5	49.5	49.5	47.5	116	71.5	20.5	41
all_peaks_1134	chr1	9777530	9778031	214.5	279.5	223.5	275.5	265.5	163	328.5	217	191.5	155	359	227.5	278.5	225	405	310	275.5	192	419.5	340	171	126.5	149	90.5	153	131	187	90
all_peaks_113406	chr5	75621633	75622134	54.5	68.5	74	42.5	196	50.5	157	61	88	17	105.5	56	173	150.5	124	87.5	149	79	115	94	87	14	53	10.5	105.5	11.5	51	7.5
all_peaks_113408	chr5	75626916	75627417	38.5	44.5	27.5	18.5	144.5	42.5	105.5	14	74.5	11	127	55.5	129	107.5	111.5	82.5	90.5	76.5	156.5	75	65.5	8.5	22.5	6	37.5	4	15	5
all_peaks_113411	chr5	75663697	75664198	2.5	4	7	2.5	4.5	18	2	114	1.5	10.5	3	15	8.5	7.5	4.5	15.5	6.5	7	8	6.5	9	90.5	25	209.5	1.5	77	9.5	123.5
all_peaks_113417	chr5	75698562	75699063	217	162	284	187	264	137.5	185.5	95	338	164.5	281	224.5	202	242	162.5	222.5	245	254	214	291	285.5	107.5	212	129	279.5	113	192.5	111
all_peaks_113433	chr5	75843186	75843687	247.5	271.5	248.5	243.5	246	191	242.5	177	122.5	122	185.5	136.5	266.5	241.5	246.5	182	219.5	183	180.5	174.5	260	190.5	255.5	169.5	145.5	135.5	166	104
all_peaks_113448	chr5	76028808	76029309	46.5	5.5	256	19	91	82	2	3.5	295	213	9.5	20.5	144	63.5	2	17.5	293	249.5	15	10	78	42	3.5	6	272.5	139	9.5	9
all_peaks_113461	chr5	76151702	76152203	50.5	75.5	14	42	123.5	27	190	45	75.5	20	125.5	35	91.5	96.5	181.5	70	66.5	61.5	140	148.5	55	21	55.5	13.5	46.5	6	73	14.5
all_peaks_113478	chr5	76451211	76451712	178	242	38	310.5	13.5	5.5	82	4	2	3	62	21.5	7	2.5	79	5.5	5.5	1.5	63	26.5	9.5	4	49	9	5.5	4	51	11
all_peaks_113491	chr5	76675441	76675942	83.5	97	14	43.5	44.5	148	115.5	144.5	61	95.5	86	149.5	46	51.5	76	64.5	27.5	60	63.5	108	101	179	160	175	121.5	93.5	168.5	158
all_peaks_11357	chr1	198906371	198906872	90	208.5	59.5	180.5	199.5	202.5	237.5	231.5	191	166	247	246.5	193.5	225.5	225	236	158	200	228.5	236	202	149.5	193	189.5	164.5	152	206	172.5
all_peaks_113578	chr5	78810126	78810627	210.5	177.5	236.5	230.5	154.5	69	113	52.5	122	143	93.5	87.5	104	113.5	89.5	119.5	107.5	115.5	83	89	85.5	108	143	105	92	119.5	121.5	86.5
all_peaks_1136	chr1	9788643	9789144	107.5	223	68.5	308	56.5	70	154.5	68.5	40.5	85	174.5	117.5	81.5	47	219	55	47.5	49.5	185.5	114.5	82	57	77.5	70.5	41	67	73	70
all_peaks_113601	chr5	79141431	79141932	1	0.5	1	1	8	42	6	62	20.5	86	16	37	8	27	4.5	22.5	14.5	64	7	24	25.5	93.5	22	65	95	133.5	98	166.5
all_peaks_113608	chr5	79234194	79234695	2.5	0.5	15.5	26	76.5	71.5	19	13.5	82	138	120.5	122.5	50	74.5	18.5	29.5	84.5	152	112.5	92	56.5	25.5	6	10	113.5	92.5	74	86
all_peaks_113710	chr5	80053063	80053564	1	0.5	11.5	3	15.5	86.5	11	109	13	62.5	8	86	21	10	11	25.5	13	28.5	13.5	16.5	28.5	139	64	127.5	32.5	106.5	123	161.5
all_peaks_113729	chr5	80253785	80254286	91	121	84	201	25	3	46.5	16.5	14	6	49	24	9	13.5	49	17	17	10.5	74.5	41	5.5	4.5	50	15.5	5	3	33.5	11
all_peaks_11373	chr1	199010726	199011227	18.5	18	21.5	25	109	159	80.5	109	160.5	156.5	105	162	118	149	55	133	86.5	137	103	146.5	67.5	56.5	69.5	37.5	60.5	41.5	73	37.5
all_peaks_113739	chr5	80302753	80303254	113.5	123.5	106.5	116.5	40	17	107.5	67	23	14	109.5	120.5	64.5	30.5	163.5	86.5	48.5	23	96.5	112	31.5	13.5	60.5	25.5	15	9.5	38.5	47
all_peaks_113795	chr5	81046692	81047193	316	261.5	268	241	261.5	189	250	211.5	186.5	168.5	243	218	265	259.5	293.5	288	251	201.5	255	258.5	255.5	183.5	255.5	221.5	165	122.5	180.5	200
all_peaks_113828	chr5	81652740	81653241	174.5	118.5	128.5	205	82.5	48	157.5	99	65.5	56.5	185	147.5	55.5	45.5	117	123	63	42	165	157.5	30	49	78	92	39.5	68.5	87	111
all_peaks_113881	chr5	86370951	86371452	21.5	27.5	54	29.5	78	29	117.5	49.5	103.5	19.5	142.5	149.5	36.5	88	97.5	81	105	85.5	97.5	133.5	14.5	6	18.5	8	44.5	6	48	19.5
all_peaks_113921	chr5	87437111	87437612	89	28.5	201.5	43.5	225.5	200.5	121.5	204.5	298.5	233.5	158	229.5	236	248.5	127	239	250.5	202	174.5	257.5	177	188.5	181.5	196	241	189	185	185
all_peaks_113930	chr5	87564522	87565023	376.5	369	338.5	399	293	245.5	318.5	260	205	186.5	324.5	314	306.5	274	314.5	206.5	292	267	334.5	285.5	198	154	195	169	199	128	221.5	218.5
all_peaks_113964	chr5	88609670	88610171	1	3	1	7	3	195	4.5	150	42.5	258.5	19	161.5	22.5	35.5	1.5	40	25.5	115	3.5	18.5	16.5	198	18	181	80	212.5	116.5	257
all_peaks_114007	chr5	90610055	90610556	85	41	147	47.5	197.5	275	136.5	264.5	195	252	124	204	212.5	212	80.5	173	208.5	219	84.5	113	238	216.5	175.5	184.5	181	202.5	152	203.5
all_peaks_114088	chr5	94927205	94927706	1	2	3	2.5	16.5	147.5	2	92	48.5	121.5	4	42.5	28.5	20	1.5	24.5	14.5	37	0	3.5	76.5	206	32	178	100	201.5	51	108.5
all_peaks_114111	chr5	95144358	95144859	257	327.5	224.5	299.5	199	79	296.5	183.5	156.5	22	217	165	181	165.5	299	195.5	205	105.5	266.5	225.5	148	81	161	114	131.5	37.5	131	89.5
all_peaks_114120	chr5	95159833	95160334	130.5	113.5	143	134	142.5	74.5	165.5	54.5	122.5	72.5	162	103.5	139	130.5	166.5	128	131	98	159	154.5	76.5	25	79.5	42.5	31.5	35	53.5	19
all_peaks_114128	chr5	95194434	95194935	70	75.5	84	91.5	80	149	44.5	199.5	97.5	154.5	52.5	73	78	84.5	43.5	95	70	96.5	55	74	92.5	188.5	74	178.5	88	212	120	189
all_peaks_114152	chr5	95297414	95297915	316.5	213.5	448.5	302	414	390.5	250	449	390.5	545.5	271.5	415	331	404.5	236	425.5	332	417	235.5	334	404	481	376	424.5	457	440.5	414.5	438
all_peaks_114174	chr5	95513012	95513513	3	0.5	1	1	6.5	135	0.5	48.5	35	153.5	0	10.5	10.5	19.5	0	12	13	53	0	3.5	7	121	1	15.5	46	106.5	3.5	48.5
all_peaks_114180	chr5	95615779	95616280	4.5	1.5	3	1	24.5	156	3.5	130	33	104.5	4.5	63.5	36.5	49	1	79.5	26.5	79.5	1	17	69	90	10.5	95.5	137	83.5	25	75.5
all_peaks_114228	chr5	96152050	96152551	193	154.5	251.5	191	107.5	55	161	139	79	32.5	184.5	185	64.5	82	176	118	103	67.5	178	166	78.5	36.5	108.5	48	59	17	76.5	45
all_peaks_114248	chr5	96270604	96271105	443.5	427.5	499	457.5	572	473	539	399.5	607	530.5	539	524	508	511	481.5	475	511	537	488	481	433.5	313.5	403	315	469.5	319	416	363.5
all_peaks_114249	chr5	96271345	96271846	244	270	257.5	249.5	294.5	306	306	321	362	365.5	319.5	347.5	292	263.5	334.5	344.5	280	286	318	268	227.5	231.5	195	234.5	289.5	248	230.5	258
all_peaks_11427	chr1	200122352	200122853	30	24	20.5	20	11	106.5	17.5	236	19	61.5	11	104	25.5	17.5	27	113.5	49	70.5	31.5	39.5	17.5	100	69.5	176.5	6.5	99.5	38.5	127
all_peaks_11428	chr1	200123212	200123713	67.5	81	93.5	46	143.5	185	204.5	196.5	119	76.5	154	209	141	185.5	199.5	212.5	212.5	152	149	183.5	149.5	68	156.5	110	91	52	119	62
all_peaks_114293	chr5	98108992	98109493	228.5	266.5	145	197	181.5	191.5	110.5	132.5	121.5	169.5	100.5	101	175.5	147.5	102.5	118	105	134	82	72	134	176	99	151.5	94	169	120.5	172
all_peaks_114307	chr5	98265159	98265660	373	344.5	448.5	418	241.5	228	229	233	151	205.5	212	240.5	273.5	253.5	244	208.5	227.5	239	233	207	235	236.5	237	255	234	288.5	242.5	272.5
all_peaks_114314	chr5	98373430	98373931	106	92.5	132.5	76.5	139.5	77.5	146.5	16	80.5	11	151	102.5	142.5	112	160	103.5	134.5	78	155	128.5	106.5	5	61	6.5	51	3	51	9
all_peaks_114452	chr5	106812495	106812996	17.5	1.5	93	27.5	40	107.5	11	60	99	113.5	9.5	87.5	47.5	61.5	5	49	62.5	98.5	5	32.5	139.5	194	26	92	110.5	155.5	42	83
all_peaks_114498	chr5	108084344	108084845	464	524.5	595	564.5	479.5	597.5	447.5	603.5	469	520	530.5	585.5	432	444.5	392.5	456.5	454	456.5	423	460	474	560	428.5	518.5	459	578	511	567.5
all_peaks_114517	chr5	108745564	108746065	546.5	565	502.5	580	532	477	593.5	571	517.5	592	536	520.5	506	476	670.5	640	459.5	448.5	565.5	537.5	491	442.5	503	538.5	419	410.5	448	454
all_peaks_114547	chr5	109257360	109257861	183	217.5	89	228	35	4.5	85	13.5	23.5	5	52	34	23	14	146	40	30	13.5	92.5	20.5	78	3	131	28.5	105	8	91.5	19
all_peaks_11463	chr1	200499607	200500108	92.5	145.5	79	132	7	3.5	89	4.5	4.5	3.5	79.5	20.5	10	7	108	11	14.5	5.5	107	34.5	6.5	0.5	22	2.5	8	2	27	1
all_peaks_114638	chr5	111093255	111093756	70.5	116	51.5	173.5	132.5	215.5	243.5	160.5	172.5	182.5	249.5	239.5	134	165.5	197	206	142.5	178.5	214.5	219.5	179.5	152.5	204.5	150	118	121	238	162.5
all_peaks_114691	chr5	112299459	112299960	27.5	30	22.5	27	142	275.5	66.5	269.5	149	247	64	188.5	132.5	132	36	125	87.5	144.5	44.5	72.5	209.5	314	131	246.5	207.5	257.5	213	226.5
all_peaks_114702	chr5	112358312	112358813	132.5	145	104	140	140.5	151	164.5	100.5	66	64	149	107.5	171.5	149.5	210.5	111	143.5	90	184	123.5	140.5	50	137.5	41.5	83.5	26	108	26
all_peaks_114710	chr5	112409348	112409849	40.5	89	24	120.5	80	11.5	94	1	23.5	2.5	126.5	25.5	62	55.5	93	19.5	77	28.5	168.5	64.5	43.5	2.5	17	3.5	26	3	11	3
all_peaks_114755	chr5	114544922	114545423	24.5	14.5	52	50.5	151.5	312	199.5	183.5	176	215	255.5	350.5	166	178	159	202	221	229	261	258.5	130	121	128	59.5	183.5	140.5	172.5	84
all_peaks_114776	chr5	114880233	114880734	213.5	201.5	252.5	187	287	368.5	253.5	330	263.5	349.5	212	292.5	264	291.5	255	320	255	321.5	223	284.5	307	321.5	309	309.5	322.5	349	375	299
all_peaks_114812	chr5	115420774	115421275	150	134	211	281	83.5	63	79.5	36.5	112	93.5	99	91	82.5	68.5	63	70.5	106.5	114	102	97	69	34	64	49	44	72.5	89.5	58.5
all_peaks_114878	chr5	118669216	118669717	26	20.5	20.5	11.5	54	90	20.5	85.5	26.5	83.5	27	31.5	41.5	38	35	23.5	32.5	43	30	26.5	23.5	172	13.5	82	23	190.5	26	74.5
all_peaks_114902	chr5	118733249	118733750	10	6.5	6	2.5	13.5	105	5.5	96.5	32	147.5	6	50	27	20	6.5	27.5	24	38.5	7.5	14	18.5	131	6.5	128	5	118	15.5	100
all_peaks_11494	chr1	200857323	200857824	82.5	35.5	78	45.5	47.5	151	75.5	219.5	88	129.5	105.5	193	56	90	52.5	146	88	111	66	109.5	38.5	63.5	102	92.5	55	74	124.5	124
all_peaks_114958	chr5	122758887	122759388	404	421	425	404	406.5	459.5	440	362	460	383	408.5	421	437	427.5	428.5	418	401	382	398.5	421.5	426.5	344	340.5	286	434	320.5	413.5	278
all_peaks_115013	chr5	125773863	125774364	8	2	11.5	5	24.5	141.5	3.5	100	26	113.5	3.5	33	20	21.5	3.5	30.5	19	50	3	7	45.5	176	5	39.5	38	147	9.5	67
all_peaks_115014	chr5	125778988	125779489	4	4	4.5	3	9.5	38	25	163	19.5	50	26.5	150.5	9.5	20.5	13.5	150	17	25.5	11.5	99.5	14.5	20.5	9	48	5.5	36.5	14.5	70
all_peaks_115038	chr5	126083748	126084249	48.5	27	48	37.5	103.5	144	136.5	179	135.5	239	171.5	253	97	140.5	77	135.5	129	158	125	128.5	143	155.5	178.5	212.5	179	176	209	175
all_peaks_115041	chr5	126112476	126112977	251.5	242	216	219	399	414	285	316	421.5	469	385.5	471	312	334.5	320	389	341	414	336.5	370.5	337.5	234	316.5	253	285	267	332	273.5
all_peaks_115050	chr5	126147458	126147959	88	73	54.5	16.5	62.5	35	57	173	31	37.5	16	7	114	74.5	76	48	43	22	27	17	51	165	49	164	5.5	116	5	58.5
all_peaks_115092	chr5	127121150	127121651	18.5	0.5	62.5	11	76.5	171.5	10.5	269	93.5	191.5	21.5	134	76.5	128.5	15.5	148.5	70	96	16	68	71	230.5	47.5	224	116	232.5	50	250.5
all_peaks_11512	chr1	200982050	200982551	7	7	13	7	97	46.5	61	79.5	165.5	81.5	152	157	96	125.5	39.5	168.5	110	109.5	72	247.5	42	14	54.5	21.5	23	40.5	78	36
all_peaks_115122	chr5	128430078	128430579	384.5	398	356.5	388.5	363	263.5	316.5	334	258	307.5	311.5	277.5	272	271	306	254.5	297.5	278.5	311.5	304.5	262	277	276.5	267	259	272	247.5	258
all_peaks_115139	chr5	130404903	130405404	91	116.5	82.5	105.5	120	48	204.5	88.5	107.5	25.5	161.5	122.5	122	111	171.5	133.5	96	64.5	173.5	135	104.5	28.5	113.5	35.5	66	24	93	24.5
all_peaks_115152	chr5	130545099	130545600	139	228.5	167.5	280.5	47.5	72	170.5	184	77.5	53	196.5	263.5	51.5	38	181	145.5	137.5	77	206	169.5	37.5	33.5	83.5	83.5	65	28	88.5	102.5
all_peaks_115173	chr5	130616766	130617267	192	174	215	256	145.5	128	200	129	141.5	78	176	165.5	103.5	99	221.5	127.5	168	125.5	202.5	166.5	85.5	95	165.5	117.5	106	89	165	106
all_peaks_11518	chr1	200988485	200988986	279	304	298	293	293	289.5	319	258.5	246.5	203	318.5	257.5	298	307	286.5	241	295	277.5	297.5	293.5	229.5	196.5	221.5	168.5	195	160.5	224.5	142
all_peaks_115272	chr5	131355851	131356352	111.5	39	199	38	167	133.5	183	169.5	141.5	115.5	206	187	157.5	177.5	148	198.5	201.5	173	157	165.5	171.5	85	226.5	149.5	119.5	105	179.5	130
all_peaks_115295	chr5	131434665	131435166	14.5	0.5	92.5	16.5	32.5	184	6.5	242.5	91.5	211.5	23	154.5	64	45	7	60	80.5	125	15.5	52	81	213	55	178.5	139.5	309	172	215
all_peaks_115316	chr5	131629776	131630277	61	55	89	99.5	92	186	63.5	203.5	120	191.5	108	179.5	81	66.5	62.5	114	104.5	127	87.5	95	88	182	109	205.5	116	256.5	142.5	355
all_peaks_11535	chr1	201139742	201140243	91.5	60	114.5	68.5	61	148	67.5	181.5	67.5	102	55	117	53	69	56.5	118.5	50	68.5	48	62	106	150	95	248.5	74	198.5	121	347
all_peaks_115356	chr5	131808611	131809112	348	264	449.5	318.5	255	218.5	342	230	301	183.5	408	334	258	397.5	317	274.5	338.5	316	344.5	351.5	220	85	257	105.5	197	80	234	121
all_peaks_115358	chr5	131831901	131832402	188	188	217.5	175.5	250.5	162	254	209	203	135	245.5	213	244	240.5	245.5	248.5	227	246	241.5	278.5	231.5	145	218	139.5	149	92	181	183.5
all_peaks_115383	chr5	131971534	131972035	2.5	0.5	4.5	1	37.5	184	22.5	181.5	102	116.5	40.5	116	74.5	100	17	75.5	71	139.5	19	61.5	80	86.5	99.5	108	131	86	102	98.5
all_peaks_115397	chr5	132023656	132024157	44.5	39	59.5	87.5	33	20	138	34.5	47.5	23.5	194.5	91.5	46	31	119.5	36	69.5	37	200.5	87.5	26	14.5	64	22.5	36	14.5	105	35.5
all_peaks_115445	chr5	132506295	132506796	156.5	205.5	52	179	73	4	134.5	4	26.5	0.5	131.5	23	86	57	198	36.5	61.5	16.5	177.5	73.5	22	2	15	2.5	3	0.5	26	6
all_peaks_115526	chr5	133422628	133423129	169	165.5	78	251	13.5	8.5	123.5	12	10.5	19	106	41	16.5	12	189.5	31.5	19	10.5	141.5	70.5	17.5	11	73	17	20.5	9	18.5	20
all_peaks_115537	chr5	133450032	133450533	190	239	211.5	222.5	83.5	90.5	194.5	133.5	71.5	52	157	94	114	80.5	176.5	125.5	119.5	88	159.5	130.5	86.5	105	186.5	162	75	91.5	197	167.5
all_peaks_115538	chr5	133458178	133458679	79	88	199.5	132	71	1.5	104.5	2.5	22	7	151.5	12	73.5	16	135.5	11.5	125	21.5	192	61	10	4.5	56.5	17.5	12.5	3.5	36.5	14
all_peaks_115541	chr5	133468061	133468562	128.5	105.5	231	240	35.5	26	90	66.5	40.5	51.5	154	84.5	56	31	131.5	59	129	44.5	221.5	111	24.5	15.5	94	110.5	13	34.5	105	105
all_peaks_115579	chr5	133838996	133839497	23.5	22.5	24	26.5	93	182.5	71	332.5	149	158.5	81.5	219	86	132.5	35	215	69.5	152.5	46	98	88	149	93	154.5	129.5	160	121	223.5
all_peaks_115590	chr5	133891585	133892086	66.5	34.5	64	47.5	88.5	180	64	173	72	80.5	72	96.5	103	92	47	93.5	92.5	130.5	74	65.5	108.5	209	60.5	185.5	82.5	194	56.5	194.5
all_peaks_115603	chr5	133944870	133945371	8	0.5	3	3	15	65	15.5	142	11	29	6.5	50.5	25	22	15.5	38	5.5	17	6	21	61.5	182.5	58.5	159.5	49.5	105.5	29	151.5
all_peaks_115608	chr5	133984114	133984615	154	119.5	186	123.5	207.5	185	161	206.5	229	256.5	140	187.5	179.5	131.5	136.5	135	180.5	190.5	142	116	145.5	268.5	207.5	318	206.5	309.5	243.5	265
all_peaks_115621	chr5	134240174	134240675	219.5	197.5	221	224	324	390.5	298.5	380	320	346	312.5	352	280	317	250.5	301	310	330.5	277	275.5	321.5	380	278.5	317.5	404	356	293	350
all_peaks_115626	chr5	134260009	134260510	60	78	66	60	874.5	572.5	409	432	898.5	912	473.5	847.5	593.5	190	251	259	328	263	248	168	163	232.5	94.5	172	274	218.5	121	314
all_peaks_115628	chr5	134262502	134263003	17.5	25.5	22	18.5	212	146	76.5	76	222	363	105.5	153	138.5	48.5	50.5	48	73	69	48.5	42.5	40.5	53	15.5	29	20.5	110.5	19.5	63.5
all_peaks_115709	chr5	136774604	136775105	4	0.5	3	3.5	59.5	209.5	2	10.5	86.5	86.5	4	34.5	87.5	89.5	1.5	21.5	52.5	114	1	18	40.5	39.5	2	3.5	28.5	21.5	4	3.5
all_peaks_115787	chr5	137800553	137801054	524.5	439.5	535	485	498.5	479.5	415.5	518.5	525.5	552	424	441.5	425	482	360	469.5	396	424.5	355.5	418	385.5	466	428.5	545	380.5	486.5	514.5	568
all_peaks_115795	chr5	137878818	137879319	672	569.5	571	535.5	578	531	550.5	569	536.5	489.5	496.5	508	541	570	533	547	553.5	611.5	514.5	551	568.5	580	653.5	596.5	577.5	581.5	614	642
all_peaks_115798	chr5	137900926	137901427	110	37.5	303	97	38.5	9.5	27.5	9	122.5	67	48	34	99	43.5	36	15	182	108.5	45.5	42	27.5	18.5	22	12.5	105	80.5	44.5	18
all_peaks_115880	chr5	138728175	138728676	97	62	113.5	73.5	184.5	292	166	265.5	214.5	229	183.5	254.5	171.5	190.5	96.5	223	180	268	138	192	300.5	308.5	306	281	283.5	259	265.5	237
all_peaks_115891	chr5	138772922	138773423	14.5	3	11.5	7	39.5	137	2.5	129	41.5	77.5	3.5	25.5	39.5	73	2	58.5	20.5	58.5	4	15.5	57.5	182	13	108	37	131.5	26	74.5
all_peaks_115895	chr5	138783058	138783559	3	0.5	4	2.5	23	110	4.5	174.5	30.5	158	6	49.5	34	37.5	5.5	54.5	14.5	37.5	4	10.5	14	169	15	186	26	151.5	13	153
all_peaks_115921	chr5	138944975	138945476	161.5	204.5	109	236	51.5	35	183.5	37.5	31.5	14	141.5	86	66	52	198	67.5	80.5	42	184.5	113.5	48.5	8	53	7.5	23.5	10.5	31.5	12.5
all_peaks_116019	chr5	139780986	139781487	770.5	785	780	821.5	758	746.5	781	773	742	695	783.5	755	730.5	769	789	733.5	754.5	734	763.5	737.5	687.5	734	676.5	701	654.5	756	663	649
all_peaks_116024	chr5	139913357	139913858	5.5	1.5	8	2	19.5	186	1.5	137	41.5	214	12	84.5	48	30	5	16.5	36	66	4.5	15	74	187.5	44	144	101.5	163	120	192
all_peaks_116030	chr5	139943954	139944455	638.5	508.5	667.5	541	477.5	451.5	466	399.5	441.5	351	383.5	381	541	477	489.5	474	467	475	462.5	467.5	474	414.5	577	534.5	392	389.5	515	455
all_peaks_116118	chr5	141348459	141348960	357	330	377	357	463.5	522.5	398.5	459.5	475.5	404.5	436.5	546	398	449.5	376.5	439	434.5	480	409	454	354	367	323	370	406.5	340	358	365.5
all_peaks_116143	chr5	141483992	141484493	114.5	218.5	80.5	257	19	15	80.5	27.5	25	5	69.5	43	36.5	34.5	103.5	34.5	27.5	22	64.5	46.5	32	9	76	34	10	7	60	36.5
all_peaks_116158	chr5	141603087	141603588	264.5	149.5	185	152.5	151.5	73.5	278	144	97.5	36	210	146.5	149.5	122	210	148	110.5	68.5	199.5	141	166.5	68.5	207.5	154	95	48	174.5	149.5
all_peaks_1162	chr1	9963749	9964250	1.5	0.5	1	1	13.5	75.5	0	45	5	101.5	2.5	9.5	12	12.5	0	5	17.5	39.5	1	2	28	242.5	2.5	114.5	71.5	219.5	34	126.5
all_peaks_116207	chr5	142149649	142150150	289.5	301	368.5	324	444	429.5	454	434.5	423	495	412	494.5	318	392	372.5	420.5	373.5	387	409	388.5	363.5	335	391.5	367	431	391.5	385	390
all_peaks_116212	chr5	142163030	142163531	13	6	104	21	63	200	15	113.5	109.5	169.5	31	105	74.5	63	10.5	52	114.5	177.5	15.5	23	100.5	134	51.5	105	141	181.5	97.5	143
all_peaks_116221	chr5	142201610	142202111	3	0.5	13	3	34.5	195	6	328	80.5	138	6	185	41	41.5	3.5	144	39.5	58.5	5.5	34.5	93	219.5	82	269.5	119	192	148	236.5
all_peaks_116257	chr5	142388496	142388997	137	15	400.5	62	167	129.5	95.5	213	233.5	210.5	96	164	119	167	63.5	197	170.5	216	84	92	176	176	250	168.5	111.5	175.5	222	131
all_peaks_116355	chr5	142985859	142986360	6	2.5	7.5	4.5	38	196.5	6	103	66.5	161	18	117	56	85.5	3.5	42.5	46.5	115	9	28.5	54.5	140.5	58	86	55	113.5	109	107.5
all_peaks_11636	chr1	202317513	202318014	384.5	375	418.5	371	367.5	349	407.5	346.5	393	286	384.5	297.5	359	381	432	406.5	390	322.5	423	409	274.5	259	334	279	291	275	302.5	305
all_peaks_116410	chr5	145326031	145326532	19	0.5	31.5	4.5	67.5	211	17	148	150.5	184	51	186.5	72.5	84.5	7.5	91.5	56.5	128.5	12.5	47	111.5	184	104.5	168	148.5	191.5	114	125.5
all_peaks_116443	chr5	146131292	146131793	98.5	81	177.5	109	141	123	184	61	192.5	129	208	178	150.5	160	186.5	128	205	171	211	219.5	70.5	26	79	31.5	109.5	47.5	122.5	57
all_peaks_116479	chr5	147763197	147763698	420.5	489	354.5	484.5	348	277	346	201	275	256	367.5	270.5	333.5	312	351.5	289	354	282.5	353.5	336.5	257.5	214.5	304.5	232	254	239.5	297	216
all_peaks_116509	chr5	148205776	148206277	193.5	170	350	193.5	225	209	267.5	139.5	384	234.5	396	262.5	224	235	246	182	394	322	353	351.5	211	103	199.5	148.5	266.5	210.5	218.5	192.5
all_peaks_116522	chr5	148228985	148229486	42.5	24.5	167.5	49	78	26.5	115	13.5	140.5	51	149.5	115.5	102.5	61	94	37.5	203.5	122	134	129	11	4.5	17.5	4	27	14.5	39	13
all_peaks_116551	chr5	148619878	148620379	185.5	189	145.5	199	119	83	153.5	108.5	127	66	155	150	128.5	158	176	128.5	167.5	123.5	180	160	80	43	103.5	41	90	28.5	112.5	43.5
all_peaks_116645	chr5	149529139	149529640	1	0.5	8.5	3.5	86.5	10	92.5	6.5	153.5	25.5	208	62.5	50	73	37.5	33	128.5	109.5	154	124	7	5	7	3.5	12.5	6	35.5	17.5
all_peaks_116676	chr5	149792215	149792716	301.5	242.5	316.5	324.5	244.5	358.5	208.5	309	332	307.5	231.5	334	262.5	275	232.5	267.5	354.5	398.5	309	256	338.5	310	266	246	337.5	275.5	311.5	248.5
all_peaks_116718	chr5	150169736	150170237	47	57.5	43.5	76	28.5	130	48	209	36.5	71	45	149.5	49	67.5	55.5	181.5	59	61	43	81.5	34	120	74	95.5	50	96	67.5	90
all_peaks_116755	chr5	150533332	150533833	11	2.5	12	4	29.5	159	7	124	46.5	188.5	9.5	70	38.5	49.5	3.5	40	29.5	82.5	4.5	30.5	36.5	150.5	9	76.5	53	188	18.5	113.5
all_peaks_116763	chr5	150593611	150594112	260	226.5	317.5	253.5	281	391.5	381.5	373	336.5	239.5	391.5	484.5	306.5	350.5	345.5	350.5	315.5	363.5	334.5	379.5	287	211.5	301	208	274	204.5	312.5	243
all_peaks_116775	chr5	150632287	150632788	278	298	342	282	404.5	445.5	444.5	394.5	411.5	423	401	445.5	430.5	420	435.5	422	384.5	396.5	401.5	447.5	361	358	330.5	366.5	414	296.5	395.5	338.5
all_peaks_116813	chr5	151151044	151151545	945.5	983.5	1009	1171	842.5	897	1009	975	777.5	825.5	954.5	846	864	1092.5	950	906.5	874.5	930.5	1051.5	1018.5	796	817	858.5	770	734	786	787	719
all_peaks_116966	chr5	156347307	156347808	7.5	0.5	19.5	3.5	27.5	67	24.5	263	69	213	38	185	25.5	41	20.5	228	67.5	118	49.5	137	16.5	102	35	221	16	185.5	68	255
all_peaks_116983	chr5	156452269	156452770	55.5	88.5	197.5	235.5	182.5	306.5	306.5	295	349.5	254.5	348.5	294	154.5	259.5	201.5	316	320.5	292.5	357.5	372	119	82.5	128	122	130	115	185.5	136
all_peaks_11700	chr1	203259552	203260053	426	348.5	358	378	172	182.5	175	186	217	165.5	158	205.5	207	292	179.5	190	255.5	223	195	199.5	240.5	157.5	330	261	174.5	166.5	277	229
all_peaks_117001	chr5	156535936	156536437	57.5	117.5	64.5	124	147	147.5	189	158.5	108.5	124.5	191.5	225	148	177	177.5	123.5	172.5	145.5	206	168	84	75.5	127	50	94.5	96.5	106	98
all_peaks_117017	chr5	156599304	156599805	139.5	130.5	106.5	193	177.5	270.5	319	439.5	146.5	303	296	361.5	144.5	146.5	304.5	385	183	186	349.5	320.5	98	263.5	208	378.5	73	226	167	301.5
all_peaks_117036	chr5	156646842	156647343	6	6.5	10	6	49.5	276.5	18.5	181	78.5	197.5	21.5	204.5	45	38	15	57.5	28.5	92.5	16	38.5	49.5	173.5	61.5	148	85.5	175	85	132.5
all_peaks_117037	chr5	156649495	156649996	71	69.5	61	68.5	102	213.5	73.5	241.5	89	267	66.5	185.5	114	128.5	74.5	157.5	84.5	139.5	65.5	98.5	141	221.5	151	202	137	215	170.5	193.5
all_peaks_117043	chr5	156680056	156680557	214.5	326	168	292.5	229.5	135.5	260.5	174	198.5	134	230	231	191.5	214	237	219	188.5	169.5	259	254	172.5	135	234	133.5	202	123.5	227	158
all_peaks_11705	chr1	203274150	203274651	469	319	452.5	386.5	212.5	285	235	344.5	289.5	256.5	201.5	252	293	337.5	214	331	286	357.5	230.5	300.5	229.5	290	376	289	238	272.5	317.5	247.5
all_peaks_117050	chr5	156698725	156699226	422	315	493	457	281.5	319	301.5	325	294	240.5	401.5	408.5	275.5	268	335.5	270	322.5	349	426	326	302.5	205	365	230	281.5	202.5	348.5	279.5
all_peaks_11707	chr1	203290012	203290513	188	206.5	151	150	88.5	36.5	172	45	66.5	13	141	99.5	117	87	192.5	116	110	64.5	149.5	118	103	21.5	105.5	25	75	14.5	81.5	32.5
all_peaks_117072	chr5	156777855	156778356	2.5	4	3	2.5	7.5	309.5	2.5	227	30.5	361	11.5	112	33	31.5	2.5	26.5	44	106.5	4	14.5	15.5	295.5	5.5	218.5	46.5	322.5	59.5	303
all_peaks_117074	chr5	156817533	156818034	25.5	5.5	68	12	88.5	120	15	172.5	135.5	212.5	24.5	42.5	103.5	119.5	7.5	89	119	149	26	40.5	32	161	17	144.5	71.5	207	45.5	196
all_peaks_117080	chr5	156891770	156892271	2.5	1.5	1	1	32.5	140.5	12.5	63	52	91.5	3.5	29.5	40.5	27	3.5	22	22	57	3.5	10.5	70	197.5	23	108	94.5	128.5	58	97.5
all_peaks_11709	chr1	203293146	203293647	208	323.5	114.5	321	40	10	94.5	25	3.5	8	50.5	16	24.5	21.5	128.5	27.5	31	15	77.5	40	24.5	15.5	46	21	9	10	26	19
all_peaks_117103	chr5	156967762	156968263	59.5	3.5	42.5	4	164.5	214	70.5	160	139.5	156.5	55	145	166	192.5	50	176	118	170	53	90	160	144	96	85.5	134	115	84.5	49
all_peaks_11711	chr1	203296925	203297426	223	163	263	214.5	124.5	79.5	105	95	131	82	100	86	140.5	170	134	138.5	183.5	129.5	140.5	135	144	79	150	72.5	91	51.5	126.5	59
all_peaks_117122	chr5	157023460	157023961	15	3	15.5	2.5	52	144.5	46	150	88	136.5	31	102	73.5	131	29.5	142.5	62.5	127	23.5	64	47.5	77.5	48	48.5	66	80	31.5	51.5
all_peaks_117125	chr5	157030257	157030758	99	43	53.5	16.5	104.5	147.5	132	176.5	175.5	179	109.5	134.5	101	197	90	212	89.5	176	81.5	160.5	70.5	95	134	87	85.5	73.5	90	96.5
all_peaks_117237	chr5	158767465	158767966	30.5	3.5	76	13.5	123	70	27	6.5	201.5	136.5	125	98.5	141	149.5	25	27.5	223.5	198.5	120	155.5	19.5	4.5	8.5	3.5	36.5	27.5	14.5	14
all_peaks_117245	chr5	158839172	158839673	174	151.5	254	182.5	160	72	273.5	91.5	198	63.5	284	237	205.5	147	272.5	201.5	253.5	172	318	309	46	9	89.5	30.5	46	20.5	79	67.5
all_peaks_117249	chr5	158883703	158884204	4	0.5	1	1	42	122	8	142.5	31	169.5	12	92.5	29	32.5	9.5	80	46.5	75.5	18	39.5	45	164.5	55.5	163.5	44.5	125.5	70.5	145.5
all_peaks_11727	chr1	203590615	203591116	1.5	0.5	1	1	21	185	3.5	151	25	128	6	48.5	27	35	2	19	22.5	65	3	8	73	261	22.5	189.5	129	196.5	99.5	178.5
all_peaks_117281	chr5	159546350	159546851	538.5	598.5	502.5	544	479	527.5	536.5	569	535.5	472	558	609.5	581	540.5	568.5	512.5	532	461	525.5	545.5	459	466.5	444.5	460.5	395.5	418.5	405.5	362.5
all_peaks_117318	chr5	159894602	159895103	73.5	32	102.5	44.5	220.5	377	131.5	373.5	288	326.5	172.5	419.5	167	214	110.5	339	271.5	292	173	304	218.5	211.5	162	234	188	181	174.5	217
all_peaks_117326	chr5	159913489	159913990	42	10.5	50.5	15.5	101	136	7.5	18	123	125.5	31	68	95	97.5	5.5	15	120	144	19.5	50	76.5	43.5	3.5	1	102.5	42	9.5	12
all_peaks_11734	chr1	203621827	203622328	40	22.5	40.5	20.5	30.5	98	12.5	157.5	37.5	81	20	50.5	51.5	37.5	30	37.5	49	43	19.5	24	66	148	54.5	169.5	63	163.5	61.5	138.5
all_peaks_117408	chr5	168006510	168007011	471.5	458	611.5	568.5	528	680	587.5	621	461	552	573.5	632.5	509.5	517.5	565	545.5	607	639	625.5	597.5	446	519.5	497.5	578.5	520	576	584.5	574.5
all_peaks_11741	chr1	203643039	203643540	183	99	243.5	94.5	161.5	238	195.5	279.5	254	160.5	246	317.5	186.5	247	215.5	283.5	209.5	213	214.5	267.5	180.5	199	160.5	210.5	182	209.5	207	211.5
all_peaks_117441	chr5	168377167	168377668	1	0.5	1	1	9	90.5	10	71	11.5	63.5	4	45.5	11.5	13	8	14	5	11.5	5	11	18	131	17	169	1.5	80.5	51	128
all_peaks_117476	chr5	169232464	169232965	12	6.5	11.5	17	25	72.5	14.5	67	27.5	113	12	40.5	32.5	29.5	8	37	32.5	55	9.5	26.5	40.5	139.5	8	123.5	16	154	10.5	114
all_peaks_117498	chr5	169688982	169689483	105.5	145.5	70	132	93.5	20.5	115	22.5	79	9	110	33	78.5	64	127	32.5	77	44.5	113.5	87	34.5	2	37	2	16	3	24	1.5
all_peaks_117500	chr5	169696508	169697009	6.5	10	34.5	9.5	63.5	126	11.5	48	91.5	157.5	28	45	68.5	37.5	11	20	69.5	75	22	16.5	72	136.5	25.5	32.5	101.5	146	85.5	109
all_peaks_117503	chr5	169705479	169705980	216.5	190.5	304.5	335	256.5	307.5	331	223.5	334	399	402.5	430	251	251	291	272	388.5	341.5	367.5	361	202.5	156.5	184	89	249	193	302	184.5
all_peaks_117596	chr5	171493669	171494170	162.5	145.5	162	199	136.5	98	204	79	110	63.5	174	114	154.5	104.5	207.5	110	159	107	232	161	78.5	20.5	75.5	32	70	25.5	79.5	47.5
all_peaks_1176	chr1	10230048	10230549	7	5	4.5	2.5	65	132	57.5	146.5	82.5	125.5	59.5	99	55.5	48.5	55	68.5	53	105.5	37.5	50.5	95.5	172	75.5	136	122	136.5	92	138
all_peaks_117605	chr5	171538210	171538711	90	50.5	107	75	210	289	174	303.5	161	176.5	174.5	254.5	178.5	194.5	135	222	200	176	155	187	155.5	201	152.5	293.5	86	204.5	178	235.5
all_peaks_117606	chr5	171539993	171540494	147.5	127.5	137.5	192	235	205.5	207.5	116	197	201	185.5	170	231	246	188	168.5	199.5	216.5	185	213.5	149	119.5	127.5	40.5	131.5	121	129	77.5
all_peaks_117607	chr5	171541989	171542490	45.5	41.5	76.5	63	168	228	84.5	198	246	246.5	132	298.5	134	186.5	46	251	176.5	204	101	238	128.5	160.5	127	80.5	210	193.5	186.5	182
all_peaks_117616	chr5	171602265	171602766	246.5	237.5	251.5	240.5	205	268	235	230.5	275	187	273.5	288.5	244.5	299	293	249	262.5	241.5	277.5	267	176	126	177.5	87.5	164.5	123.5	168.5	125
all_peaks_117622	chr5	171615176	171615677	241.5	253	276.5	255	364	339	376	323	382.5	355.5	401.5	376	347	340	350	378.5	384	366.5	347.5	371.5	257.5	246.5	251.5	247.5	330.5	272.5	304	280.5
all_peaks_117659	chr5	172192150	172192651	397.5	318	360.5	309.5	226.5	229.5	227	182.5	182.5	173	198	132.5	206.5	230	218	202.5	220.5	190.5	242.5	183.5	305.5	239	261	246.5	223.5	263	228	226
all_peaks_117688	chr5	172482976	172483477	375.5	413	334	375	406	329	392	291.5	327	236.5	321.5	287.5	358	330.5	405.5	318	339	291	383	339.5	336	276	338.5	317.5	264.5	257.5	314	275
all_peaks_117689	chr5	172483959	172484460	324.5	360	296.5	361	341	397	297.5	391	304.5	335.5	332	341.5	331	336.5	334.5	310	330	300.5	339.5	302.5	363.5	397.5	349.5	458	404	448	373.5	437.5
all_peaks_117764	chr5	174944766	174945267	14	6	13.5	9	31	123.5	24.5	116.5	47	180	20.5	125	36.5	57.5	14.5	86	35.5	70.5	19	56	18	115	33.5	126	9	120	51.5	102
all_peaks_117781	chr5	175079960	175080461	100.5	92.5	69.5	88	142	247	159	246	221.5	252	142.5	284.5	147	200	149	256	114.5	160.5	111.5	207.5	86	139.5	103	135	78.5	114	173.5	102.5
all_peaks_117818	chr5	175788586	175789087	330	342.5	396.5	343	258.5	222	342	251.5	269.5	248.5	324.5	247	285	247.5	346.5	290.5	339.5	280	332	300.5	255	232.5	259	259	204.5	213.5	254	264
all_peaks_117828	chr5	175874879	175875380	411	455	351.5	425.5	339	387.5	410.5	309	389	320.5	382.5	355	360.5	352	420.5	309.5	301	316.5	368.5	335	419.5	436	297	347	378.5	437	307.5	346
all_peaks_11784	chr1	204292914	204293415	2.5	0.5	1	1	3	31.5	4	74	7	82.5	1	14	7.5	8	0	17	12.5	20.5	5	2	13.5	132.5	9.5	159.5	17.5	152	24	159
all_peaks_117867	chr5	176074083	176074584	241.5	197.5	244.5	191	327	369	320	389.5	384.5	399.5	281.5	336	379.5	389.5	328	429.5	352	464	319.5	373.5	325.5	375	333	430	373	407	344	409.5
all_peaks_117921	chr5	176560310	176560811	181.5	173.5	175	133	231.5	370.5	158	267	134.5	243	147.5	188.5	225	222.5	148.5	219	186	238.5	134	164	259	260	180	211.5	297.5	239.5	176	174.5
all_peaks_117934	chr5	176739111	176739612	137	125	113.5	110	225.5	214	147.5	201.5	241	263.5	205.5	278.5	210.5	195	159.5	220.5	240.5	322	205	222	288	228	238.5	244.5	288	266	281	317.5
all_peaks_117959	chr5	176816314	176816815	136	42.5	168.5	71.5	120.5	125	32.5	64.5	72	96	34.5	47.5	90.5	64	29	42.5	82	78	35.5	46	82	200	43	105.5	80.5	180.5	33.5	70
all_peaks_117967	chr5	176853134	176853635	602.5	662	614.5	625.5	571.5	572.5	660.5	670.5	680.5	502	624	673	680	631	621.5	649	611	668	617.5	618	681	704	686	656.5	673	715	644.5	661.5
all_peaks_117968	chr5	176858694	176859195	115	85	168.5	99.5	253	275	135	73	334	236.5	265.5	270.5	246.5	241	116.5	143	280	322.5	208	230.5	236	159	113.5	62	252.5	159.5	167.5	88.5
all_peaks_117995	chr5	176924461	176924962	223	195	190.5	159.5	283.5	290	267.5	293.5	287.5	222	262.5	224	262	265.5	258	286.5	218	250	234	263.5	314	323.5	320.5	342	325	296.5	314	327
all_peaks_118048	chr5	177543469	177543970	42	20.5	192	150.5	30	36	62	59	148	79	199.5	177.5	51.5	68.5	57	75.5	175	140	216.5	200	24	10	26.5	29.5	97.5	24	131.5	88.5
all_peaks_118120	chr5	179035128	179035629	74.5	85.5	46.5	77.5	112.5	53	179.5	36	74	66.5	195.5	107.5	125.5	123	163	121	95	62	156.5	147	62.5	9.5	75.5	16.5	54	10.5	69	15.5
all_peaks_118229	chr5	180230689	180231190	151	148	169	166	203	182	220	150	209	146.5	247.5	215.5	203	212.5	232	191	196	189	225	241.5	168.5	110	129.5	88	127.5	92.5	148.5	100.5
all_peaks_118261	chr5	180618652	180619153	189.5	166.5	178	141.5	276	324	227	287.5	251.5	307	197	252.5	213.5	202.5	181.5	249.5	171	226	160.5	195	237	270.5	265	298	223.5	254	221	215.5
all_peaks_118284	chr6	148332	148833	11.5	9	11	7.5	177	210.5	43	217.5	138.5	201.5	33.5	175.5	111	111.5	15.5	207.5	60.5	130	19.5	63.5	192	233.5	181.5	223.5	163	167.5	120.5	191
all_peaks_118304	chr6	225315	225816	18.5	29.5	20	26	65	82.5	70	152	90.5	100.5	71.5	172	75	67.5	59	192	54	70.5	61	119	48.5	106.5	114	188	40.5	99.5	94	191.5
all_peaks_118363	chr6	444870	445371	84.5	98.5	42	106.5	88	41.5	134.5	33	35.5	17.5	144	93.5	61	42.5	149.5	57	51.5	30	141	86	39.5	15	44.5	15	11.5	9	29.5	7
all_peaks_118373	chr6	484039	484540	4	0.5	3	2.5	18	78.5	6.5	95	7	87	7.5	35.5	22.5	17.5	5	21	9	41	5.5	10.5	34.5	139.5	33	168.5	38.5	125.5	70	154.5
all_peaks_118500	chr6	2841944	2842445	108	99.5	142.5	99	133	182.5	111.5	159	126	204	131	143.5	121.5	232	97.5	234	140.5	240.5	100	163	120.5	174	109	166	188.5	227	132	222
all_peaks_118505	chr6	2859165	2859666	189.5	192.5	206.5	200	89	47.5	109.5	69.5	86.5	28.5	99.5	61	97.5	111	104.5	77.5	104	86	101	83.5	67.5	55	127	40.5	49	39	64.5	20.5
all_peaks_118527	chr6	2940618	2941119	84.5	99	116	98	120.5	365	142.5	248.5	161	420	132	219	141.5	125	119.5	135	115.5	183	118.5	106.5	172.5	431.5	211.5	429.5	238.5	356.5	268.5	401
all_peaks_118609	chr6	3870131	3870632	21.5	2	8	1	3	45	14.5	124.5	2.5	21.5	18	178.5	30	11.5	7	143.5	8	9.5	5.5	131	5	25	32	79	3	13	21.5	60
all_peaks_118666	chr6	4942328	4942829	14.5	0.5	17.5	2.5	97	173	10.5	104	104.5	137.5	17	66	87	84	8	59.5	68	130.5	11.5	18	74	151	14.5	59	135.5	180.5	30	126
all_peaks_118701	chr6	5280090	5280591	22	2.5	11.5	4.5	110	313	16	214.5	127.5	272.5	17	138	110	128.5	3	108	78.5	165.5	7	36	181	366	61	224	211.5	271.5	135	233.5
all_peaks_118709	chr6	5302694	5303195	17.5	9.5	19	6	84	261	12	165.5	148.5	279.5	50	220	98.5	91.5	6	65.5	100.5	173.5	21.5	72	132.5	211	16.5	64.5	218.5	221.5	147.5	114
all_peaks_118792	chr6	6610195	6610696	62.5	180	86.5	230	40	5.5	125.5	12.5	43	2.5	121	23.5	44	22	122.5	25.5	49	15	104	48.5	7.5	4	69.5	17	2	4.5	79	11.5
all_peaks_118799	chr6	6643554	6644055	2.5	3	3	1	10	28	2.5	61.5	48	115	15.5	40	3	12	0	19.5	22.5	58.5	5.5	12.5	32	57.5	27	126.5	113.5	105.5	176	167.5
all_peaks_118827	chr6	6798508	6799009	3.5	2	1	3.5	26	104	5.5	147.5	45	114.5	15.5	105	24	37	7	63.5	28.5	92.5	7.5	46	51.5	140	19.5	110.5	88.5	153	68.5	147.5
all_peaks_118928	chr6	10404506	10405007	100	99	78.5	84	314	303.5	149.5	246.5	244	268	158	216	211.5	239.5	168	222	185	213.5	167.5	196	320	300.5	256	279	266	228	265.5	281.5
all_peaks_11893	chr1	205253864	205254365	156.5	146.5	231	171	70	20.5	172.5	116.5	63.5	31.5	159	113.5	60.5	101	219.5	151	91.5	87	183.5	110	94.5	29	184.5	108.5	116.5	50.5	178	148.5
all_peaks_11894	chr1	205257236	205257737	258.5	248	416.5	380.5	116	140	215.5	203	183	111	254.5	190.5	170.5	227	266	236	251.5	232.5	289	243.5	197	43.5	191.5	88	244.5	98.5	213.5	152
all_peaks_118945	chr6	10723052	10723553	117.5	88	105	98	149	226	144	270.5	119	196	156	185.5	125.5	130	127.5	212.5	112	131	110.5	176.5	111	191.5	112.5	198	130	161.5	121.5	211
all_peaks_118955	chr6	10838571	10839072	86.5	66.5	69	67.5	92	166	112	110.5	119	233	79	119	136	149	104	119.5	132.5	130.5	120.5	137	162.5	210.5	125.5	215.5	155.5	198	115	186
all_peaks_119001	chr6	11318432	11318933	57	14	54.5	14.5	29.5	51.5	18.5	83.5	47	75.5	12	28	50.5	46	12.5	45.5	35	33	12.5	15.5	59	190.5	65	206	48	227.5	38	155.5
all_peaks_119058	chr6	11732332	11732833	11	12	3	8	26	72	21	149.5	16	142	21	76.5	14	24	7.5	64	14.5	26	7	25.5	35	112	38.5	160.5	27.5	122	64	149.5
all_peaks_119156	chr6	13302993	13303494	16.5	2	45.5	6	47.5	98.5	18	100.5	44	160	27	55.5	46.5	46	13.5	55.5	39.5	66	18	16	64	163	51	136	73	161	62	169
all_peaks_119186	chr6	13487686	13488187	89	82	141	103.5	139	267.5	194	248	156	215	179.5	200.5	161.5	165	144	205.5	154	186	128.5	166	145.5	193.5	192.5	241.5	118.5	164.5	181.5	240
all_peaks_119264	chr6	14277171	14277672	102	147	48.5	177	65.5	36.5	129.5	55	58.5	29	115	69.5	64.5	99.5	160.5	65	69.5	52.5	133	99	46	20.5	72	20	20	18.5	58.5	15
all_peaks_119278	chr6	14452882	14453383	24	27	37.5	51.5	47.5	174.5	81.5	166	179.5	323	146.5	297	55.5	106.5	65	207	104.5	180	142	184.5	76.5	68	114	58	176.5	112	158	114
all_peaks_119313	chr6	14732931	14733432	20.5	13	11.5	12.5	60	109.5	17.5	132.5	38.5	107.5	29	41.5	48.5	57.5	16.5	33	37	49.5	12.5	19.5	32.5	188	32.5	125	24	209	45.5	128.5
all_peaks_119318	chr6	14744095	14744596	32	2	14.5	7	96	120.5	67.5	159.5	50	179.5	78.5	143.5	70.5	82	61	129	45.5	65	74	89.5	56	159	73	155.5	23	155	60	157
all_peaks_119320	chr6	14754833	14755334	38	2	31	4.5	44	216	2	21.5	61.5	158.5	8.5	11	52.5	54	4	6	51	71.5	5	6.5	77.5	254.5	7.5	46.5	77	188.5	14	54
all_peaks_119337	chr6	14875726	14876227	3	1.5	2.5	3	14.5	97.5	7.5	109.5	19	168.5	7.5	56	23	40.5	6	59.5	27.5	60	4.5	20	16	203	40	154	20	206	23	107.5
all_peaks_119344	chr6	15023577	15024078	9.5	0.5	43	18.5	37	130	8.5	177.5	90.5	245	12	71	37.5	51.5	5	64.5	88	124.5	13	37.5	43.5	202.5	42.5	160	112	247.5	60.5	236.5
all_peaks_119358	chr6	15249276	15249777	184.5	151.5	207.5	247.5	69.5	29	78.5	43	88	54	123	93.5	100.5	77.5	89	45.5	127.5	104.5	164.5	112	59.5	40.5	88	52.5	66.5	61	89.5	39
all_peaks_119455	chr6	15776665	15777166	1.5	0.5	5	1	22	177	8.5	176.5	40	163.5	7.5	61	37.5	64	2.5	71.5	33	78	1	11.5	73	300	81.5	269.5	67	270	60	157.5
all_peaks_119506	chr6	16322889	16323390	180.5	269	186.5	211.5	131.5	155.5	118	228.5	91	138	105	98	132.5	125.5	109.5	129.5	112	115.5	128.5	83	162.5	196	239.5	225	149	200.5	193	213.5
all_peaks_119527	chr6	16481777	16482278	239	138.5	245	249.5	113	111	135.5	112	105	90	141.5	95	150.5	158	132.5	147.5	132.5	121.5	154.5	157	103.5	53	142.5	90.5	54	73.5	91	41.5
all_peaks_119528	chr6	16483671	16484172	88.5	76	87.5	141	97.5	114	136.5	46.5	80.5	39	189	92	142	101.5	152	102.5	138	79	229	227.5	78.5	43	35	28.5	67	35.5	31.5	8.5
all_peaks_119541	chr6	16533867	16534368	1.5	2.5	4.5	1	2.5	21.5	1.5	82	4	51	2.5	9	8	9.5	1.5	10	8	12.5	0	4	1.5	176	2.5	78	2	155.5	1.5	64.5
all_peaks_119570	chr6	16690803	16691304	10	3.5	4	3.5	7.5	87.5	2	115.5	8	120.5	8.5	32.5	22.5	20	6.5	27.5	18	38	4	15	14	113.5	7.5	84.5	21.5	149.5	9	117
all_peaks_11958	chr1	205718503	205719004	216	214.5	261	254.5	293.5	266.5	266.5	355	300	359.5	288.5	238	339	314.5	249.5	315	391	366	333.5	333.5	311	337	335.5	375	353	377	355.5	370.5
all_peaks_119653	chr6	18155340	18155841	425	420	390.5	432	483.5	386.5	486.5	358.5	419	352.5	424	385.5	501	469.5	495.5	430.5	467.5	472	496	473	436.5	408	435	401	437	361	410.5	378
all_peaks_119702	chr6	20212510	20213011	81	52.5	91	32	153.5	251	175	239	187	227.5	185.5	257	145	120.5	136	244.5	128	134	135.5	176.5	182	163.5	135.5	184.5	138	174	153	192.5
all_peaks_119706	chr6	20320163	20320664	171	226	151	220.5	173	118.5	194.5	69	149	60.5	202	171	178.5	140.5	212.5	112	200.5	125.5	218	177	164	54	165	63	141	45.5	148	61
all_peaks_119711	chr6	20366631	20367132	48.5	138	112.5	103.5	65.5	11.5	170	9.5	19	4	189	34.5	87.5	34.5	253.5	63.5	118	20.5	225	109	26.5	3.5	9.5	4.5	28	7.5	10.5	3
all_peaks_119754	chr6	20877632	20878133	1	2.5	2.5	1	24	82	3	148	28	103.5	7.5	79.5	20	34	0	77.5	13.5	37	4	16	45	165.5	6.5	106	68	128.5	22.5	125.5
all_peaks_119797	chr6	22063227	22063728	18.5	77	18.5	150	57	142.5	56	77.5	56.5	186.5	123	151.5	43	59.5	59	51	43.5	109.5	91	83.5	53	71	124	82	61.5	45	189.5	125.5
all_peaks_119799	chr6	22068825	22069326	2.5	2	1	3.5	11	161.5	1.5	81	9.5	145	3.5	57	7.5	28.5	3	14.5	10	66	6	9	18	155.5	34.5	125.5	17.5	68	81.5	114.5
all_peaks_11982	chr1	206137909	206138410	531.5	587	529.5	534.5	468.5	397	569.5	453	494.5	407.5	563	487	498.5	521	543.5	447	497	404	539	501.5	515.5	569.5	515	526.5	438.5	466	500.5	469.5
all_peaks_119885	chr6	24949178	24949679	145.5	201.5	171	196	205	49	294	33.5	127.5	11	283.5	134.5	170.5	181	283	165	193.5	85	294	235	94	6	70.5	8.5	51.5	8	42.5	9.5
all_peaks_119888	chr6	24951916	24952417	117.5	129.5	95	122.5	142	28	207.5	20.5	147.5	23.5	229	140	158	150	215.5	149.5	155	104	212	195	63	0.5	50.5	8	28.5	3.5	28	5
all_peaks_119896	chr6	24974756	24975257	42	4	44.5	9	65.5	139.5	29.5	104	77	112.5	16.5	52	92.5	95	29	59	71.5	80	21.5	33	111.5	187	77	125	99.5	155.5	37.5	85.5
all_peaks_119918	chr6	25056329	25056830	179	88	234.5	120	190	181	217	87.5	160	110	224	176.5	177	162	177	142	189.5	172	204	198	150	97	115	90	135.5	83.5	128.5	93
all_peaks_119939	chr6	25138296	25138797	123.5	119.5	154.5	122.5	188.5	228.5	184	318	187	252.5	224.5	265	152	222.5	185	246	163	218.5	160	238.5	180.5	263	197	274.5	129	299	224.5	262
all_peaks_120021	chr6	26026982	26027483	250.5	202.5	282.5	259	186	247.5	140.5	108.5	298	212	149.5	257.5	226	154	126.5	147	199.5	173	133	114	173.5	169.5	157	88.5	168	139.5	128.5	103
all_peaks_120024	chr6	26032176	26032677	140.5	166.5	121	141.5	288	301	178.5	227	287	290	202	300	210	236	172	207.5	192	239	179	188.5	269	213	244.5	205	248.5	192	197.5	178.5
all_peaks_120028	chr6	26045248	26045749	109	174.5	98.5	118.5	257	261	193	173	266	140	186.5	284	215	177.5	186.5	180	204.5	209	164.5	157.5	227	197	226	155.5	243.5	162	181.5	163.5
all_peaks_120030	chr6	26056464	26056965	203	314.5	162.5	195.5	235	334.5	264	223	289.5	203.5	246	286	269.5	234.5	224	205	285.5	272.5	243.5	180	219.5	204	164	173	226.5	190.5	156	139
all_peaks_120033	chr6	26086370	26086871	96	118	57.5	130.5	46	10.5	139	11.5	14.5	2	75.5	35.5	64	35	127	40	82	24	116	87	7	5	39.5	11	8	6.5	31.5	13
all_peaks_120041	chr6	26123999	26124500	319	395	343.5	307.5	465.5	512.5	398	362	514	461	388	493	428	383.5	353.5	398	403	419.5	361.5	339.5	405	385	334	315	438	355	274.5	325.5
all_peaks_120066	chr6	26216751	26217252	332	399.5	314	287	390.5	371	342.5	266	393.5	378	326	403	341.5	323.5	299	340.5	304.5	315.5	299.5	347.5	330.5	288.5	215	220.5	348.5	281.5	246.5	185.5
all_peaks_120069	chr6	26234978	26235479	142.5	264.5	101	148	180	144.5	189	99	167.5	171	193	160	175.5	145.5	211	114.5	210.5	157	194.5	129.5	147	100	151	71.5	178.5	105	93	90
all_peaks_120074	chr6	26272823	26273324	414	405	350	376.5	388	362.5	376.5	243.5	334.5	290.5	405.5	359	347.5	314	385.5	278.5	358	311.5	366.5	319.5	290	242.5	308	232	270.5	294	297.5	271
all_peaks_120075	chr6	26285246	26285747	310.5	275	325	295	271.5	302	190.5	165	330	254	203	291.5	274	233	190	217.5	255.5	301	182	210	253.5	230.5	219	147.5	244	206.5	200	184.5
all_peaks_120081	chr6	26309884	26310385	5	4.5	19.5	3.5	16.5	76	9	174.5	37	108.5	12.5	126	17.5	21.5	5.5	114	37	60	5.5	55.5	26	92	39	101	82	138	56.5	126
all_peaks_120109	chr6	26474231	26474732	294.5	385.5	316	330	238.5	207	296.5	265	229.5	181	282.5	207.5	279	286.5	319	230.5	270.5	200	268.5	266.5	262	228.5	229.5	193.5	254	180.5	223.5	183
all_peaks_120145	chr6	27100433	27100934	405	490	437	411	570	608.5	425.5	443.5	633	586.5	480.5	557.5	464.5	441.5	410	499.5	471	488.5	398	420	459	512	367	407.5	470.5	475.5	343.5	426
all_peaks_120190	chr6	27560289	27560790	7	7.5	8	4	26	198.5	15.5	80	86.5	189	12	107	39	30	9	76	29	66	9	38	54.5	121	53.5	120	65.5	100	79.5	102
all_peaks_120216	chr6	27775577	27776078	192.5	215.5	197	175.5	309	307	278.5	253	351.5	283	277.5	411	277	261.5	251	282.5	255	311.5	236	233.5	270	222	218	195.5	259	223.5	221.5	201.5
all_peaks_120218	chr6	27782450	27782951	176	182	170	147	276	316.5	229	216.5	314	271	223	341	263	206	217	219.5	229.5	261	203	201	273.5	195	232	162.5	232.5	217.5	252	168
all_peaks_120226	chr6	27860814	27861315	238	307.5	253	249.5	406	375	301.5	314	344.5	428	331	382.5	336	296	300	288	317.5	331.5	297.5	309	324	315	287.5	270.5	326	306.5	286	242
all_peaks_12027	chr1	206725245	206725746	192	216	297.5	216	219.5	146.5	281	235	190	89	254.5	189	208	221.5	245	179.5	243	188	242.5	185	130.5	116	154	165.5	146.5	118.5	172	158
all_peaks_120347	chr6	29676457	29676958	326.5	342	293	486.5	117	72	299	124	131.5	65	293.5	262	91.5	96	274.5	158.5	135	78	308	249.5	65.5	23	134.5	34	87	17.5	137.5	50
all_peaks_12036	chr1	206748533	206749034	137	142	152	175	240.5	175	185	134	128	100	159.5	155.5	224.5	201	179	155.5	169	151.5	170.5	178.5	132	143.5	94.5	57.5	92	105.5	85.5	70
all_peaks_12038	chr1	206753203	206753704	117.5	56.5	199.5	103	138.5	205.5	133.5	248	132	184	160.5	170.5	138.5	193.5	92	145	128.5	165.5	128.5	150.5	87	199	169.5	233.5	105	205.5	180	189
all_peaks_120387	chr6	30034517	30035018	488	500.5	446	461.5	341.5	348.5	451	381	524.5	375.5	426	385	456	459	474	452	452.5	428.5	455	456	432.5	368.5	427	404.5	419.5	400.5	484.5	346.5
all_peaks_12042	chr1	206763357	206763858	46	21	71.5	20.5	219	357.5	110	390	257.5	292.5	167	267.5	213.5	263.5	48	287	178.5	242.5	76	182.5	66.5	297	152.5	297.5	190.5	314	204.5	265
all_peaks_120447	chr6	30484164	30484665	234	245	213	217.5	133.5	120.5	176	111	176.5	96	158	132.5	174	183	194.5	213.5	150.5	106	173	198.5	136.5	112	125	86.5	117.5	94.5	133.5	86
all_peaks_120462	chr6	30524134	30524635	278	257.5	275	232.5	178	101	173	116.5	200	199.5	171	128	209.5	170	192	149.5	166.5	165.5	177.5	154	249	168	237	169.5	221.5	211.5	229	187
all_peaks_120479	chr6	30650214	30650715	218	188.5	247.5	214	283.5	218	268.5	292	268.5	184.5	321.5	305	263.5	243.5	259	276	271	250.5	273.5	279.5	157.5	171.5	181	174.5	172	201	197	168
all_peaks_120485	chr6	30684975	30685476	684.5	621.5	714	647.5	656.5	595	653	743.5	729.5	683	716.5	714	664	716	651	717.5	666	775.5	709	731.5	644	674.5	821.5	738	742	677.5	797	766
all_peaks_120497	chr6	30710359	30710860	62.5	51	100.5	53.5	173.5	211.5	114.5	299.5	222.5	360	133.5	231	110.5	168.5	82	287	144	233	104	215	165	247.5	155.5	241.5	223.5	307	196.5	278
all_peaks_1205	chr1	10458743	10459244	302.5	324	367	294	372	517	364.5	458	334.5	444	356.5	387	316	377.5	358.5	396	373.5	406	362	356	381	403	395.5	384.5	362	426	382	386
all_peaks_120504	chr6	30737889	30738390	6.5	2.5	2.5	2	10	56	8.5	61.5	32	100.5	11.5	43.5	18.5	30.5	4.5	37.5	22	39	6	38	27	156	20	97	61	194	58.5	177
all_peaks_120515	chr6	30778465	30778966	15	25.5	8.5	10.5	2.5	42	27.5	167	9.5	71	16	87.5	1.5	8.5	30.5	66.5	20	14.5	19.5	31.5	13.5	110	43	137	4	117.5	41	159
all_peaks_120552	chr6	31062285	31062786	69	104	41	68	131.5	23.5	151.5	22.5	53.5	9	111.5	41.5	116	91.5	163.5	45	88	53	117.5	72	59.5	17	16	8	51	4.5	15	11.5
all_peaks_120609	chr6	31550057	31550558	115.5	166.5	46.5	119.5	118	29.5	237.5	72.5	170.5	32	191	87.5	162.5	134	284.5	190	165.5	78	244	231	32.5	16.5	56	25	24.5	7	45	16
all_peaks_120612	chr6	31560630	31561131	43	32	71	51.5	94.5	24.5	108.5	44	176.5	60.5	175.5	114.5	70	135	74	183	141	115.5	132	282	44	14	43.5	25	79	38	53	45.5
all_peaks_120619	chr6	31588001	31588502	346	361	374	352	402.5	249.5	366.5	308.5	401.5	406.5	342.5	300.5	450.5	420	447.5	410	410	400.5	423	443.5	353	357.5	409.5	329.5	396	352.5	450.5	352.5
all_peaks_120647	chr6	31707416	31707917	232	229	204	198.5	281	358	256	394.5	357	313	309	384.5	297.5	339	260.5	326.5	279	307.5	275	319.5	371	376.5	318	352.5	345.5	358.5	305	339
all_peaks_120670	chr6	31794904	31795405	235	244	209	127	360.5	370	386	445	390.5	486.5	318	427.5	370	345	416.5	442.5	330	371.5	344.5	335.5	361	405	394	463.5	327	441.5	352.5	441
all_peaks_12069	chr1	206912938	206913439	32.5	60.5	35.5	72	45.5	291	61	126	89	232.5	94	217	72	83.5	39	80	64	158.5	73.5	95	102	117.5	68	55	92	118.5	104	102
all_peaks_120726	chr6	32145772	32146273	625.5	685	637.5	732.5	615	537	706	520	648.5	465	722.5	677	578.5	611	668	601	669	588	739.5	679	600	504.5	538	544	550.5	556	546.5	528
all_peaks_120732	chr6	32163201	32163702	561	575	588.5	553	561	572.5	632	659	491	539	622.5	575.5	569.5	625	654.5	631.5	619	594	618	733.5	574	641	610.5	618.5	603	593	617.5	640.5
all_peaks_120750	chr6	32430367	32430868	1	1	3	1	6	90	3.5	51.5	10	146.5	3.5	10	35	24	0	11.5	16.5	48	3	3	18	254	0	98.5	41	224.5	16	130
all_peaks_120759	chr6	32590701	32591202	260.5	101	257.5	111	145.5	122	131	63.5	224	158	77.5	112	201.5	220.5	120.5	155.5	225.5	227	86.5	120	168.5	131.5	151	61.5	192.5	102.5	145.5	50
all_peaks_12076	chr1	206942681	206943182	45	33.5	81	42.5	115	203.5	61.5	100.5	150.5	118	109	177.5	96.5	105.5	52	114.5	136	171	91	102.5	132.5	63	126	60.5	119	49.5	138	47.5
all_peaks_120821	chr6	33043400	33043901	101.5	126	176.5	141.5	134	150.5	73.5	42.5	125	144	93	75.5	164	171	70.5	105.5	186	163.5	73.5	94	169	210.5	110.5	96	221	168.5	129	74.5
all_peaks_120867	chr6	33290690	33291191	486.5	508	496	460	439.5	362.5	472	348	417.5	428	492.5	393	464	455.5	500	451.5	468.5	427	469.5	447.5	431	402.5	437.5	374	451.5	390	373.5	372.5
all_peaks_120869	chr6	33311529	33312030	283	245	263.5	269	107.5	14	136	17	75	9.5	118.5	30	129	98	188.5	53.5	144.5	60.5	147.5	91	73	14.5	87.5	18	59	13.5	54	11.5
all_peaks_120878	chr6	33377899	33378400	320.5	235	291	260.5	344	405	291	416.5	313.5	382	283.5	337	313.5	339.5	316.5	376.5	302	340	299	316	332.5	373	388.5	412.5	364.5	348	380	366
all_peaks_120880	chr6	33385721	33386222	802	756.5	725.5	798.5	578.5	453.5	517	552	532	440	623	460.5	538.5	602	604.5	539	593.5	542.5	618	589.5	635	562.5	690.5	576.5	608.5	542.5	648	629.5
all_peaks_120890	chr6	33501082	33501583	75	101	113.5	153	29	8.5	123.5	15.5	73	57.5	180	99.5	36	29	112	31.5	84	62	185.5	99.5	22	14.5	62	18	70.5	28	105	39.5
all_peaks_12090	chr1	206976482	206976983	541	433.5	505.5	536	295.5	391.5	345.5	408	240	265.5	329	388	265	321.5	328	339	310	266	323	294	315.5	319.5	413.5	351.5	266	245.5	384	256
all_peaks_120915	chr6	33636646	33637147	142.5	95.5	14	16	131.5	37	78.5	16.5	25	5	14.5	6.5	141.5	137.5	73.5	53	14.5	12	15	5.5	91.5	14.5	69	13.5	7.5	2	4.5	2.5
all_peaks_120948	chr6	33824367	33824868	86	72	115	103.5	161	127.5	133.5	60	160	92	181	114	147.5	164.5	117	106.5	178.5	211	152	133.5	80	43	46.5	24.5	82	23	71	36.5
all_peaks_120955	chr6	33872136	33872637	135.5	136	268	181	239.5	238.5	199	201.5	300	224.5	322.5	268	216	237.5	165.5	218.5	250.5	342.5	253.5	222.5	370.5	205.5	291.5	112.5	475	127.5	348.5	143
all_peaks_121094	chr6	35299966	35300467	135.5	146	67.5	111.5	135.5	51	85.5	13.5	69	12	71	30.5	135	177	78.5	77	102	78	51.5	58	132.5	42.5	86.5	14.5	77.5	27.5	31.5	10.5
all_peaks_121134	chr6	35569549	35570050	181	233	147.5	272	68.5	6	161	14.5	40.5	6.5	142.5	42	52	18	195.5	55.5	83	17.5	195	100.5	25.5	1	44.5	16.5	14	8	36	7
all_peaks_121164	chr6	35695745	35696246	247	171	332.5	235.5	251	154.5	197.5	159	245.5	151.5	241	239	209.5	259.5	175.5	204	234.5	228.5	183.5	166.5	237.5	123.5	207	112	211	111	226.5	147
all_peaks_12118	chr1	207096322	207096823	233.5	293.5	185.5	282	105.5	45	186	75.5	61	16	240	137	115	96	257	127.5	153	75	267	175.5	85.5	25	99.5	15.5	65.5	37.5	91.5	41.5
all_peaks_121197	chr6	36076807	36077308	143.5	356	77.5	271.5	39.5	5	93.5	12.5	2	1	40	1	34	56.5	90	13.5	30	10.5	51	22.5	60	3.5	95.5	5	25.5	4	40.5	4.5
all_peaks_121239	chr6	36508013	36508514	50.5	174	36	179.5	17	2.5	36	7.5	6	7.5	23	9.5	21	6.5	66	7.5	6	6.5	44.5	16	4	1.5	6.5	11	3	4	5.5	4
all_peaks_121278	chr6	36723369	36723870	69	12.5	87.5	10	59.5	166	40.5	181	96.5	76	58.5	95.5	124.5	63	50	83	141	88.5	43.5	59.5	54	120	67	146	26.5	107.5	61.5	136.5
all_peaks_121301	chr6	36880343	36880844	107.5	71	82	53	223	312	150.5	235.5	254	332.5	207	357.5	164.5	230.5	153	306	172.5	229	155	290.5	165.5	165	176.5	137	134	224	196	179
all_peaks_121331	chr6	37000928	37001429	4	4	4.5	7	21.5	74	7	189	50	137	13	42.5	37	52	5.5	54.5	42.5	60.5	12.5	26.5	17.5	165.5	56.5	171.5	62.5	206	81	175
all_peaks_121358	chr6	37137485	37137986	337.5	320	310	322	506	370	433.5	353	530.5	468	443	422	435	483	430	472.5	445	511	431	476	429.5	426	446	373	429	359	398	334.5
all_peaks_121362	chr6	37151007	37151508	140	173.5	132.5	166	137.5	142.5	213.5	170	240.5	143	227	189	176	228	201.5	204.5	198.5	187	217.5	212	124.5	79.5	134.5	57	108	57.5	140	45
all_peaks_121374	chr6	37190311	37190812	107.5	118.5	95.5	115.5	112	187	168.5	244	113.5	133	155	193.5	109.5	130	156	224	97	133	131	157	202	215	184.5	238.5	235	186	220.5	219
all_peaks_121382	chr6	37244609	37245110	2.5	11	2.5	6	5.5	2	72	84.5	8.5	2.5	43	102	10.5	4	55.5	143.5	7	6	25	163.5	1	0	51	28.5	2	4	17.5	29.5
all_peaks_121387	chr6	37257582	37258083	37	27.5	23	18.5	77.5	123.5	156.5	117	77.5	71	139	202	70	103.5	178	283.5	63.5	69	148	208.5	59	42.5	89	44	12.5	30	43	20.5
all_peaks_121413	chr6	37470514	37471015	214.5	77.5	367	91	62.5	61.5	33.5	21	57.5	48	28.5	23	76	56	38.5	24.5	88	58.5	44	19	161.5	66.5	75.5	46	166.5	62	26.5	31.5
all_peaks_121416	chr6	37484222	37484723	292	270.5	324.5	296.5	192.5	298	347.5	235.5	258	157.5	386.5	319	209.5	176	326.5	203.5	320.5	227.5	328.5	307	203.5	174	170	185	263	176	220.5	170
all_peaks_121545	chr6	39197077	39197578	46	39.5	50.5	54.5	188.5	202	121	218	131.5	176.5	137.5	199	113	166	120	208.5	147	209.5	111	151	175	221.5	206.5	255.5	157	164.5	193	200
all_peaks_12158	chr1	207494588	207495089	670.5	556	686.5	643	586	410	498.5	414	554.5	491	520	529.5	614.5	568	562.5	500.5	596	550.5	586.5	513	626	410	550	475	498	465.5	535.5	468
all_peaks_121617	chr6	41168127	41168628	138.5	203	104	202	113.5	47.5	136.5	37.5	102	53.5	111.5	64.5	107	125.5	133.5	111.5	90.5	90.5	135	140	90	48.5	78.5	51.5	52.5	50.5	51.5	48.5
all_peaks_12162	chr1	207509986	207510487	28.5	67	121.5	257.5	44	33	102	95.5	184.5	172.5	252	307.5	35	73	73	157.5	163	149	253	279.5	12.5	24	72	50	71.5	94	100.5	171.5
all_peaks_121631	chr6	41301783	41302284	26.5	44.5	130	116	5	6.5	28	22	108	67	127.5	116.5	5.5	5.5	28.5	10	143.5	75	167	124	5	8	38.5	23	35.5	55	117	115.5
all_peaks_121632	chr6	41312594	41313095	42	71	73	92.5	37	11.5	123.5	23.5	85.5	36	149	110	41	38	106.5	28	122	49.5	179.5	119.5	14	10	71.5	14.5	42	14	138.5	24.5
all_peaks_121650	chr6	41528603	41529104	184.5	97.5	248.5	178	119	71	164	95.5	175.5	105	170.5	201	90	132.5	110	144	144.5	121.5	174.5	208.5	61	63	109.5	87	65	73.5	132	101.5
all_peaks_121689	chr6	41903838	41904339	85	56.5	198.5	89.5	223	252.5	284	224.5	322.5	218.5	296	290.5	242	297.5	287.5	314.5	279.5	274	278.5	317.5	138	110	161	104	213.5	89	197	99.5
all_peaks_121714	chr6	42007215	42007716	156	174.5	196.5	193	251.5	299.5	306.5	342.5	268.5	230	315.5	364.5	238.5	265	264	344	257.5	271.5	278	280.5	200	148	235.5	162	174	135.5	207.5	180
all_peaks_121716	chr6	42013415	42013916	182.5	344.5	131.5	387.5	81	21	202.5	28.5	50	27.5	220.5	47.5	48.5	40	219.5	119	72.5	24.5	218	213.5	69	22	67.5	38	23	19.5	53.5	21.5
all_peaks_121717	chr6	42016270	42016771	195.5	281.5	188.5	260.5	166	60.5	210.5	113	145	131	226.5	169.5	144.5	100.5	268	192	159	100.5	267.5	213.5	121	59	86.5	79	130.5	87	108.5	120
all_peaks_121748	chr6	42307771	42308272	3.5	2.5	4.5	2	45.5	252	4.5	200	124.5	208.5	23	116	75	65.5	2.5	53	42	128.5	8.5	24.5	203	207.5	121	205	209.5	233	198.5	205
all_peaks_121752	chr6	42313631	42314132	1.5	1	20.5	16.5	55.5	39	26	41	130	144.5	148	87	41	42.5	8.5	52.5	125	203	81.5	131	40.5	11.5	24	6	165.5	82.5	110.5	73
all_peaks_121767	chr6	42358000	42358501	141	229	203	253.5	79.5	157.5	128.5	88	100.5	170.5	150.5	120.5	91.5	90	150	68	163.5	154	176	124	72.5	162.5	59	111.5	128	211.5	110.5	171.5
all_peaks_121775	chr6	42385336	42385837	37	23	157.5	56.5	81	34.5	88.5	23.5	175	122.5	144	88.5	102.5	119	50	64.5	176.5	193.5	118	147	25.5	18	28.5	8	115.5	58	79.5	41.5
all_peaks_121787	chr6	42488638	42489139	2	0.5	1	1	6.5	156.5	3.5	77.5	37	132	4	25	20.5	14	2.5	16.5	12.5	39.5	1	5.5	20.5	145.5	13	156.5	35.5	182.5	15	65
all_peaks_121816	chr6	42738735	42739236	403	379	433.5	410.5	220	113.5	237	101	231	123.5	290	200.5	250	264	278.5	232	313.5	266.5	300	290	261	147	271	181.5	231	135.5	272.5	149.5
all_peaks_121835	chr6	42896840	42897341	494	483.5	539.5	579	499	494.5	550.5	470	477.5	439.5	567	500.5	471.5	464.5	501.5	450	504.5	465.5	540	514	423	368	433	416.5	384.5	377.5	411.5	383
all_peaks_121873	chr6	43142215	43142716	191	173.5	209.5	153	280.5	323.5	235.5	295	342	357	248	386.5	248	385	196.5	414	240	323.5	246.5	325.5	377.5	400	336	360.5	388	364	320	342
all_peaks_121905	chr6	43351401	43351902	441	351	381	434	273	254	411	268	279.5	195	310.5	302	343	391.5	332.5	330.5	348.5	310.5	285.5	339	242	156	264.5	142.5	160.5	129	202.5	152
all_peaks_121935	chr6	43552582	43553083	29.5	5.5	33	17.5	125.5	32	134.5	13.5	113	30.5	167.5	52.5	122	151	173	86	140.5	102	207.5	173	29.5	4	5.5	5	21.5	4.5	9.5	4
all_peaks_121938	chr6	43596822	43597323	337.5	334	305.5	358.5	279	384	362.5	397	297	336.5	363	365.5	383.5	414.5	376.5	439.5	423.5	412	435	448.5	309.5	400	317	396.5	345.5	404.5	384.5	408.5
all_peaks_121939	chr6	43597571	43598072	121	103	129	96	150.5	258	160	297	214	284.5	156.5	258.5	197	212.5	193.5	260.5	200.5	208	190.5	181	204.5	257	253.5	292.5	252.5	260.5	229	198
all_peaks_12198	chr1	207999105	207999606	213.5	164.5	271.5	225.5	191.5	268.5	196	351	211.5	200.5	263	295	228	267.5	191.5	236	240	252	215	196.5	213.5	256.5	232.5	324	171.5	257.5	211	334
all_peaks_12200	chr1	208005149	208005650	30	34	19	32	20	119	67.5	179	56.5	83.5	51	124.5	36.5	57	74.5	86.5	46.5	63	72	54	72.5	156	102.5	136.5	57.5	125	124.5	153
all_peaks_122060	chr6	44610572	44611073	4	0.5	7.5	2.5	34	49	1	36.5	33	96.5	5.5	19.5	10.5	28.5	5	11.5	21.5	46.5	5.5	8	57	127.5	11.5	84.5	91.5	175.5	33.5	133
all_peaks_122089	chr6	44977235	44977736	3	2	3	1	12.5	96	0	45.5	33	78.5	6.5	30	18.5	35.5	0	11	19	35	4.5	13	69	156	23	100.5	76.5	131.5	57	141
all_peaks_122155	chr6	45554334	45554835	139.5	111	133	101.5	175	62	174	20.5	201.5	105	202	129	217	163.5	209	121.5	210.5	143.5	231.5	175.5	154.5	19	30.5	10	92	58	40	29.5
all_peaks_122185	chr6	45678163	45678664	3	3.5	9.5	5	68.5	163	14	98	123	230.5	37	102	65	69	11	49	80.5	100	28.5	49	96.5	141.5	77	137	109.5	183	95.5	164.5
all_peaks_122192	chr6	45769654	45770155	7	0.5	1	1	64.5	211	12.5	182	108.5	275.5	36	253.5	48	53	9.5	42.5	86	159.5	22.5	70	49.5	113	19.5	102.5	82	203.5	116	214
all_peaks_122202	chr6	45798168	45798669	15	7.5	11	12.5	72	201	35	201	143.5	348.5	57.5	146.5	56.5	177.5	25.5	146.5	83	213	32	94.5	80.5	182.5	26.5	132	135.5	223.5	89.5	178
all_peaks_122211	chr6	45891504	45892005	4	3	1	3	49	235	6	237.5	94.5	250	10	123	57.5	83.5	3	77	33.5	128.5	5.5	19	226	323.5	62.5	243.5	263.5	297.5	173	214
all_peaks_122214	chr6	45979145	45979646	128.5	97.5	217	89.5	178.5	200	165.5	186	250	150	242.5	312.5	146	176	162.5	204	202	210	194.5	199	204	64.5	163.5	59	180	102	202	86.5
all_peaks_122241	chr6	46293328	46293829	12	2	89.5	4.5	87.5	57.5	1.5	20.5	140.5	125.5	6.5	3	118	45	5	25	109	88.5	5.5	3	56.5	50	7	15.5	110.5	134.5	5.5	15
all_peaks_122273	chr6	47445122	47445623	217	196	255.5	287.5	148	81.5	144	79.5	174	109	187.5	155.5	125	112.5	164.5	94	151	128.5	192.5	119	174.5	113	121	99	173.5	98.5	194.5	101
all_peaks_122314	chr6	52022272	52022773	3	2	3	1	32.5	156	1	95.5	21	133.5	0.5	21.5	26	62.5	2	32.5	16	38	1.5	2.5	68.5	255	12.5	159	48	165.5	24.5	119.5
all_peaks_122325	chr6	52092225	52092726	6	0.5	7	2	100	205.5	34	144.5	148.5	122	39.5	158.5	104	144	8	154.5	90.5	154.5	17.5	54	132	102	68.5	67.5	117.5	72.5	75	62.5
all_peaks_122333	chr6	52149540	52150041	481.5	495.5	476.5	478	423	432	514.5	458	475.5	434	493	490.5	482	520.5	519	505.5	529	462	491	516	389	426	458.5	412.5	380.5	407.5	407.5	402.5
all_peaks_122431	chr6	53096358	53096859	14.5	0.5	7.5	2	49	174	9	112	45	108	9	51.5	47.5	70	8.5	46.5	41	83	4.5	20.5	97.5	231.5	64.5	146.5	104.5	177	53	107
all_peaks_12244	chr1	208777632	208778133	3.5	0.5	5	2.5	23	123	7	102	83.5	103	7	61.5	37.5	59.5	1.5	47.5	34.5	62.5	1	11	81.5	164	28.5	97	65.5	108	63	129
all_peaks_122445	chr6	53171692	53172193	10.5	0.5	11.5	4.5	58.5	146.5	13	162.5	47.5	95	13	84.5	60.5	57.5	8	65.5	48.5	74	10	30	73	154.5	56	168.5	55.5	121	74	138
all_peaks_122507	chr6	55733662	55734163	1	0.5	1	1	1	191	0	161.5	4	60.5	1	74.5	12	28	0	82	5.5	46.5	0	14	5.5	166	1	152	4.5	44	6	129
all_peaks_122516	chr6	56458507	56459008	9	7.5	2.5	2.5	44.5	102.5	17	134	24.5	41.5	8.5	39.5	20	34	7.5	57	8	24	4.5	11	149	145	75.5	129.5	77	80	80	57.5
all_peaks_122577	chr6	58776037	58776538	35.5	45	17.5	34.5	225	97.5	76.5	51.5	402	258	105	111	142.5	19.5	29	31	36	19.5	20	23.5	63	24.5	90.5	45.5	174.5	35.5	106.5	67
all_peaks_122578	chr6	58777413	58777914	137	195	57	153	950	768.5	566.5	392	1092.5	932	662.5	842.5	717	140	145	228.5	250.5	136	119.5	98	376.5	310.5	517	391.5	1027.5	383.5	756.5	584.5
all_peaks_122579	chr6	58778826	58779327	168	239	71.5	171	1000	825.5	632.5	545	1261	967	762	984	793	141	176.5	265	295	146.5	129	108.5	470	333	701	491.5	1238	477	975	786.5
all_peaks_122590	chr6	64282136	64282637	406.5	438.5	372.5	436.5	363.5	281.5	341	262.5	423	320	334.5	352	334	327.5	314	281.5	336.5	340.5	344.5	328	352.5	292.5	361.5	310	330	287	349	277.5
all_peaks_122654	chr6	71122840	71123341	199	162.5	205.5	165.5	287.5	216.5	231	210	260	325.5	206	241.5	235	204	218.5	224.5	204.5	197.5	186	222.5	237	254.5	284.5	290	313.5	285.5	269.5	300.5
all_peaks_122729	chr6	74132141	74132642	229.5	64	305.5	101	176	161.5	195.5	106	221.5	93.5	205.5	187.5	229	244.5	207.5	168	268	188.5	199	220	181	46.5	93.5	22	125	47.5	109.5	25.5
all_peaks_122794	chr6	75994412	75994913	354.5	329.5	335	279.5	374.5	233.5	337	358	370	344.5	315.5	324	365.5	291	392.5	371.5	255	222	331	352	263	294.5	276.5	353	294	295.5	271.5	326
all_peaks_122806	chr6	76206068	76206569	23	3	55	4	135.5	163	54	125.5	145.5	96.5	34	107	132.5	156.5	17.5	166	135	145	27.5	92.5	161.5	177.5	80	89.5	157.5	108.5	51.5	93
all_peaks_122823	chr6	76540618	76541119	1.5	1	11.5	3.5	13	131.5	1	48.5	46.5	175.5	5	57.5	18	36.5	1	19	30.5	92	3	13	31	114.5	3	31.5	38	124.5	19	43
all_peaks_122853	chr6	80246945	80247446	164.5	351	91.5	301	169.5	206	236.5	223	146.5	147.5	221.5	262	151.5	154.5	203	205.5	141	157	161.5	169.5	178.5	157.5	191	225	161	143	201	208.5
all_peaks_12297	chr1	209920976	209921477	96.5	78.5	110.5	89.5	185	322	109.5	242	229	256	127	288	185	218	85.5	251	137.5	241	106	182.5	192.5	237.5	170	232	189.5	280.5	184.5	225
all_peaks_12298	chr1	209925227	209925728	25	16.5	21.5	13.5	140	226	57.5	221.5	148.5	233	90.5	215	125	156	46.5	207.5	99	148	49	131	129.5	216	186	183	151	177	200.5	173
all_peaks_12299	chr1	209929154	209929655	209	197	186.5	195.5	207.5	279.5	219.5	309	240.5	264	246.5	322.5	214.5	277	230.5	274.5	225	241	229	257	162	161	162.5	135	134.5	164	183.5	158.5
all_peaks_122996	chr6	86159044	86159545	7.5	25	39	100.5	22	25	45.5	30.5	52	45	142.5	176.5	10	37	44.5	115	47	49.5	103.5	146.5	20	10	35.5	26	42	28.5	48	44
all_peaks_123002	chr6	86174474	86174975	2.5	3	9.5	9.5	10	24	9	156.5	11.5	109.5	10.5	26	10.5	10	5	25	8	12	10.5	14.5	2	65	10.5	116	10	148.5	20.5	235
all_peaks_123010	chr6	86303633	86304134	122	116.5	163.5	153.5	171	272	160	238	254.5	334.5	229.5	293	140	175.5	151	201	179	236.5	186	225.5	138	171	114	165	199	220.5	168.5	219
all_peaks_123019	chr6	86379428	86379929	82	56	103.5	62	173.5	273	130.5	276	193	187	179.5	283	171	160	116.5	195	155	206	118	170	172.5	172	145	166.5	143.5	163.5	142.5	135
all_peaks_12302	chr1	209941656	209942157	167.5	176.5	183	201	233	271	297	306	219.5	196	315.5	264.5	215	208	328	266	231.5	206	271	278.5	158	140	221.5	148	145.5	115	174	117.5
all_peaks_123038	chr6	87864921	87865422	214	221	245.5	218.5	386.5	322.5	303	350	410.5	456	331	410.5	325	368.5	281	384	362	358	323.5	364.5	374.5	346	307.5	347.5	375	301.5	344.5	327.5
all_peaks_123078	chr6	88414823	88415324	8	2	11.5	3.5	45.5	229.5	4.5	169	119	176	13	154.5	86	89.5	5.5	91.5	88.5	164.5	10	34	116.5	207	22.5	172	218.5	187	87	179
all_peaks_123089	chr6	88451764	88452265	74	28.5	99	17.5	91	171	79.5	164.5	77	97.5	73.5	118	122	73	95.5	76.5	126	90	73	93	119.5	221	105	137.5	124	247	135	194.5
all_peaks_123161	chr6	90085228	90085729	90	47.5	190	96.5	123	91	120	31.5	182	84	181.5	130	158	162.5	104.5	113.5	182	166.5	157	140.5	119.5	21	78	23.5	117.5	39	95	40
all_peaks_123200	chr6	90662458	90662959	175	195.5	232	288.5	107.5	65.5	128.5	116.5	129.5	47.5	160.5	142.5	65.5	69	112	79.5	137	104	168	125	53.5	40	101	60.5	64	75	134	57.5
all_peaks_123202	chr6	90664341	90664842	23.5	28	33	43	20	123.5	27.5	129.5	31.5	66.5	18	65	21	16.5	20.5	24	19	35	24.5	24	21	105	78	128	30	133	136.5	146.5
all_peaks_123221	chr6	90735436	90735937	6	5.5	1	4.5	6	62.5	8.5	128.5	16	66.5	11	18	17.5	20.5	3.5	25.5	11.5	24	6.5	12.5	32	187.5	39	186.5	31	139	26	143.5
all_peaks_123245	chr6	90820705	90821206	30.5	51.5	94.5	89	12	23	134	19.5	55	67.5	167	90	39	40.5	106	38.5	104.5	74.5	162	129.5	18	17.5	79.5	27	62	50	135	70.5
all_peaks_123282	chr6	90943540	90944041	167	272.5	133	356.5	43.5	35	223.5	70.5	131	99.5	260.5	220	32	49	185	107.5	71	77.5	241.5	232	15	37	80	42.5	14.5	64.5	97.5	124
all_peaks_123287	chr6	90958707	90959208	3	14.5	4	15.5	3	39	10	83.5	15	107	23.5	42	5.5	11	14.5	17	4	22	15.5	19	6.5	81.5	45	168.5	19	108.5	76	134.5
all_peaks_123291	chr6	90966658	90967159	22	17.5	23	30.5	3	94.5	6.5	55.5	16.5	147.5	30.5	76	6	5	12	7	13	43	32.5	28	1.5	81	26	148	5	176	55	232
all_peaks_123297	chr6	90984038	90984539	379	376	378	509.5	62	33.5	161	88	99	118	190.5	161	60	59.5	176.5	30	139.5	118	211	133	42	95	197	169.5	23.5	144.5	167.5	232
all_peaks_12330	chr1	210506127	210506628	81.5	19.5	89.5	14	103	234.5	66.5	190	100.5	197	73	174	109.5	128.5	54.5	60	91.5	122.5	47	57	171.5	280	104	196	149.5	249	192.5	235.5
all_peaks_123305	chr6	91006374	91006875	209	252.5	211	247.5	150	115	206	91.5	110	125	197	197.5	147	174.5	188.5	153.5	133	124.5	173	168.5	184.5	90	211	133	144	97	198.5	156.5
all_peaks_123318	chr6	91078680	91079181	12	3.5	21	6	61.5	122	14.5	164	107.5	170	38	135.5	59	102.5	4.5	99	80.5	112	13	45	80.5	89	35	88	76	98	58	92
all_peaks_123324	chr6	91107563	91108064	76.5	21	178.5	42	114	250.5	68	254.5	168	218.5	105.5	194	122	150.5	75.5	137	200.5	196.5	122	110	160.5	264	159.5	294.5	171	291	162.5	218.5
all_peaks_123326	chr6	91111872	91112373	51	21.5	120.5	49	131.5	147.5	117.5	180.5	212.5	217	218.5	298.5	120.5	168	93	214.5	207	155.5	161.5	240	114.5	105	97	83.5	119	205	139	208.5
all_peaks_123328	chr6	91121016	91121517	59	4	52.5	1	154.5	198	24.5	198.5	64.5	142.5	16.5	37	91	164.5	20.5	56	56	58.5	16	26.5	123	247	52.5	237	66	203.5	21	166
all_peaks_123338	chr6	91167941	91168442	23	22.5	21	8.5	66.5	104.5	44.5	214	88	155.5	38.5	91	46	88.5	21	121.5	48.5	77.5	30.5	61.5	63.5	268	92	216.5	112.5	247.5	159	274.5
all_peaks_123378	chr6	96947582	96948083	85.5	28	192.5	73.5	133	18.5	119	5	85	9.5	152	58.5	170.5	127.5	101	41	171.5	105.5	154	107	99	3.5	18	2.5	89	1.5	14.5	3
all_peaks_123379	chr6	96969403	96969904	292	300.5	332.5	342.5	235.5	191	234.5	183	241	130.5	245	198.5	213.5	200.5	220.5	191.5	244.5	212.5	241	243	160	189.5	187.5	178	222.5	131.5	198.5	202
all_peaks_123386	chr6	97285196	97285697	67	38	48	42	194	243.5	127	141	133	149.5	115	155.5	175.5	149	95.5	125	145	153	95	106	146	134.5	109.5	90.5	131.5	99.5	104.5	72.5
all_peaks_123389	chr6	97355256	97355757	4	3.5	4.5	3	47.5	236	16.5	249	31.5	174.5	13	89.5	59	55	7.5	31.5	28.5	78.5	11.5	13	120.5	299	34.5	247.5	145.5	249.5	102	266.5
all_peaks_123392	chr6	97372286	97372787	287.5	301.5	243.5	265	219	146.5	242.5	135	237.5	91.5	227	163.5	249	206	276	180.5	224.5	160	237	209.5	250	152	171.5	155	208	132	199.5	184.5
all_peaks_123447	chr6	99963105	99963606	129	95	128	105	196	226	181	286.5	171	194	159.5	199.5	180.5	161	154.5	199.5	171.5	189	125.5	162.5	160	247.5	185.5	288	203.5	279.5	167	243.5
all_peaks_123478	chr6	100619708	100620209	1	1.5	1	1	28.5	177	2.5	52.5	105	128	10	58	54	59	4	27.5	31.5	114.5	4.5	22.5	28.5	66	2.5	14	93	79	25	15.5
all_peaks_123482	chr6	100676622	100677123	18	6.5	35.5	4	84	171.5	20	95	104.5	201	24.5	91.5	97	109.5	10.5	62	76	153.5	16.5	49.5	80	166.5	12	25	81.5	146	34	57
all_peaks_123497	chr6	100923352	100923853	4	0.5	1	1	19.5	163.5	1	58.5	28	118	0	9.5	40	37.5	0	12.5	15	45.5	0	2	76.5	131	7	34	48.5	101.5	6	22.5
all_peaks_123571	chr6	105901161	105901662	47	28	204	215.5	21.5	12.5	4	6.5	99	38	31	28	27.5	32	7.5	10	88.5	78.5	28	40	10	8	4.5	3.5	58.5	51.5	11	12.5
all_peaks_123574	chr6	105906869	105907370	18.5	0.5	74	9.5	58.5	127.5	0	39.5	102	106	3	21.5	78.5	74.5	0	38.5	89.5	137	4	10.5	110.5	167	4.5	39.5	196.5	225.5	3	41
all_peaks_123590	chr6	106008548	106009049	1	0.5	3	2.5	26	186.5	0.5	83.5	65	198	15	95	29.5	54	1.5	46.5	58.5	111	7.5	22	56	110.5	15	68.5	131.5	149.5	77	80
all_peaks_123599	chr6	106049446	106049947	5.5	0.5	13.5	3	33	137.5	2.5	97	27	106	5	16.5	26.5	36.5	1.5	40.5	34	50.5	5	7.5	71.5	187	5	26.5	47	174.5	6	35.5
all_peaks_123608	chr6	106094190	106094691	43	4	190	21.5	336	416	182	488	491.5	428	374	577	330	447	107	503	438.5	468.5	240.5	383	393.5	346.5	367.5	303.5	319	379.5	339.5	309
all_peaks_123630	chr6	106258262	106258763	15.5	1.5	10	2.5	150	239.5	80.5	211.5	250	224.5	159	251	159	233	48	333.5	160.5	232.5	65	248	138.5	97	74	98	161.5	117.5	136	91.5
all_peaks_123643	chr6	106347935	106348436	3	7	7	1	12	20.5	26.5	56	39	37.5	42	37	18	88.5	15	170	21.5	41.5	18	194.5	28.5	21	22	14.5	8	27	8	32
all_peaks_123679	chr6	106562299	106562800	34.5	6	47.5	9	78.5	205	18.5	202.5	120	206	35.5	146	67.5	72.5	14.5	64.5	61.5	116.5	31	35.5	104.5	158	40.5	140.5	133	143	98.5	214.5
all_peaks_123681	chr6	106565352	106565853	144.5	131.5	181	237	75.5	75	109	79.5	117.5	97	126.5	141	67.5	64	115.5	76.5	109.5	94	161	121	62.5	35.5	76.5	40.5	96	56.5	119.5	84
all_peaks_123686	chr6	106589559	106590060	24.5	24	68.5	43.5	51.5	53.5	98.5	135	132	37	163	239.5	42.5	51	82.5	106.5	90	64	170.5	153	35.5	27.5	75	57.5	57	47.5	177	139
all_peaks_123693	chr6	106611929	106612430	44.5	4.5	67.5	20	110	310.5	34	220	168	286.5	71.5	282	101.5	103.5	20	111	109	160	59	76	151.5	242.5	66.5	221.5	161.5	284.5	226	364.5
all_peaks_123740	chr6	106968642	106969143	376	317	331	410.5	183	229.5	188.5	244	194.5	273.5	175	164	224.5	206	168.5	203.5	186.5	210.5	143.5	168.5	228.5	219.5	272	195	196.5	264.5	194.5	237.5
all_peaks_123782	chr6	107939852	107940353	45	58.5	92.5	104.5	45	15	106	20	99	59	226	157	29.5	49.5	87.5	28.5	117.5	67	164	170.5	41	8.5	68	12.5	95	19.5	126	29.5
all_peaks_123786	chr6	107978899	107979400	36	54	49	54.5	72	147.5	95	156	95	116.5	152	230.5	59	65.5	90.5	82.5	72	101.5	101	154.5	69.5	74.5	51.5	94.5	77	76.5	148	142
all_peaks_123794	chr6	108037865	108038366	138.5	176	189	167.5	92.5	48.5	206.5	50.5	215.5	38.5	146	106	121	111	170.5	124	173	92	169.5	174.5	84	30	125	62.5	46	28.5	116	60.5
all_peaks_123800	chr6	108057928	108058429	103	112	128.5	171.5	33.5	4	106.5	10	51	5.5	204.5	106	55	28	150	29	91.5	33.5	182	152.5	15.5	2	21.5	5.5	23	7.5	27	3.5
all_peaks_123858	chr6	108879476	108879977	261.5	280	250.5	281.5	202	129	197	83	170.5	204.5	168	109.5	229.5	210.5	209.5	197	225	198.5	203.5	202	180.5	155	216.5	165	148	203.5	184	173
all_peaks_123891	chr6	109195583	109196084	18	4	46.5	10.5	111	198	53	126.5	185.5	234.5	102.5	169	117	191	25.5	136.5	168	194.5	57.5	136	132.5	137.5	90	54	159.5	161.5	103.5	95.5
all_peaks_123892	chr6	109204193	109204694	2.5	0.5	2.5	5	66	183.5	12	117	88	198	13.5	114	73.5	67.5	2.5	56.5	35	109.5	6.5	29.5	130	195.5	61	142.5	116.5	140.5	85.5	108.5
all_peaks_123901	chr6	109242587	109243088	3	2	20	6	37	143	14.5	42	135.5	177	44.5	116.5	64	116	5	72.5	85.5	145	20.5	80.5	65	85	54	37	101	83	82	65
all_peaks_123936	chr6	109694899	109695400	12.5	9.5	13.5	6.5	44	202	16.5	189.5	82	164	33.5	142	59	67.5	10	89.5	56.5	111	17.5	49	104.5	217.5	79.5	155.5	131	242	115.5	154.5
all_peaks_123952	chr6	109775826	109776327	161.5	122.5	231.5	247	99	103	105.5	89	157.5	86.5	141	176.5	86.5	111.5	96.5	89.5	114.5	111	112	126	87	72.5	100.5	65.5	117.5	66	141.5	69
all_peaks_123962	chr6	109812428	109812929	64.5	76.5	53.5	89.5	149	218	221.5	85	169.5	87.5	226	154.5	192.5	229.5	212	122.5	202.5	148.5	246.5	187.5	122	89	99	49	98	54.5	116	37.5
all_peaks_12399	chr1	211688476	211688977	41	41	36.5	37	54.5	78.5	50	251	67	85	45.5	250	49	46	43.5	230.5	37	47.5	33.5	128.5	54.5	43.5	70	141.5	70.5	69.5	91.5	144
all_peaks_124023	chr6	111136481	111136982	472.5	478.5	450	430.5	464	343.5	443	315	402.5	330	496	365.5	445	386.5	476	389.5	407	395	441	451	372	282	334	287	378	275.5	323	292.5
all_peaks_124038	chr6	111265777	111266278	17	2.5	10.5	4	133	392.5	39.5	381	246.5	322	50.5	211	191	216	14.5	164.5	121	256	25	54.5	360.5	436.5	278	405.5	379.5	404	331	348
all_peaks_124054	chr6	111408323	111408824	135.5	233.5	64.5	252.5	108	128.5	126	150.5	88.5	87.5	172.5	176.5	69	72.5	104	103.5	74	96.5	149.5	142.5	111	82.5	124	98	130.5	68.5	158	147.5
all_peaks_124102	chr6	111854194	111854695	17.5	32	3	35	20.5	95	72	249.5	26	79.5	113	336.5	10	16.5	66	109.5	13.5	37.5	76.5	96.5	59	157	66	178	68	152.5	153.5	202.5
all_peaks_124142	chr6	112081069	112081570	185.5	108.5	298.5	119.5	107.5	58	45	52	66.5	106.5	40.5	24.5	59	57.5	44.5	45	53.5	60.5	32.5	38	66.5	89.5	100	71	44.5	129.5	75	79.5
all_peaks_124143	chr6	112085519	112086020	108.5	24	283	46.5	74	149	19	104	124	161	28.5	58	103.5	87	23	48	115.5	138	17.5	45.5	79	134	61.5	90.5	150	177.5	58	109.5
all_peaks_124173	chr6	112158965	112159466	73	26	134.5	33	87	209	62	115	140	259.5	92	244.5	92.5	99.5	43	100.5	115.5	172.5	63.5	75.5	113.5	163.5	127	147.5	128.5	173	174	134.5
all_peaks_124193	chr6	112294278	112294779	91.5	233.5	52	205	13.5	30	97	79	18	34.5	38.5	43	35.5	28	90	72	20.5	11	51	75.5	14.5	46	35	97.5	9	53.5	10	49
all_peaks_124209	chr6	112349067	112349568	137.5	171.5	140	179	111.5	85.5	161.5	108	62.5	37	154	106.5	121	107.5	219	118.5	167.5	108	194	115	79.5	44	79	62.5	61.5	33.5	52.5	42.5
all_peaks_124246	chr6	114179939	114180440	49	44.5	32	56	104	160	73	154	117.5	137.5	119.5	220.5	61.5	77	48.5	109.5	112.5	147	105.5	112	107.5	106	88.5	160	88	153	156.5	202.5
all_peaks_12430	chr1	212006423	212006924	28	16	25	24	82.5	24.5	183.5	15	100	37.5	184.5	105.5	55	51	141	112.5	68	56	169	138	36	3.5	31.5	12	8.5	9	15	15
all_peaks_124317	chr6	116892201	116892702	456.5	413	501.5	447	389.5	410	426	466	399.5	454.5	465.5	568	477	459	457.5	458.5	504.5	520.5	464.5	493	390	504	423.5	492	427	557	520.5	591
all_peaks_12437	chr1	212108694	212109195	3	0.5	4	2.5	7	74.5	15	185.5	10.5	61.5	11	56	8.5	13	9.5	48	32	34	13	26	5	111	36.5	202.5	10.5	137.5	79	169.5
all_peaks_124409	chr6	119117722	119118223	155	137	149	123.5	181	93	105.5	27.5	131.5	43.5	124.5	108	175.5	149	111.5	69	146	117.5	138.5	83	163	39	101.5	29	87.5	46	112.5	34
all_peaks_124417	chr6	119164893	119165394	7	0.5	6	2	62.5	106.5	11.5	86.5	66.5	144.5	17.5	89.5	55	50	9	32	50.5	77	9	22	105	132	83.5	133.5	92.5	93	115	122.5
all_peaks_12444	chr1	212203777	212204278	2.5	2	7	2	7	127.5	1.5	53.5	9.5	93	0.5	13.5	23	15	2.5	7.5	10.5	43.5	0	2.5	22	178.5	3.5	94	61.5	113	10.5	104.5
all_peaks_124454	chr6	119558376	119558877	15	24	10	22	133	47	36.5	19	255.5	268	47.5	102	81	9.5	7.5	17	26	27.5	5.5	8.5	20.5	13	39	29.5	81	12	59	43
all_peaks_124478	chr6	119784145	119784646	14	0.5	5.5	1	96.5	223	31.5	95.5	89.5	108	31	74	94	111.5	26.5	76.5	56.5	72	20.5	31.5	144	105.5	64.5	43.5	119.5	84.5	73.5	41
all_peaks_124519	chr6	122714597	122715098	1.5	0.5	1	2	4.5	36	4.5	56.5	6	86	5.5	15	4.5	11.5	0	10.5	7	21.5	1	1.5	6	123.5	16	109.5	33	137.5	30	131
all_peaks_124592	chr6	126225966	126226467	17	4.5	19.5	2	63.5	245	8.5	200	68	209.5	12	91.5	84.5	119.5	6	71.5	54	106.5	8.5	29	55	176.5	47	176.5	37	181	42.5	163
all_peaks_124641	chr6	127741555	127742056	18	21.5	25	22	66	137	67.5	137.5	93.5	128.5	51	76.5	98.5	109	50.5	111	72	98	36	63	102	206	123.5	186	110	156	128.5	190
all_peaks_124700	chr6	128288856	128289357	7	20.5	11.5	53.5	46.5	42.5	107	65	123	79	205.5	178.5	63.5	49	75.5	73.5	111.5	85	190	174	29	5	36	15	70	35.5	108.5	58
all_peaks_12477	chr1	212429623	212430124	79.5	52	75.5	58	146.5	40.5	178	19	87	7	175	102	132.5	154.5	171	84.5	133	89	163	169.5	32.5	6	15	2.5	9.5	7.5	12	13.5
all_peaks_124824	chr6	130453412	130453913	196.5	232.5	204.5	199	208	221.5	314.5	119	274	160	280.5	202.5	246	293.5	284	225.5	239	236.5	248.5	280	263	118	188	83	207	133.5	157.5	105.5
all_peaks_124829	chr6	130505053	130505554	116	119	174	174.5	82.5	46.5	83	25.5	130	70.5	139.5	139.5	102	131.5	82	56	124	121.5	116.5	99.5	55.5	8.5	35.5	11	63	37	63.5	17
all_peaks_124839	chr6	130544617	130545118	102.5	94	133.5	70	259	172.5	248	49	273.5	107.5	279.5	198	219.5	232.5	214.5	182	242	228	223.5	224	188	24.5	115.5	25	167	55	101.5	52
all_peaks_124866	chr6	130834816	130835317	187	216	129.5	205.5	138.5	124.5	292.5	227.5	160.5	117.5	260	182	156	226	274	311	200.5	154	275.5	257.5	96.5	72.5	202.5	138	116	76.5	161.5	109.5
all_peaks_124874	chr6	130897070	130897571	78	67.5	72.5	118.5	80	79	188.5	145	185	101	215	264	120.5	128	157.5	169.5	146.5	130.5	202.5	212	69.5	25	91	22.5	54	17	116	59.5
all_peaks_124918	chr6	131520821	131521322	188.5	223	191	211	152	123.5	189.5	122	139	69	208.5	162.5	155.5	170	195.5	123.5	185	132	180	165.5	137	70	157.5	80	100	71.5	130.5	75.5
all_peaks_124927	chr6	131602598	131603099	125.5	238	77.5	178	112	22	159.5	30.5	34.5	12	147.5	46.5	101.5	91.5	170	73.5	95	38	199	98	62	9	57	18	21.5	11	39	23
all_peaks_125061	chr6	134568330	134568831	241	217	187.5	325	69.5	100	265.5	310.5	69.5	83	251.5	329	109.5	68	257.5	220.5	153.5	84.5	287	251.5	61.5	93	173.5	206	54	84	173	186
all_peaks_12508	chr1	212740367	212740868	41.5	45.5	74.5	36	105.5	221	76	240.5	107	152	50	165	102.5	120	43.5	80	115	148	40	57	185.5	211	218.5	208.5	171	175	182	194.5
all_peaks_125084	chr6	134757248	134757749	18	1	20.5	1	57	112	16	74.5	80	122.5	25	66	83.5	100	14.5	92.5	54.5	86.5	26.5	58	83.5	176.5	35	167	134	176.5	92	180.5
all_peaks_125115	chr6	135300149	135300650	5	2.5	2.5	2	98.5	247.5	21	174	134.5	198	31	130.5	93	83.5	11.5	93.5	66.5	118	9.5	46.5	156.5	213	104.5	160	166	198.5	138.5	146
all_peaks_12513	chr1	212781630	212782131	69	59.5	102	63	219	249	127	291.5	232.5	362	157	231	167	129.5	124	172.5	122.5	195	117	108	177.5	272	264	315.5	168	318	276.5	429
all_peaks_125144	chr6	135435544	135436045	8	15.5	4	7	91	182	101.5	209.5	96	251	120.5	204	71	110	50.5	176	86	132	70	129.5	96.5	135	168	179	105.5	165	153.5	168.5
all_peaks_125158	chr6	135491898	135492399	7	4.5	4	3	27.5	82	15.5	120.5	30.5	78	21.5	64.5	19.5	38	10	47.5	16	34.5	11	17	71	129	71.5	165	108	114	105.5	137.5
all_peaks_125211	chr6	135898309	135898810	5.5	5.5	7	2	14.5	107.5	10.5	135	16.5	136	7.5	100	9	54.5	9	149.5	28	64	4	47	12	55	24	99	16	93	19.5	70
all_peaks_125270	chr6	136914982	136915483	27.5	17.5	40	21.5	69	164	64.5	327	76.5	169.5	69.5	198.5	59	119.5	70.5	187	80.5	128	75	141.5	40	184.5	71	192.5	84	199	110.5	228
all_peaks_125285	chr6	137072635	137073136	101.5	101.5	65.5	70	135.5	93	164	80.5	117.5	51.5	162.5	124.5	124.5	157.5	155.5	197	98	111	124	160	118.5	27.5	94.5	24	86.5	20.5	55	25
all_peaks_125286	chr6	137074711	137075212	197.5	124.5	111.5	145	102	42	127.5	49.5	56.5	23.5	129.5	94.5	74.5	61.5	121	60	75	46.5	109.5	86.5	57	20	73.5	27.5	20.5	14.5	66.5	30.5
all_peaks_12533	chr1	212864901	212865402	3.5	3.5	1	4	34	310.5	2.5	90	54	342.5	25.5	152	76.5	37	3.5	21	46	181	10	31	72.5	297.5	18.5	123	169.5	357.5	211	354.5
all_peaks_12536	chr1	212872464	212872965	48.5	45	45	45.5	81	113.5	42	108	126	165.5	62.5	121	64	65.5	30.5	78	55	88	43.5	65.5	86.5	156.5	83.5	121.5	140	176	128	170.5
all_peaks_125360	chr6	137880559	137881060	73.5	54	94	57.5	47	4	130	5.5	33.5	2.5	115.5	51.5	39	25	126	25.5	81.5	18.5	150.5	84.5	6.5	1.5	11.5	1	9	1	8	3.5
all_peaks_125366	chr6	137978362	137978863	1	0.5	3	1	20	64.5	14	125.5	34.5	125	11.5	45.5	14.5	28.5	4	59.5	8	38	12.5	14	84.5	143	85.5	149	94.5	141.5	106.5	100
all_peaks_125382	chr6	138036795	138037296	205.5	71	414	129.5	79	138.5	89	121.5	110	170.5	137	112.5	116	155	107	144.5	218	158	163.5	146	68.5	47	123.5	67.5	83	114.5	83	110.5
all_peaks_125408	chr6	138144922	138145423	269.5	293	359	363.5	42.5	34	104.5	82	55	48.5	93	73	44.5	66.5	147.5	78.5	119	55	157	88	89	63	130	106.5	74.5	77	80.5	92.5
all_peaks_125413	chr6	138170824	138171325	3	0.5	8	3.5	7.5	70	4.5	55	6	129	3	20	17.5	15.5	4.5	11	22.5	46.5	1	2	10	180	2.5	81	3.5	261	22.5	105.5
all_peaks_125427	chr6	138225947	138226448	20.5	6.5	17.5	7.5	25	77	22	175	33.5	178	23	81	23.5	32	18	88.5	47	52.5	24.5	43.5	23.5	178.5	37.5	136	41	207.5	44	160
all_peaks_125431	chr6	138248826	138249327	74	55	130	149	56	162	80	170	118.5	194.5	92.5	197.5	64.5	80.5	76.5	141	153	142	130	173	37	59	71	79	40.5	87	84.5	64
all_peaks_125478	chr6	138914299	138914800	16.5	3.5	11.5	9	19.5	99	14.5	169	31.5	93.5	11.5	88	31.5	25.5	17	63	14	34	10	22.5	62.5	165	106	236.5	62	133	109.5	180
all_peaks_125519	chr6	139467265	139467766	24	9	22	11.5	49.5	186	14.5	109.5	48	124	18.5	46.5	72	43	19.5	24	45	60	18.5	14	94.5	221	49.5	130	136	169.5	68.5	111.5
all_peaks_125526	chr6	139482182	139482683	166	103.5	163.5	165	119.5	14.5	179	70.5	100.5	30.5	217.5	185	102.5	48	233	162	144	64	254.5	216.5	24	26.5	66.5	41.5	32.5	35.5	75.5	69
all_peaks_125560	chr6	139852254	139852755	54	0.5	75	11	103	82	2	5	65	59	10.5	6	135.5	126	8.5	15	113	104.5	9	12.5	106.5	66	3.5	5	83.5	88	3.5	4.5
all_peaks_125571	chr6	139922021	139922522	2.5	1	1	4.5	7.5	122.5	3	62	11	156.5	1.5	51	8.5	18	2	29.5	26.5	59	3	13.5	7	118.5	3	57	2.5	144	8	87.5
all_peaks_125588	chr6	141130735	141131236	2.5	4.5	18	8	21.5	86	1	18	59.5	149	9	43.5	15	29	3.5	25	31.5	101	1.5	14.5	28.5	80	32	83	108	118	85.5	125
all_peaks_125625	chr6	142553533	142554034	33.5	118	45	193.5	12.5	8.5	46	10	37	12.5	135.5	70	12.5	16.5	60	11.5	45	36	150.5	74	26	14	23	9	71.5	18	82	33
all_peaks_125667	chr6	143163818	143164319	69	45	59	33.5	121	217	85.5	181	85	177.5	63.5	139.5	133.5	109.5	93.5	115	85.5	106.5	75	74	101.5	119.5	75.5	189	117.5	133	82.5	161.5
all_peaks_125785	chr6	144452470	144452971	3	0.5	2.5	1	24.5	96.5	3.5	58.5	6	86	1.5	20	17.5	19	0	6	12.5	33	2	2	36.5	189	4.5	83	23.5	120	15.5	67
all_peaks_125811	chr6	144664826	144665327	194	219.5	176.5	192.5	97	57.5	160	112	59.5	55.5	131	127	113	93.5	192	149.5	90	47	143	141.5	79	43	46.5	41.5	13.5	50	45.5	35.5
all_peaks_125835	chr6	144904370	144904871	51	97.5	58.5	109.5	134.5	138.5	181.5	114	188.5	118.5	164.5	176	124	111.5	144.5	136.5	145.5	126.5	159	175.5	58	56	89	49	58	55.5	89.5	69
all_peaks_125885	chr6	146678907	146679408	1	1.5	1	2.5	49	165	4.5	93	45	94	1	9.5	74	70.5	2.5	30	43.5	68.5	4	2	49.5	152	6	38.5	20.5	75.5	0.5	17
all_peaks_125898	chr6	147172850	147173351	1	0.5	11.5	3	10	82.5	4	108.5	15.5	175	16.5	77.5	19.5	17.5	2.5	36.5	21.5	43.5	12.5	34	3.5	50	6.5	40.5	25	104.5	42	125
all_peaks_125977	chr6	149157070	149157571	11.5	0.5	7.5	2.5	15	115.5	1.5	29	45.5	99	0.5	11	20	24	2.5	5	32	44	1.5	1	71	141.5	4	41.5	55	160.5	8.5	30
all_peaks_125990	chr6	149353799	149354300	7.5	3.5	8	1	88.5	196.5	10	200.5	82.5	220	12.5	122.5	84	72	7.5	97	78.5	111	10.5	36	87	194.5	27.5	205	111	199	47	190
all_peaks_126001	chr6	149387171	149387672	148.5	179.5	82	160	51	22	112.5	182.5	23.5	5.5	76	34	43	41	112.5	95	33	16	105	80	74.5	45	132	47.5	56	19.5	81	28
all_peaks_126021	chr6	149449502	149450003	33.5	95	23	44	169.5	93	274.5	169	103.5	95.5	285.5	174	99	135	176.5	303.5	93	97	243.5	345	95	33.5	64	31	39.5	30.5	71.5	25.5
all_peaks_126054	chr6	149638365	149638866	279.5	224	255	225	330	244	299	133.5	236	199.5	281	242.5	282	228	292.5	214.5	244	248.5	275	260.5	249.5	193.5	268	171	267.5	206	237	152.5
all_peaks_126120	chr6	150007744	150008245	10	4	11.5	12.5	49	186.5	15	82	85.5	141.5	29	118	36.5	52	12	36.5	39.5	75	22	44	53.5	105	33	60	121	99	94	72.5
all_peaks_126220	chr6	151308615	151309116	46	12.5	42	10	128	124	43.5	113.5	72.5	122.5	33	46	119.5	105	49.5	71	104	114	26	47	163.5	155	42	101	145	150.5	38	78.5
all_peaks_126249	chr6	151711414	151711915	554.5	587.5	544	533	766.5	674	689	673.5	778.5	704.5	596	689.5	739	696.5	625	678	667	685	642.5	663.5	720	715.5	691	708.5	722	703	714.5	813.5
all_peaks_126287	chr6	152492154	152492655	73	8.5	110	13.5	174	278	48.5	238	227.5	308	82	241.5	223	199	32.5	148	204.5	225	52	95.5	219	277.5	115.5	242	272.5	234	195.5	174.5
all_peaks_126317	chr6	153304092	153304593	374.5	342	358.5	345	555.5	492.5	447	463	510	499.5	438	532	466	421	399.5	429	435.5	455.5	421	410.5	453.5	430	465.5	498	515	506.5	464	491.5
all_peaks_12632	chr1	214601145	214601646	82.5	56.5	111	87.5	158	206	238	340	225	170.5	201	327.5	157.5	256	234.5	301	167.5	225.5	193	256.5	171.5	223.5	277.5	226	160	133	234.5	226
all_peaks_12634	chr1	214612717	214613218	7	7.5	16	6.5	39	112.5	50.5	208	40.5	82.5	25	45.5	45.5	52.5	55.5	62	30	64.5	40.5	25.5	117.5	184.5	123	288.5	51	151.5	102	313
all_peaks_126410	chr6	155448064	155448565	1	2	4.5	2	6	65.5	5	101.5	40	98	5.5	24	9.5	28.5	0	22	23.5	43.5	3.5	5.5	11	98.5	5.5	112	52	178	42.5	148.5
all_peaks_126422	chr6	155492277	155492778	76	21	82.5	13.5	115	262	51.5	372.5	86.5	309	58	211.5	91.5	85	48	153.5	106.5	150.5	55	83	176	288.5	157.5	316.5	175.5	309.5	189	277.5
all_peaks_126426	chr6	155507140	155507641	1	4	7.5	1	7.5	127.5	2.5	76	23	157	5.5	40	27	18.5	1.5	15	25.5	49	5.5	10.5	17.5	162	13	124	47	164.5	12	110.5
all_peaks_126430	chr6	155545177	155545678	22.5	0.5	56	5	108.5	220	25	236.5	94.5	162	21	63.5	120	110	9	83	118	143.5	8	32	171	174	128	165.5	191	188.5	117	148
all_peaks_126436	chr6	155635600	155636101	394	373.5	470	443.5	560.5	682	552	564	595.5	627	575	598	520.5	500	536.5	563	554	552.5	547.5	557.5	479	524	439.5	545	500	538	473.5	472
all_peaks_126510	chr6	157178647	157179148	1.5	7.5	3	5	13	70	4	99.5	5.5	89	3.5	19	16.5	19.5	5.5	16	10.5	17.5	3.5	8	60.5	209.5	31	196.5	60	179.5	25	159.5
all_peaks_126539	chr6	157375513	157376014	85	124.5	148	199.5	78	73	169	85.5	88	58	155.5	117	90.5	85	130.5	92	124	94	162	139.5	19	32	61	45.5	19.5	46	71	48.5
all_peaks_126544	chr6	157389868	157390369	8	8	15	4.5	63.5	204	18.5	141	66	138	27	222.5	61	67.5	7	135	32	83.5	15	80.5	139.5	108	95	104	125	109	89.5	104
all_peaks_126550	chr6	157428938	157429439	9.5	2	8	4.5	10	86.5	2.5	64.5	23	141.5	1	30	23.5	32	0	20.5	16.5	43	2	7.5	77	187	44	151.5	92	185.5	45.5	147.5
all_peaks_126587	chr6	157881925	157882426	7.5	3.5	18	5.5	11.5	106	28.5	169.5	33.5	139	20.5	80	25.5	29.5	21	92.5	77.5	79.5	44.5	59	25.5	131	58.5	133.5	16	123.5	28.5	88.5
all_peaks_126600	chr6	157948369	157948870	10	23	16.5	16.5	46.5	111	132.5	190.5	100.5	120	157	209	58	127.5	86.5	252.5	74.5	104.5	132.5	268	65.5	36	86	59.5	49.5	37.5	92	48
all_peaks_126602	chr6	157957003	157957504	20.5	15.5	60	23	77	225	76.5	206	154	129	73.5	249	95.5	94.5	75	123	119	138.5	65.5	111	105.5	132.5	68.5	135.5	150	117.5	143	109
all_peaks_126632	chr6	158182321	158182822	40	19	53.5	122.5	85.5	131	33	185.5	96.5	182.5	86	187	57.5	143	14	163	112	112	50	152	70	113.5	98	151.5	82	196	102.5	150
all_peaks_126633	chr6	158185325	158185826	254.5	257.5	166.5	337.5	117.5	205.5	158	297.5	188	234.5	133	245	128.5	159	146.5	239.5	130.5	139.5	135	159	135	208	250	241	116.5	194.5	167	229
all_peaks_126643	chr6	158244953	158245454	131.5	130	48.5	123.5	59.5	97	23	142.5	39	126	24	60.5	50.5	55.5	33	42.5	30	52.5	19.5	21.5	76	199	168.5	221.5	85	205	109	209
all_peaks_126653	chr6	158281442	158281943	81.5	91.5	62.5	182.5	21.5	37.5	111	12.5	48.5	52	152	113	17.5	29	134	42.5	69.5	52	195	102	9.5	14	34.5	15	7.5	16	32.5	15.5
all_peaks_126660	chr6	158306133	158306634	190	234.5	80.5	244.5	37	28.5	44	49	18.5	32	30	24	37	52.5	41.5	28.5	24.5	20.5	34	26	28.5	61.5	98	88.5	34.5	61.5	75	89
all_peaks_126683	chr6	158452372	158452873	9.5	5.5	47.5	17	41.5	48.5	18.5	7.5	227	210.5	153.5	229	45	47.5	10.5	26	189.5	276	88.5	96	5.5	10	4.5	11	47.5	81	63	110.5
all_peaks_126699	chr6	158628384	158628885	14	14	3	2.5	103	147.5	82.5	206	97.5	106.5	79.5	145	65	86	33.5	142.5	61	84	50.5	87.5	144.5	154	151.5	160.5	146.5	85.5	154.5	99.5
all_peaks_126742	chr6	159074539	159075040	486.5	441.5	546	603	242	363	369	266.5	311.5	289.5	369.5	304	283.5	293.5	309.5	272	369.5	311	377	336.5	199.5	211.5	384	240	224.5	224.5	335	235
all_peaks_126787	chr6	159270851	159271352	110.5	33	143.5	46.5	119.5	156	51.5	72	127	120.5	57.5	72.5	177.5	148.5	56	81.5	157	154.5	56	46.5	172	193	94.5	122.5	107.5	168	53	156.5
all_peaks_126791	chr6	159290757	159291258	562	433.5	527	548.5	429.5	535	336.5	514.5	499.5	487	354.5	513.5	401	424	301.5	420	414	480	324	330.5	569	535	612.5	541.5	510	590	582	546.5
all_peaks_126792	chr6	159300197	159300698	8.5	0.5	5	2.5	28	142	1.5	118.5	72.5	168.5	8.5	153.5	84	46.5	2.5	25	45.5	148	5	18.5	39	128	10	90	60.5	193.5	60	195.5
all_peaks_126889	chr6	160352124	160352625	9.5	4	11.5	2	18	211.5	18	293.5	41.5	188.5	29	130	35	33	7.5	62.5	27.5	76.5	12	44	64	314	56.5	289.5	76	310	123.5	234.5
all_peaks_126896	chr6	160400147	160400648	18	6	101	26	130.5	148.5	90	211.5	153	156	119.5	149	126.5	117.5	53.5	133.5	158.5	146.5	102	153.5	124	144	167	168	127	179.5	168	151
all_peaks_126966	chr6	161497309	161497810	244	36.5	70.5	30	20	1.5	12	0.5	1.5	1.5	6	1	21.5	6	19.5	0	6.5	0.5	9.5	1	9	3.5	2	1	2	1.5	0.5	2
all_peaks_127069	chr6	166796323	166796824	279.5	319	333.5	333.5	365	508	334.5	381.5	346.5	441.5	351	418.5	304.5	311.5	290	341.5	318	382.5	311	346.5	333	383	340.5	376.5	358	394.5	363	420
all_peaks_127120	chr6	167364559	167365060	229.5	159.5	187	78.5	260.5	397.5	243	390.5	175	277	155.5	249.5	240	242.5	219	266	170	210	160	131	307	387.5	320	382.5	210.5	321.5	212.5	194.5
all_peaks_127126	chr6	167412501	167413002	237	212.5	293.5	286.5	449	469	370.5	313.5	492.5	424.5	442.5	441.5	391.5	376.5	326	396.5	469	522	449.5	404	343.5	374	394	296	441	398	416.5	434
all_peaks_127149	chr6	167533098	167533599	203	170.5	98.5	103	75	9	60.5	0.5	11.5	4	21	3	81.5	26.5	94.5	2.5	44	9	35.5	3.5	30	4	13.5	1	1	4	1.5	1
all_peaks_127255	chr6	170463270	170463771	23.5	39	156	124.5	19	22.5	111.5	50	136.5	151	282	236	30	28	72.5	57	163	151	231	239	9.5	6	54	28	87	64.5	174.5	130
all_peaks_127267	chr6	170580941	170581442	114.5	160	136.5	173.5	28	30.5	103.5	42.5	48.5	42	82.5	46	26.5	22.5	104.5	31	34	14.5	92	44.5	22	23	70.5	49.5	35.5	23.5	116.5	49.5
all_peaks_127378	chr7	658017	658518	221	295.5	186	351	105	74	169	114	99	67.5	164.5	135.5	117	111.5	195.5	112	118	100.5	181	172	100.5	41.5	125	61	90.5	40.5	84.5	53.5
all_peaks_127400	chr7	915658	916159	199	188.5	134.5	184	278	166.5	191.5	137.5	207.5	186	168	143.5	318	303	303.5	284	297.5	279.5	316	318.5	197.5	167	216	198.5	214	152.5	248.5	174
all_peaks_127418	chr7	965204	965705	10.5	5.5	199.5	79	6.5	4	7.5	2	126	127.5	93.5	51.5	12	1.5	3.5	3	144.5	111.5	61	42	8.5	4	22.5	4	69	38.5	57	61.5
all_peaks_127517	chr7	1499039	1499540	420.5	440	342	351	271	358	330	444.5	292.5	225	235	243.5	377	372.5	375.5	375	269.5	325	307.5	260.5	451.5	537.5	522.5	478	444	507	490	482.5
all_peaks_127604	chr7	1979991	1980492	412	327	394.5	504	297.5	234.5	321	255	228.5	190	311	244.5	309	338	296	284	314	281.5	298	335.5	207.5	129.5	221.5	135.5	198	132	177	134.5
all_peaks_127638	chr7	2159703	2160204	38	48.5	123.5	85	121	40	111	13	141	37	167.5	35	113.5	108.5	116	49	188	116.5	145	106.5	35.5	2.5	29.5	4	62	4.5	28.5	6
all_peaks_127696	chr7	2547985	2548486	275	386	180.5	376	49.5	47	126.5	95.5	39.5	11	95.5	94	65.5	44	121.5	76	32.5	22.5	81	50.5	61.5	32.5	140.5	59.5	48.5	13	107.5	56.5
all_peaks_127702	chr7	2570100	2570601	143	129.5	184.5	156	177	155.5	180.5	179.5	220.5	181.5	232.5	263	169	172.5	168	243.5	223	213.5	211	250	103	87.5	50.5	68.5	141.5	87	52.5	102.5
all_peaks_127745	chr7	2738537	2739038	75	55	155	94	249.5	247	240.5	133.5	348	274	428	452	151	188.5	136.5	179	298	339	261	313	298	80.5	259.5	87	288	91.5	333	146.5
all_peaks_127763	chr7	2797764	2798265	34	6	15	2.5	69	200.5	32	263	48.5	169.5	20.5	88	102	111	20	159.5	62.5	83	7	32	116	271	94.5	268	64.5	230.5	62	178
all_peaks_127771	chr7	2883809	2884310	403	394	394	400.5	451.5	543.5	481.5	595.5	408	398.5	495.5	451	506.5	491	465	500.5	438	520.5	455.5	421.5	461.5	528	516.5	522	425.5	532.5	522.5	559
all_peaks_127774	chr7	2903201	2903702	54	43	80	52.5	125.5	226	133.5	226	160.5	257	113.5	221	133.5	212	94.5	198	113.5	201.5	83	115	101	129	99	124.5	127.5	153	87	108.5
all_peaks_127793	chr7	3018042	3018543	39	45.5	52.5	60	58.5	54.5	41.5	188.5	55.5	52	64.5	51	56	49.5	65.5	90	42	57.5	71.5	66.5	144.5	102.5	163.5	161.5	66.5	98.5	129	203
all_peaks_127816	chr7	3145998	3146499	7	0.5	51.5	29	111.5	254.5	62.5	214.5	236.5	311	241	328.5	101	166	35.5	185.5	212.5	302.5	173	253.5	33	102.5	27	109	115.5	120	122.5	123.5
all_peaks_127819	chr7	3152343	3152844	15	9.5	41	19	52	71	56.5	23	162.5	153.5	153	118.5	59	98	41	128	112.5	149	95.5	191.5	10	6.5	26.5	15.5	47.5	40.5	40.5	37
all_peaks_127908	chr7	5183950	5184451	188	195.5	177.5	195	97.5	31.5	93	29.5	64.5	35	115.5	65	84.5	83	134.5	61	123	83	160.5	123	94	38.5	99	40	61	35	76	55.5
all_peaks_127942	chr7	5436775	5437276	443.5	243.5	498	364	451.5	557.5	388.5	372.5	509	356.5	408.5	413	394	481.5	320	382.5	480	521	375	416	412	320.5	322	264	405.5	303	312	221
all_peaks_127968	chr7	5569215	5569716	358	332	336.5	345.5	543.5	411.5	437	350	466	420.5	458.5	388	452	310	398	286.5	438	421	390.5	409	418	295.5	430	367.5	403.5	320.5	433	362
all_peaks_127990	chr7	5681543	5682044	104.5	12.5	79	14	167.5	184.5	52.5	127	90	98	42.5	87	163	169	41	73	94.5	118.5	30	41.5	263.5	195.5	158.5	122.5	184	117.5	100	58
all_peaks_128006	chr7	5734935	5735436	158	166.5	89	147.5	115	223.5	179	255	167	239	145	228.5	106	220	161	172.5	108	150.5	106	161.5	137.5	180.5	222	201	79	176	205	194
all_peaks_128019	chr7	5862505	5863006	445	450	394.5	473	256.5	221	300	270.5	227.5	177.5	349	265.5	302.5	310.5	360.5	283.5	333.5	321.5	361.5	337	315.5	226.5	307.5	255.5	325	244	293	205
all_peaks_128021	chr7	5873920	5874421	88.5	118.5	36	115.5	25	4.5	69.5	2	6	2.5	63	11	43	17.5	145.5	8	32.5	4	134.5	44	9.5	2	6.5	3.5	3	1	6	1.5
all_peaks_128059	chr7	6413709	6414210	95.5	89.5	100	85	165.5	209	125	241.5	175	254.5	148	187	154	122.5	127	184	126	172.5	128.5	153.5	192	281	185	273	195.5	276.5	220	242.5
all_peaks_128125	chr7	7196707	7197208	119	147	86.5	152.5	157	113	218	57	163	53	228.5	195.5	179.5	195.5	262.5	157.5	196.5	155.5	238	198.5	99.5	14.5	64.5	14.5	55	17.5	43	24
all_peaks_128182	chr7	7984523	7985024	48.5	16.5	69	21	139	272	47	64.5	187	201.5	44	139.5	154.5	131.5	42	80	125.5	200.5	52.5	48.5	254.5	123.5	75	43.5	211	121.5	132	52.5
all_peaks_128204	chr7	8165384	8165885	182	146	309.5	136.5	218	276	223	252	218.5	239.5	278.5	321.5	178.5	200	228.5	237.5	253.5	260	242	240.5	185.5	160	144	138	165	184	174.5	187
all_peaks_128212	chr7	8215838	8216339	102	125	105	146	188.5	164	213.5	127.5	282	164.5	273	277	197	232	191.5	199.5	272.5	260	258.5	286	130	79.5	105.5	56.5	128.5	56	153	77.5
all_peaks_128214	chr7	8237898	8238399	11.5	4.5	94.5	27	44	61.5	44	13.5	150.5	110.5	186.5	234.5	38.5	50.5	23	66.5	165	166.5	144.5	159.5	25	8	15	9	62.5	20	98.5	40.5
all_peaks_128289	chr7	12726066	12726567	467.5	301.5	514.5	373	467	447	318.5	487	474	456	332.5	390	345.5	392.5	266	362.5	332	376.5	278	304.5	458.5	421.5	455.5	483.5	503.5	419.5	449	509
all_peaks_128355	chr7	16659525	16660026	3	3.5	1	1	11.5	77.5	8	146.5	33	89.5	9	84.5	20.5	28	5	38	29.5	60	4	17.5	35	113.5	75.5	193	54	184	98	137
all_peaks_128421	chr7	17300773	17301274	7.5	0.5	6	2	33.5	228	11	197	97.5	246	26	175	69.5	91.5	7	98.5	58	125.5	12.5	68.5	84.5	180.5	73	160	135.5	201.5	118.5	168
all_peaks_128436	chr7	17441932	17442433	14.5	17	7.5	4	56	122.5	30	147.5	62	128	33.5	94.5	31.5	42.5	15	77.5	19.5	45.5	19	73.5	48.5	150.5	49	117.5	40.5	171	69	144
all_peaks_12851	chr1	221881372	221881873	50	10.5	98.5	22.5	33	198.5	51.5	196	91	160.5	56	227.5	36	60.5	47	132	76	98	65.5	110.5	21.5	93	103	138.5	13.5	137	80.5	142
all_peaks_128538	chr7	21378445	21378946	40	12	80.5	18	100	163	145.5	172.5	189	228	182	138	107.5	185	90	156	174.5	142.5	153.5	182.5	72	201	87	119	65.5	197.5	111.5	183
all_peaks_128671	chr7	23513766	23514267	20	7	8	10	104.5	175.5	70.5	138.5	92	143	57	164	107	153.5	34.5	117.5	82.5	122	44.5	76.5	142	151	140	149.5	88.5	140	125.5	156
all_peaks_128681	chr7	23634607	23635108	1.5	2.5	4.5	2	15.5	189.5	14.5	153	87.5	172.5	15.5	92.5	45.5	34	4.5	36.5	26.5	85	7	15	93.5	220.5	68.5	217	158.5	193.5	159	161.5
all_peaks_12872	chr1	221951089	221951590	49	20	101.5	32.5	55.5	58.5	74	164.5	96	164.5	79	176.5	48	53	51.5	113.5	82.5	82	72.5	150.5	20	41.5	68.5	82	20.5	93	74.5	143
all_peaks_12875	chr1	221967624	221968125	8.5	2	32.5	7	7	27	9	147	12.5	67	6.5	60	11.5	11.5	5	33.5	26	33.5	11.5	14	2	66.5	42	169	8	104	39	141.5
all_peaks_128756	chr7	24946883	24947384	14.5	2	34.5	6.5	47.5	170.5	33	132.5	76.5	169	29	85	80	76.5	25.5	66.5	49.5	90.5	20.5	35	94	280	75.5	202.5	124.5	182.5	105	167
all_peaks_128820	chr7	25896543	25897044	18.5	11	29.5	13	116.5	149	73.5	105	120	187.5	81	156.5	120.5	146.5	53	147.5	109	162	73.5	174	129.5	120.5	112	140.5	121.5	113	130.5	167.5
all_peaks_128824	chr7	25902011	25902512	52	21.5	46	15.5	410.5	535	210	563.5	396.5	568	253	549	411.5	568.5	181	515.5	373.5	501	276	517.5	558	616.5	543.5	565.5	535.5	482.5	612.5	637.5
all_peaks_12883	chr1	222002964	222003465	17	5.5	63	14	51	91.5	25.5	125.5	61	71	21.5	59	61	69.5	22	59.5	58	34.5	35.5	38.5	51	176.5	61	187.5	58.5	172.5	71.5	145
all_peaks_128835	chr7	26007698	26008199	37.5	6	28.5	9.5	88	117.5	6.5	19	89.5	191.5	9	49	55	89	5.5	19.5	58.5	134	8.5	21.5	174	166	25	23	175	153.5	47.5	71
all_peaks_12886	chr1	222013113	222013614	13.5	3	75.5	18.5	52	135.5	33.5	161	62.5	117.5	31	83	57.5	57	17.5	101	65.5	40.5	24.5	47.5	77.5	131.5	61.5	148	61.5	151.5	92.5	133
all_peaks_128868	chr7	26240323	26240824	450.5	507.5	482	525.5	480	286.5	391	263	522	453.5	462	375.5	450	369.5	409	327	412.5	374	464.5	400	379.5	355	377	294.5	378	340.5	381	336
all_peaks_128879	chr7	26333514	26334015	69.5	21.5	163.5	45.5	142	268.5	168.5	252	236.5	217	142.5	251.5	199	219	153	294.5	251	237.5	207.5	282	131	210	117.5	176	176.5	206.5	131.5	160.5
all_peaks_128934	chr7	27702410	27702911	654	638.5	673	629	482.5	412	532.5	366	440	372.5	516	447	451	423.5	520	457.5	451.5	396.5	494	445.5	350.5	325	446	361.5	324	289	408.5	360.5
all_peaks_128977	chr7	28194803	28195304	4.5	7.5	8	3.5	14	74	3.5	93.5	15.5	159	6.5	128.5	22.5	10.5	3.5	16.5	17	39	5	10	13.5	100.5	14.5	113	16	120	63.5	170.5
all_peaks_129031	chr7	29283679	29284180	20	4	33.5	10.5	21	64.5	4.5	36.5	45	93	7.5	76.5	39.5	11.5	4	14	41	43	15.5	17.5	18.5	98.5	10.5	90	27	209	42	181.5
all_peaks_12908	chr1	222593892	222594393	114	209.5	52.5	126.5	132	15.5	209.5	4.5	48.5	1.5	147	34.5	143.5	89	262	41	104.5	28.5	239	102	29	0	19.5	0.5	4.5	2	3	2
all_peaks_129131	chr7	30766669	30767170	99	124.5	101	110	116.5	25	189.5	30.5	65	19	197.5	91	137	146.5	214	122	170.5	75	227.5	148.5	89.5	19	99	32.5	60.5	14.5	53	31
all_peaks_12914	chr1	222790866	222791367	234	224	294	271	216.5	185	208	94	229	192.5	219	246.5	244	196	206	122	266.5	223	277.5	207	182.5	130.5	143.5	140.5	208.5	181.5	260.5	252.5
all_peaks_12919	chr1	222826814	222827315	6.5	2.5	9.5	11.5	68	177	32	82.5	113.5	94.5	97.5	197.5	67.5	47.5	35	77	55	127	68.5	66	46	19.5	52	39	76.5	53	74	38
all_peaks_12923	chr1	222886478	222886979	149.5	179	161	197.5	124	59	121	61.5	149	83	160.5	104	115.5	77	158	87	163.5	101	185	163	69.5	56.5	55	51.5	84.5	78	64	68.5
all_peaks_129247	chr7	35031502	35032003	38.5	6	46.5	7	54	123	2.5	126.5	66	122	2	55.5	68.5	58.5	9	46.5	82	84.5	8	32	98	185.5	8	109	83.5	145	8	68
all_peaks_129249	chr7	35076930	35077431	136.5	109	204.5	141	271	262	176	247.5	259.5	371.5	227.5	252	206.5	256	164	247.5	247	277.5	211	222.5	236	253.5	188.5	237	272	224.5	229	293.5
all_peaks_129276	chr7	35764915	35765416	165	120	251	233	51.5	48	74	17.5	82	49.5	111.5	89.5	43	38.5	93	33.5	86	67	123	92	53	18.5	40	15	49.5	30.5	71	33
all_peaks_129298	chr7	36155103	36155604	11.5	5.5	12	1	60	162	21	106	117.5	147	44	86	75	90.5	8.5	71	104	115.5	7	39	89.5	112	63	80	110.5	76.5	68	81
all_peaks_129302	chr7	36192411	36192912	593	568.5	529.5	503.5	590	494.5	513	429.5	521	431.5	487	478.5	623	576	609.5	630.5	596.5	555.5	556	542	530	518.5	605	522	599	457	566	491
all_peaks_129344	chr7	36679376	36679877	50.5	108.5	75	144.5	89.5	56	177	30	87.5	29	221	150	85	99.5	145.5	80.5	135.5	99.5	208	159.5	36	4.5	26	9	24.5	7	41.5	12.5
all_peaks_129353	chr7	36723502	36724003	3	5.5	5	5.5	18	181	8	49.5	60	161	19	43	18.5	49.5	7	29.5	43.5	91	11	34.5	27	116.5	22	81.5	74.5	162.5	73.5	94.5
all_peaks_129364	chr7	36763837	36764338	171	196.5	334.5	325	152	208.5	206.5	141.5	221.5	181	290	199.5	178	177.5	224	175	257.5	226	260	242	141.5	70	111.5	79	155	56.5	146.5	118
all_peaks_129372	chr7	36816554	36817055	140.5	180.5	208.5	224	15.5	4.5	79	15.5	47	10.5	88	37.5	50.5	37	88	30.5	82.5	31	97	69	12.5	0.5	57	4.5	7.5	2	43.5	10
all_peaks_129373	chr7	36820573	36821074	102.5	207.5	167	244.5	14.5	11.5	24	9	31.5	3.5	26.5	3	8	14.5	23	7	44	14	31.5	12	11	11.5	42.5	9	9	8	28	16.5
all_peaks_129374	chr7	36824418	36824919	154.5	166.5	370.5	251.5	70	54.5	124.5	109	140.5	116	157.5	161	78.5	83.5	93	147	218.5	148.5	144.5	178.5	45	13.5	72.5	16	51.5	33.5	70	33.5
all_peaks_12946	chr1	223316330	223316831	143.5	208.5	129.5	139.5	136.5	112.5	221.5	186	84.5	91	165	220	108	117	199	183	103.5	110.5	195	175.5	122	116.5	218.5	230.5	149	85	178	185
all_peaks_129495	chr7	38272404	38272905	114.5	37	379	58	156	182.5	108.5	187.5	282.5	280.5	246.5	344	194.5	277.5	109.5	285.5	328	288.5	220.5	292.5	147.5	91.5	112.5	70	160	134.5	96	99.5
all_peaks_12954	chr1	223403748	223404249	24	55	8	44.5	35.5	41	151.5	45.5	25.5	46.5	135.5	136.5	40.5	39.5	165	68	29.5	35.5	182	110	20.5	20.5	61	30	25.5	18	46	43.5
all_peaks_12959	chr1	223418027	223418528	8.5	13	9	15.5	15.5	136	32	73.5	53	160.5	67	233.5	36	22	24.5	56.5	41	79.5	79.5	89	55.5	31.5	50.5	94	52.5	61.5	107	102.5
all_peaks_129591	chr7	39989023	39989524	508.5	448.5	444.5	499.5	505	420.5	422.5	382	548.5	487.5	454.5	439	488.5	438	422	401.5	451.5	459	428.5	423	455	460	475.5	447	422.5	381.5	375.5	330.5
all_peaks_129630	chr7	41921261	41921762	68	62	89.5	115.5	42	119	42.5	178	120	179	66	210.5	75.5	121	47	165	100.5	160.5	75	140	82	179	261.5	188.5	113.5	145	299.5	183
all_peaks_129702	chr7	43689282	43689783	164.5	187	196.5	207.5	128.5	142	189	144	201.5	102	187.5	153.5	136	175	174	150.5	168.5	157	172	193.5	75	55.5	105.5	64	55.5	47.5	91.5	69.5
all_peaks_129709	chr7	43708928	43709429	152	43	72.5	64.5	21.5	101.5	21.5	83	30.5	108.5	29.5	142.5	32.5	104.5	10	105	26.5	70	12	82.5	145	199	76.5	112.5	120.5	152	108	164
all_peaks_129792	chr7	44297466	44297967	54.5	94.5	54.5	98	90.5	212	151.5	301	120	283	131	183	92.5	180.5	109.5	181.5	124.5	177.5	96	132.5	102	188.5	153.5	216	141.5	282	173.5	294
all_peaks_129810	chr7	44499849	44500350	139.5	112.5	217.5	215	140	195	153	155.5	147	144.5	178.5	163	169	156.5	132	147.5	208.5	184	181.5	174.5	107.5	43.5	86	46.5	102.5	43	117.5	71
all_peaks_129833	chr7	44657000	44657501	25.5	3.5	16	5.5	12	131	12	160	30.5	90	6.5	27.5	43	39	11	33	28	47	9.5	9.5	53.5	275.5	42	201	42	252	44.5	120
all_peaks_129839	chr7	44670979	44671480	137	40	177	54	175.5	32.5	63.5	9.5	90.5	20.5	45	14	199	127	102	29	177.5	80	60	33.5	46	9.5	19.5	3	25.5	5	6	3
all_peaks_129840	chr7	44673285	44673786	149	14.5	153.5	13	122.5	140	100.5	28.5	133	170	95.5	49.5	161.5	125	87.5	71.5	121	93.5	127	115.5	98.5	132.5	67	29.5	73	126.5	59.5	51.5
all_peaks_129843	chr7	44677628	44678129	203	66	159.5	75	122.5	125	52.5	135.5	144	185.5	75	81	162.5	138.5	54.5	110.5	127.5	147	62.5	87.5	172	182	161	165.5	146.5	182.5	182	153
all_peaks_129869	chr7	44925032	44925533	428.5	251.5	507.5	324	417.5	408	315	393	497	417	349	409.5	379	364	310.5	354	395	405.5	320	293.5	367.5	384.5	407.5	409	350	374.5	433	374.5
all_peaks_129885	chr7	45018517	45019018	315	253.5	366	331	324	351	431	447	331	275.5	461.5	434	322	354.5	364.5	394.5	384	352.5	408	435	252.5	224.5	290.5	311	292	221	336.5	293.5
all_peaks_129894	chr7	45039365	45039866	346.5	330.5	295.5	334.5	539	435	407	429	409.5	426.5	456	432	465.5	456.5	470	479	425	431.5	445	445.5	514.5	520	490.5	503	474	411	499	503.5
all_peaks_12994	chr1	223904214	223904715	134	57	277	80	246	147.5	207	102	270.5	146.5	257.5	186	223.5	221.5	197.5	187.5	316	210	222.5	216	150.5	31.5	87.5	27	132	72.5	103	45.5
all_peaks_129997	chr7	47976881	47977382	2.5	1.5	1	2	47.5	192	13.5	144	169.5	161	59	156.5	51	105	4	84.5	75.5	150	24.5	73.5	90.5	112	33	69	99.5	89	114.5	76.5
all_peaks_130	chr1	1143306	1143807	68.5	15.5	64	26	87.5	136.5	13	126.5	32	66.5	18	24.5	57.5	148	17	100.5	33	59.5	19	36	123	191.5	103.5	161.5	43	135	110.5	149
all_peaks_130004	chr7	48018962	48019463	238.5	207	242.5	202.5	292.5	355.5	282.5	238.5	302.5	273.5	282	327.5	306.5	339.5	286.5	292	277.5	345.5	306	295	245.5	188	239	213	242.5	216.5	243	234.5
all_peaks_130014	chr7	48124474	48124975	17	3.5	103.5	20	109.5	146	41	234	134.5	195.5	48	169.5	111.5	131.5	29.5	158.5	121	144.5	38	103	60.5	106	79.5	109	102.5	127.5	89.5	124.5
all_peaks_130016	chr7	48128525	48129026	287.5	276	329	254	287.5	221.5	342.5	294	323.5	272.5	336.5	376.5	310.5	272	330.5	351.5	351.5	299.5	354.5	351.5	238	196.5	242	249	244	207.5	219.5	261.5
all_peaks_130069	chr7	50246055	50246556	67	101	68	115	114	48.5	166.5	67	82	63	205.5	138	82.5	70	115	158.5	113	75.5	172.5	218	29	33	61.5	59.5	35.5	25.5	81	72
all_peaks_13007	chr1	224019607	224020108	38	14	34	11.5	17	67.5	5	63.5	35.5	109	8	26.5	21	33.5	7	16	20	45.5	6.5	8.5	42.5	165.5	23.5	169	57.5	161.5	23.5	131.5
all_peaks_130079	chr7	50306411	50306912	156.5	185	179	206.5	217.5	181.5	272.5	178	180	191.5	311.5	263.5	233.5	222	274.5	292	245	213	295.5	296.5	100.5	78.5	105	76.5	156	113	117	80
all_peaks_130090	chr7	50356864	50357365	166	259	107.5	203.5	129.5	213.5	101.5	252.5	94	140.5	90	101	184.5	173.5	138.5	141.5	106	127	119.5	98	226	285.5	201	200.5	192	220.5	154.5	148.5
all_peaks_130096	chr7	50418286	50418787	46.5	63.5	55	42.5	106	329.5	60.5	257	143	237.5	68.5	182.5	142	105	51.5	132	117	170.5	63	80.5	185	291.5	240.5	282	183	264.5	253.5	274
all_peaks_130100	chr7	50428152	50428653	283	376	292	394	114	78.5	238.5	68.5	94.5	58.5	209	172	109	62	199.5	141	116.5	62	220	168.5	99.5	55.5	191	87	78.5	66	179.5	77
all_peaks_130154	chr7	50807727	50808228	140	189	86	180.5	90.5	34	142.5	42.5	96	30.5	142	52	74.5	82	163.5	73.5	78	62.5	150	83	84.5	23	104.5	44.5	92	25.5	118.5	44
all_peaks_130164	chr7	51191292	51191793	8.5	5	7.5	5.5	38	125.5	7	61.5	83	135.5	14.5	49	33	61.5	5.5	53.5	47	112	4.5	14.5	95	162.5	43.5	104.5	108	138	87	100
all_peaks_130204	chr7	55376595	55377096	28.5	0.5	178	22.5	198	377	44.5	256	299	394.5	221.5	330.5	188.5	200.5	40	148.5	295	336	181	202	175	150.5	108	162	209.5	164	179.5	135
all_peaks_130215	chr7	55536806	55537307	147	157	67	123.5	52	24.5	114.5	11.5	34.5	9.5	83	26.5	50.5	61	160	36.5	50.5	34	120	56.5	72.5	7	53	6.5	55	2	19.5	3.5
all_peaks_130227	chr7	55600999	55601500	75	22.5	88.5	46.5	72.5	136.5	85.5	214.5	95	178	110.5	224	89	72.5	95	162.5	123.5	152	160	154.5	40	71	87	128.5	50	90	100	123.5
all_peaks_130270	chr7	61967330	61967831	31.5	39.5	20.5	33.5	179	61.5	80	24.5	301.5	149.5	94	108	88.5	17.5	30.5	16	38	13	22	12.5	70.5	30.5	76.5	43.5	129	35	88.5	39.5
all_peaks_130271	chr7	61968745	61969246	435.5	585.5	140.5	451	1486	1112	1422	1092.5	1938	1309.5	1422	1309.5	1238	343	344.5	558	581.5	321.5	300.5	251	1036	636.5	1238	1009	1486	920.5	1358	1027.5
all_peaks_130272	chr7	61970116	61970617	87.5	121.5	38.5	89.5	574	284.5	242.5	160.5	889	765.5	296	436.5	338	55.5	70	101	139.5	71.5	65.5	49.5	185	97	262.5	194	526.5	163.5	347.5	230
all_peaks_130278	chr7	63386577	63387078	127	219	86	198	45.5	16	150.5	57	40	15.5	136	57	57	26.5	161	54	55.5	33.5	146.5	82	83	42	151	107	51.5	51.5	164	107
all_peaks_130281	chr7	63767509	63768010	504.5	519.5	454	497.5	299.5	183.5	467.5	222	146	76	358.5	166	295	294	466	291	233.5	121.5	439.5	264.5	240	224.5	309.5	274.5	172.5	113.5	276	209
all_peaks_130297	chr7	64466891	64467392	314.5	349.5	265.5	336	212	222.5	308	246.5	173.5	199.5	277	249.5	255	302	311.5	251.5	255	234.5	303	251.5	263	215	221.5	185	236.5	198.5	266.5	167.5
all_peaks_130320	chr7	65263352	65263853	19.5	2.5	17.5	2.5	100	120.5	36	111	136	67.5	60	106.5	132	165	19.5	119.5	125	115.5	22	81.5	90.5	42.5	60	51.5	79	46	88.5	25
all_peaks_130365	chr7	66093569	66094070	380.5	336.5	486.5	367	410.5	504	443.5	565.5	426.5	510.5	421	473	370	420.5	371	407.5	444	439	380.5	398	477.5	514	462.5	557	534	574.5	445.5	548.5
all_peaks_130371	chr7	66146756	66147257	322.5	320.5	275.5	341	180	242.5	205	187.5	247	158	184.5	231.5	218	196.5	205	200.5	207.5	203.5	194.5	215.5	212.5	206.5	237.5	220	205.5	173.5	253	199
all_peaks_130451	chr7	70113001	70113502	118.5	47	325	168.5	100	110.5	138	106.5	119	251	138.5	128.5	106	132	111.5	92	205.5	188	149	96	89.5	111.5	94	88.5	106.5	174	151	162
all_peaks_130514	chr7	72992805	72993306	360	363.5	320	353	375	322.5	345.5	336	300	319	330.5	287	416.5	420	390.5	377	404	439.5	404	383.5	444	398	463	425	426	410.5	479.5	456.5
all_peaks_130537	chr7	73129888	73130389	2.5	4	3	6	18	78.5	5.5	165	28	70	4	8.5	15	23.5	3.5	37	7	13.5	4	5	34.5	194.5	11.5	186.5	41	202	11	130
all_peaks_130552	chr7	73265684	73266185	33	6.5	10.5	1	112.5	146.5	28.5	70	69.5	101.5	22.5	26.5	102	134.5	25	51.5	82.5	96	16.5	19	116.5	115.5	55.5	112.5	79	132	42.5	71.5
all_peaks_13058	chr1	224567665	224568166	55.5	36.5	81	60	91	74	100.5	71.5	96	50	120	113.5	98	135.5	99.5	170	91	87.5	115	167	41.5	15	37	7	14	19	34.5	22.5
all_peaks_130641	chr7	75056871	75057372	165.5	193.5	156.5	163.5	73	38.5	134.5	111.5	46.5	30.5	116.5	132	102.5	125.5	177	99	131	53.5	118	120.5	56.5	16.5	85	24.5	16.5	18	65	17.5
all_peaks_130651	chr7	75224053	75224554	1	0.5	2.5	2.5	9	104.5	7	114	62.5	73.5	5	39	41.5	39.5	0	35.5	13	55.5	6	11	91.5	118	44.5	105	133.5	111	90.5	72.5
all_peaks_130661	chr7	75357147	75357648	42.5	4.5	279.5	36.5	56	26.5	48	5.5	188.5	72.5	175	142	72	69.5	44.5	33	267	156.5	165.5	157.5	31	6	11	2	93.5	28.5	65.5	34.5
all_peaks_13070	chr1	224685787	224686288	23.5	4.5	24	5.5	153.5	212	83.5	214.5	193	155	128.5	181	140	156	39.5	200	145.5	186.5	48	121	179.5	155	150.5	176	188	166.5	125	151
all_peaks_130705	chr7	75782780	75783281	58	117	59.5	114	4.5	6.5	111.5	8.5	10	3	75	18.5	29.5	14	142.5	28.5	28	11	143	48.5	0.5	0.5	9.5	2	6.5	0.5	8.5	1.5
all_peaks_130749	chr7	76009102	76009603	168.5	139.5	169.5	160	235.5	352.5	204.5	401	210.5	307	183.5	307.5	240.5	225	157	314	215.5	304	186	258	230.5	328	239.5	292.5	261.5	291	260	318
all_peaks_13079	chr1	224811452	224811953	293	117.5	279.5	167.5	205	183	216.5	209.5	201.5	203	227	243.5	204.5	346	180.5	238.5	247	225	193	221	239	150	250.5	151	210.5	156	213	116.5
all_peaks_130802	chr7	76980894	76981395	107	95.5	308.5	138	174.5	126.5	267	158.5	246	97.5	307.5	314	181.5	201	237	253.5	242	181.5	283	296	93.5	27	127	61	100.5	32	135	38.5
all_peaks_130833	chr7	77427567	77428068	552	586.5	530	541	526.5	470	551.5	475.5	582	457	550	529	529	511	573	547.5	486	431.5	538	532.5	403.5	328	467	335.5	322.5	282	357	274.5
all_peaks_130943	chr7	86608033	86608534	229	228	120	228.5	54	9	63.5	29	10	14	44	32.5	36.5	10	67	30.5	24.5	12	47.5	40	45.5	34.5	88	74.5	11	23.5	99	77
all_peaks_130966	chr7	86846193	86846694	121.5	196.5	82	252.5	42.5	173.5	113.5	243.5	94.5	171	67.5	196	49	78.5	101.5	142.5	59	86	106.5	164.5	101.5	173	132	179	109	168.5	144	152
all_peaks_130995	chr7	87563286	87563787	143.5	122.5	265.5	217	146	227.5	147	75.5	237	284	262	260.5	109.5	134.5	98.5	111.5	258	263.5	232	268	147	150	134	108	268.5	242.5	252	201
all_peaks_131118	chr7	92260849	92261350	6	2	7.5	3.5	36	194	35	216.5	63.5	281.5	45	297	53	33	20.5	120	60	93	33.5	91.5	46	200	92.5	245.5	73	238.5	171	311.5
all_peaks_131124	chr7	92271414	92271915	9.5	5	10	3	36.5	86.5	27.5	138	73	196	42	169.5	55	52.5	18	78	65	85.5	35	64.5	43.5	55	43	89.5	65.5	83	81	99.5
all_peaks_131130	chr7	92293457	92293958	7	7	23	33	62.5	227	80	265	169	290	133	230.5	83	153	58	208	101	161.5	100	180	50	210.5	119.5	202	157	268.5	247.5	267
all_peaks_131167	chr7	92438983	92439484	69.5	6.5	63.5	13	106	155	55.5	162.5	147	114.5	48	111.5	123.5	143.5	27	132	87.5	110	30.5	79.5	133.5	162	94	99.5	159	125.5	77	91
all_peaks_131188	chr7	92533591	92534092	47.5	18	51.5	21.5	126.5	299.5	59	308	197	367	92	247.5	159.5	167.5	52.5	144	204	263.5	70.5	126	155	293	75.5	382.5	200.5	336.5	199	321
all_peaks_131195	chr7	92666071	92666572	12	12	6	10	52.5	180.5	35	250	50	187	56	123	56.5	60.5	25.5	89.5	37.5	108	27	41.5	113.5	246	141	234	143.5	208	185	272
all_peaks_131209	chr7	92861348	92861849	388.5	398	355	389.5	309	269.5	308.5	231.5	274	245	285	315.5	298.5	305.5	344	270	334.5	284	306.5	305.5	315.5	255.5	264.5	246	257.5	283	257.5	225.5
all_peaks_13121	chr1	225655254	225655755	158.5	153.5	180	174	217.5	217	207	152.5	266	134	282.5	309.5	209.5	234.5	183	217	253	233	241	250.5	179	129	170.5	103	180	138	151.5	115.5
all_peaks_131241	chr7	94249926	94250427	1	2	4.5	5.5	12.5	121.5	6.5	154.5	17.5	93.5	11	104	20	23	8	105	24	65.5	13.5	35.5	7.5	87	17.5	98	3.5	82	22.5	118
all_peaks_131244	chr7	94287132	94287633	336.5	370	311	308	322	291.5	227.5	254.5	238	185.5	219	249	295.5	294.5	180.5	253.5	280.5	249	170	169	403.5	353.5	397	349.5	278.5	284	337	290.5
all_peaks_131337	chr7	97831730	97832231	62	74	72	177	68.5	74	164.5	58.5	87.5	61.5	274	154.5	76.5	73.5	175	91	120	94	236.5	176	63	15	56.5	18	63.5	34	86.5	46.5
all_peaks_131410	chr7	98978480	98978981	356	425	426	434.5	293	473	445	398	412.5	290.5	457.5	541.5	390.5	415.5	415.5	362	429.5	386.5	445	401.5	287	314.5	329.5	263	218	241	316	237.5
all_peaks_131457	chr7	99222023	99222524	193	202.5	293	383.5	81	56.5	108	129	159	87	205	129	82.5	117	101.5	96.5	152	125.5	215.5	178.5	95	47.5	153	52	146.5	55	190	97
all_peaks_131527	chr7	99774842	99775343	243.5	238	194	194.5	203	240	220.5	293.5	202.5	172.5	195	261	205.5	260.5	248	275	187	230.5	232.5	251	298	355.5	341	330.5	257	319	370	368
all_peaks_131535	chr7	99806485	99806986	33.5	24.5	37	21.5	71	219	70	205.5	96.5	156	92.5	187	95.5	96.5	56	67.5	68	118.5	68.5	68.5	124	122	157	111	126	123.5	143	125
all_peaks_131539	chr7	99818874	99819375	366.5	289.5	372	333.5	108	82	164	124.5	147.5	84.5	193.5	147.5	107	110	164.5	83.5	168	125	170.5	141	130	59.5	224.5	61	137	49.5	209.5	75
all_peaks_131553	chr7	99942397	99942898	361	187.5	319	221.5	282.5	202	222	243.5	240.5	192	183.5	238	259.5	268	187.5	258	226	202.5	154	194.5	342.5	300	316.5	292	277	231	293.5	272.5
all_peaks_131592	chr7	100113809	100114310	85.5	61.5	133	67	36	7.5	108.5	6.5	69	20	130	86.5	46	41.5	138.5	42	139	92.5	127.5	148	6.5	1	31	0.5	10	4.5	32	13
all_peaks_131597	chr7	100143144	100143645	27	17	28.5	13	74	231	29	244	72.5	258	33	109	72.5	69	13.5	66.5	56.5	116	29	38	81.5	335.5	54.5	220.5	121	358.5	118	347.5
all_peaks_131611	chr7	100183915	100184416	1009	1020	1031	977.5	810	820.5	874.5	841	760.5	792	922	886.5	881.5	1018	931	914.5	910	1073	1060.5	1051.5	1009	893.5	855.5	794	821.5	886.5	880	843.5
all_peaks_13162	chr1	226084772	226085273	245	252.5	201	261.5	187	214.5	262	240.5	129.5	118	223	176.5	221.5	194	290	200.5	204.5	152.5	259.5	239	166	107	161.5	135.5	108	67.5	139.5	100
all_peaks_131861	chr7	104585393	104585894	260.5	230.5	283.5	255	219.5	215.5	186.5	296	215.5	293.5	172.5	208.5	177.5	189.5	165	196.5	209	189	167	157	280.5	295	246	272	249	324	240.5	292
all_peaks_131868	chr7	104597448	104597949	13.5	2	54	19	45	147.5	31	171.5	86.5	138	35	80	61	94	19	116	87.5	104.5	27.5	61.5	96.5	137	66	152.5	158.5	157	91.5	121
all_peaks_131916	chr7	104992481	104992982	211	202.5	186	173.5	166.5	118	287.5	88	130	55.5	227.5	188.5	196.5	216.5	277.5	193.5	212	132	224	202.5	109	34.5	97	26.5	56	35.5	53	17
all_peaks_131964	chr7	105446991	105447492	19.5	17.5	48.5	12.5	86.5	187.5	61	191.5	45.5	118	38	140.5	85	60	31	110	70	99.5	34	50.5	109.5	103	118	102.5	95.5	89.5	99	143
all_peaks_131965	chr7	105449565	105450066	107	29	125.5	26	379	588	226	466.5	302.5	418	277.5	466.5	329	395.5	134.5	385.5	360	421	175	267	398.5	482.5	462	378	396.5	313.5	436	335.5
all_peaks_131968	chr7	105489763	105490264	99	72.5	241.5	92.5	219	175	209.5	199	134	89	216	257.5	199	202.5	162.5	238.5	220	156.5	164	222	116	54	68.5	53	63	71.5	50	56
all_peaks_131983	chr7	105662525	105663026	159	232	146.5	232	84.5	81.5	82	48.5	119	57	94	86	71.5	126.5	106.5	96	88	116	75	83	104	66.5	130	60	111.5	45.5	130	50.5
all_peaks_131992	chr7	105711931	105712432	133	164	130.5	176	172.5	270.5	298.5	303	206.5	125	270	388	201.5	245.5	231.5	258.5	179	187.5	240	244.5	182.5	130	250.5	196.5	140.5	87.5	249	160
all_peaks_131996	chr7	105752731	105753232	342	371	338.5	376.5	261.5	258	301.5	205.5	259	181.5	313	261	246.5	256.5	310.5	247	248	220	293.5	266	256	230	291	248.5	248.5	205.5	312	261.5
all_peaks_13201	chr1	226309364	226309865	157	120.5	156	139	310	214	243.5	137.5	217	139	223	200	222	213	186	179	190.5	205.5	171	152.5	197.5	142.5	153	116	240.5	100	132	101
all_peaks_132016	chr7	105925294	105925795	431	360	369	359	467.5	337	368.5	346	389.5	488	289	282	427.5	401.5	378.5	374.5	362	382	318.5	346	419	518.5	403.5	429.5	397	477	381.5	446.5
all_peaks_132027	chr7	106046258	106046759	3	2.5	3	1	2.5	63	2.5	69.5	9.5	106.5	0	20	12	9	1.5	10	10.5	26.5	1.5	6	9	147	7.5	99.5	7	142.5	13.5	137.5
all_peaks_132032	chr7	106065300	106065801	15.5	2	3	3.5	30.5	128.5	7.5	206	16.5	124	0.5	57.5	39	42	7	59.5	27	69.5	5.5	13.5	44	192	56	206	31	173	41.5	185.5
all_peaks_132083	chr7	106808866	106809367	870	911.5	839	832	643.5	563.5	712	653	667.5	600.5	741	662.5	692	723	748.5	677	684	613.5	760	711.5	611.5	633.5	623.5	632	566.5	636.5	630.5	592
all_peaks_132168	chr7	108166531	108167032	714	622.5	674	657.5	517.5	405	529	483.5	539	558	564	522	565	529	564.5	498.5	543.5	498.5	525.5	523.5	469	466.5	542.5	543.5	468.5	466	538.5	436.5
all_peaks_132207	chr7	110653317	110653818	53.5	139	32	126	114.5	124	175.5	153	116	120.5	211.5	218	92	92	199.5	191	134	93.5	184	208	88.5	80.5	173	131	80.5	104.5	132	141
all_peaks_132211	chr7	110665000	110665501	75.5	164	36	178	70	51	167	109.5	41.5	43	167	165.5	61	64.5	168.5	95.5	92	62.5	171	148.5	63	50	135	76.5	54	65	133	87.5
all_peaks_132223	chr7	110723468	110723969	127.5	210	59.5	226	190.5	164	255.5	141	251.5	174.5	244.5	241.5	183	200	261	215	235	166	267.5	239.5	143	97.5	201.5	127.5	113	116.5	198	114.5
all_peaks_132226	chr7	110730859	110731360	24	65.5	12	57.5	28	44	172.5	109	57.5	48.5	149.5	116.5	42	49.5	156.5	115.5	52	49.5	145.5	136.5	28	34.5	136	89.5	25.5	47.5	121.5	79.5
all_peaks_13226	chr1	226632570	226633071	98	142	116	166	120.5	108.5	236	56	155.5	61	262.5	182.5	108.5	153	203	112.5	179	121	251.5	232.5	123.5	24.5	92	16	121.5	13	70	19.5
all_peaks_132299	chr7	112762878	112763379	1.5	1.5	1	2.5	11.5	96	1	52.5	41	141.5	6	44.5	19	18	0	9.5	17	41	2	8	47	168.5	11.5	115.5	76.5	189.5	58	230.5
all_peaks_132338	chr7	114473262	114473763	5.5	2	1	1	16	135.5	1.5	128	19	96	3	39	25	29	4.5	28.5	20	36.5	4.5	13	68	162.5	17	116.5	84.5	133.5	51.5	100
all_peaks_132388	chr7	115785253	115785754	2.5	4.5	10.5	7	73	159.5	115.5	190	154.5	172.5	186.5	332.5	75.5	68.5	36	202	101.5	141	110	221	73	95.5	112	80.5	128.5	115.5	194	189.5
all_peaks_132394	chr7	115850957	115851458	166	162.5	248.5	157	186.5	141	212	118	167.5	111	191.5	171.5	175	166.5	209.5	145	178	135.5	178	153.5	145.5	89.5	112	68	116.5	64	108	83.5
all_peaks_132410	chr7	115957292	115957793	1	0.5	1	2	26	168.5	3	74	47	147	3	26.5	10	16.5	1.5	20	5	38.5	1	2.5	30	201	8.5	109.5	57	181	24	114
all_peaks_132521	chr7	120590443	120590944	455	435.5	423	396.5	361	239.5	396.5	271.5	339.5	289.5	357	317.5	366	333	376.5	329.5	328.5	293.5	387.5	345.5	302	206	284	298.5	337.5	243.5	352	214.5
all_peaks_132522	chr7	120595808	120596309	1.5	1	2.5	2	4.5	84	1.5	132.5	11.5	67.5	2	123	13	12	4	77.5	7.5	36	1	44	40	86.5	11.5	118.5	55	123.5	56	122
all_peaks_13255	chr1	226850600	226851101	163	95	443.5	163	229.5	392.5	70	359	260.5	409.5	86	258	268.5	267.5	55	172.5	237	319.5	60	78	312	428	281	274.5	361	367	349	326
all_peaks_132553	chr7	121036267	121036768	83	64.5	129.5	72.5	201	205.5	115.5	225.5	227	286	137	221	124	123	106.5	205	118.5	170	90.5	136.5	125	152	108	163	130.5	190.5	134	214
all_peaks_132559	chr7	121078378	121078879	106	157.5	106	96.5	133	72	159	49.5	102	32	132	82	155	166.5	191.5	174	137.5	127.5	171.5	110.5	118.5	22	98.5	33	96	65	73.5	20
all_peaks_132568	chr7	121170390	121170891	9	6	100	40	159	458	90.5	425.5	365.5	503.5	144	552	214.5	291.5	48	359	293.5	430	77.5	243.5	253.5	429	192.5	350.5	405.5	400.5	322.5	367.5
all_peaks_132622	chr7	126341043	126341544	36.5	0.5	14.5	2	170	199.5	42.5	203.5	196	157	63	189	206	191	21.5	205	168	179	23.5	104	210.5	150	119.5	102.5	161.5	96	149	88
all_peaks_132666	chr7	127490145	127490646	2.5	3	1	2.5	11.5	92.5	2	165	12	105.5	4	80	18	16.5	4.5	43	14	33	3	20	19	121.5	11.5	99	28.5	130	12	130
all_peaks_132699	chr7	127748692	127749193	87.5	195.5	50.5	181.5	41.5	20	110	47.5	28.5	14	145.5	73	41	33.5	121	36	57	28.5	115	95	29	18.5	82	33	35.5	9	82	27
all_peaks_132735	chr7	128095621	128096122	220.5	193.5	168	183.5	197	235	209	405	181	284	230.5	257.5	190	196	208	286.5	199.5	200.5	185.5	197.5	185.5	302	346.5	361.5	188	320.5	325	297
all_peaks_132836	chr7	129078752	129079253	1	2	3	4.5	8	76.5	7	203.5	28.5	83	6	27.5	29.5	53.5	6	115	13	35.5	1	15.5	23	127.5	19.5	105.5	36.5	122	27	83
all_peaks_132844	chr7	129142018	129142519	260	220.5	329.5	204.5	235	223	264	157	169.5	184.5	180.5	149.5	233.5	220.5	238	207.5	233	199.5	186	169.5	184.5	167	222.5	164	159	160.5	158.5	122
all_peaks_132906	chr7	129820478	129820979	1	0.5	1	1	5	44.5	1	54	1.5	84.5	1.5	9.5	10	9	1	6	11	19.5	3.5	4.5	11.5	147.5	1	114	16	222.5	4.5	139
all_peaks_132971	chr7	130598080	130598581	143.5	119.5	163.5	115	133.5	282	130	296	180.5	292	115.5	243.5	136	133.5	123.5	175	128	149	126.5	134.5	137	307.5	193	305.5	135.5	319	211	281.5
all_peaks_132994	chr7	130645941	130646442	231.5	155	218.5	97	241.5	303.5	270	306.5	285	289	241.5	252.5	268	244	272.5	259.5	228	273	231.5	194.5	282.5	284.5	299.5	259.5	241.5	256.5	263	221.5
all_peaks_1330	chr1	11779246	11779747	126	155.5	188	184	85.5	46.5	128.5	21.5	85.5	31.5	130	51	77	79	95	44	130.5	84	130.5	95	80.5	25	87.5	20	111.5	17.5	96	23.5
all_peaks_133013	chr7	130695429	130695930	45	22	18.5	15	51	154	42.5	175	69	82.5	23	33	77	71.5	33.5	66.5	54	58	30.5	52.5	49.5	198.5	60	163	57.5	200	71	95.5
all_peaks_133018	chr7	130716073	130716574	9	7	8	4	27.5	193	24	159	83.5	123	22	142	41.5	52.5	14.5	59	44	86.5	17.5	29	62	200.5	76.5	183	105	162	135	128
all_peaks_133047	chr7	130790819	130791320	265	204	381	306	155	134	128.5	123	154	175	142	139.5	134.5	97	119	102	149.5	152	150.5	127	170.5	161.5	177.5	158.5	177.5	216	206.5	247
all_peaks_133053	chr7	130873350	130873851	155	11.5	169.5	33	176	193.5	102	154.5	197	194	106	190.5	241.5	208	55.5	175	176	190.5	62	108.5	173.5	93.5	138.5	137.5	140	157	103	108
all_peaks_133083	chr7	131241089	131241590	63.5	36.5	104	43	149.5	194	176.5	169.5	146	91.5	183	161.5	121	155.5	127.5	196.5	133.5	142	111.5	128.5	117	91.5	178.5	133.5	105	44.5	165	76.5
all_peaks_133102	chr7	132115944	132116445	49.5	47.5	162	93.5	91	54.5	224	145.5	165	87.5	250	195	95.5	119.5	196.5	139	169.5	150	228	253.5	27.5	42	69.5	53.5	49.5	74.5	115	128
all_peaks_133105	chr7	132122560	132123061	46.5	48	57.5	53	74	18.5	168.5	29.5	71	17.5	193	124	33	52	192	73	58.5	40.5	182	171	28	1.5	46	16	8	5.5	79.5	41
all_peaks_133116	chr7	132170283	132170784	47.5	92	159	165.5	10	2.5	71	2	28.5	2.5	81	13.5	10	3	100	1.5	46.5	11	100	45	3.5	0	34.5	6.5	0	7.5	90.5	46.5
all_peaks_133153	chr7	132937521	132938022	220	246.5	228.5	234.5	159.5	94	219.5	119	181	96.5	185	153.5	181.5	196	235	195.5	167	162.5	203	207.5	138	104.5	166	137	84	130	159.5	95.5
all_peaks_133161	chr7	133175983	133176484	3	1.5	1	1	4.5	81.5	9	74	14	151	8	37.5	14	17.5	5	21.5	17	47	14.5	23	8.5	171.5	9.5	86	12.5	176.5	51.5	178
all_peaks_133181	chr7	134001581	134002082	309	322	333	341	350.5	415.5	398	354	394	295	420	433	372	371	357.5	344.5	388	392	406.5	395.5	322.5	275.5	241	226	282	285	323.5	285
all_peaks_133201	chr7	134331201	134331702	578.5	617	543.5	606.5	537	628.5	599.5	554.5	535	497	604	615	560.5	556.5	585	510	534	467	583.5	584	477	532.5	503	501.5	442.5	498.5	530.5	447
all_peaks_133205	chr7	134354487	134354988	118	183	98.5	173.5	19	24	65	26	23.5	20	40.5	39	28	26.5	82.5	50	29.5	10.5	37	33	15.5	16	21	28	1.5	15	11	12.5
all_peaks_133209	chr7	134395737	134396238	114	197	47.5	231	110.5	52.5	143	47.5	26	39	90	36	83.5	43.5	128.5	35	29	17	107.5	62	51	66	30	58.5	9	57	34	74.5
all_peaks_133295	chr7	135665374	135665875	228.5	73	284.5	87	307	295.5	211	225.5	232	184	176.5	211.5	289.5	267.5	195.5	179.5	258.5	226	189	151.5	235	197	233.5	209	241.5	200	197.5	200.5
all_peaks_133332	chr7	137558291	137558792	1	2	3	1	2.5	40	8	112.5	2.5	34.5	5	50.5	4.5	4	2	34	0	7	5.5	15.5	2.5	70	5	166	1.5	69	2	145
all_peaks_133335	chr7	137566855	137567356	3	3.5	1	2.5	13	92	6.5	150	27.5	96	6	71	20.5	26.5	5.5	77.5	13	43	3	13	30	108	26.5	115	47.5	89.5	53.5	139
all_peaks_133380	chr7	138430760	138431261	6.5	6	3	7.5	19.5	69	6	90	33	80.5	2	11.5	14.5	34.5	3	30	10.5	33	5.5	6.5	79.5	199.5	31	78	61.5	120	53.5	55.5
all_peaks_133382	chr7	138437194	138437695	627.5	507	647.5	706.5	280	267.5	338	403.5	273	222	353.5	323.5	262	322.5	336	266	324.5	290	324.5	268	370	324.5	435.5	333.5	353.5	334.5	423	363.5
all_peaks_133399	chr7	138588092	138588593	122	121.5	67	154	69.5	24	177	92.5	30.5	37	152.5	169.5	46.5	32.5	171	162	64	32	169	194	19.5	21.5	103	68.5	12	10	96	96.5
all_peaks_133430	chr7	138779913	138780414	357.5	341	322.5	361	337.5	331	356.5	243.5	294.5	252.5	337	377.5	371	325	333	315.5	344	306	345.5	326.5	271.5	200	290.5	185	281.5	155.5	254	150
all_peaks_13347	chr1	227950183	227950684	109.5	94	138	107.5	249.5	138.5	202	113	251	205	260	168	224.5	263.5	191	205.5	240	246	173	224.5	146	79	155	74.5	147.5	68	139.5	53
all_peaks_133474	chr7	139320553	139321054	119.5	235	41	223.5	22.5	11.5	47.5	30	34	14.5	31.5	29	25.5	23	59.5	32	17	21.5	32.5	25.5	18.5	17.5	55	37.5	9	12	24.5	20.5
all_peaks_133484	chr7	139357980	139358481	5	3	3	4	11.5	40	2.5	56	13.5	105.5	8	24	18	14.5	3.5	11.5	39	54	7.5	7	15	79	7.5	110.5	26	137	10.5	171
all_peaks_133487	chr7	139367090	139367591	2.5	5.5	7	7	46.5	112	14	87.5	79.5	161	27.5	74.5	72.5	50	8.5	39.5	70.5	105.5	14.5	32	12.5	106	14	75	64.5	202	47	165
all_peaks_13349	chr1	227953943	227954444	123	109.5	298.5	151	299.5	258	220	162.5	387	192	319	283.5	266	320.5	158.5	251.5	419.5	455	269	277	273	91.5	195	78	288	102	267	87.5
all_peaks_13351	chr1	227961719	227962220	66	53	222.5	205	29.5	5.5	24.5	7.5	42.5	20.5	66.5	51.5	20	13	21	15.5	62.5	25	65	37	14.5	1.5	30	5	34	7	85.5	23.5
all_peaks_133516	chr7	139616192	139616693	12.5	3.5	26.5	17	49	140.5	23.5	204	87	175.5	29.5	135	87.5	61	12.5	124	64	123.5	19	43	53.5	125.5	114	155.5	93	144.5	112	175.5
all_peaks_133544	chr7	139909976	139910477	34	21.5	35.5	13	141.5	160.5	134	192.5	134.5	79	63.5	76	132	129	91	159	91	107.5	42.5	87	160.5	77	105.5	53.5	128	43.5	53	26
all_peaks_133545	chr7	139912196	139912697	12.5	5.5	10.5	2	132.5	171	26	196	140	113.5	23	82.5	117	138	19.5	97.5	69.5	110	5.5	33	168	161	70.5	137.5	90	119.5	44.5	58.5
all_peaks_133550	chr7	139929590	139930091	198.5	239	192	206	221	147	186.5	167.5	179	80	173	135.5	224.5	189	187	188	164.5	116.5	149.5	151	206.5	87.5	121	83	196.5	103.5	87	86
all_peaks_133554	chr7	139952514	139953015	65.5	3.5	141	33	304.5	419	111	338.5	296.5	347.5	154.5	349	334	335.5	63	314.5	292.5	329	94	222.5	219	222.5	95.5	133	255.5	225	142	199
all_peaks_133570	chr7	140075924	140076425	47.5	97.5	22.5	49.5	108	195	111.5	253	100.5	150	68	129.5	128	106	85.5	147	68.5	68	84	96.5	182.5	268	138.5	196	104	193.5	82.5	94.5
all_peaks_133622	chr7	140753304	140753805	63.5	32	86.5	19	81.5	105	41	44.5	159.5	124	44.5	79	94.5	109	66	114.5	213	168	92	116	41.5	67	16	26.5	60	122.5	13	39.5
all_peaks_133631	chr7	141152648	141153149	1	0.5	2.5	1	5	135	0	19.5	4	146	0	20.5	6.5	18.5	1.5	6.5	12.5	63.5	0	1.5	20	166.5	0	56	82	249.5	22	78.5
all_peaks_133736	chr7	142506370	142506871	480	425	431	482.5	343.5	279	456	313	368.5	358	484.5	454.5	390	371	451	375.5	411.5	321.5	453	425	251.5	184.5	362	202	232	173.5	276	214.5
all_peaks_133846	chr7	144517987	144518488	12	13.5	4.5	6.5	23	90	7	118.5	18	82	10	26	26.5	21	16.5	22.5	15	37.5	14.5	8.5	69	183.5	33	130	56	162.5	68.5	151
all_peaks_133876	chr7	148204115	148204616	7	0.5	6.5	1	28.5	155	2.5	83	34.5	133.5	2.5	46.5	23.5	23	2.5	16	11	53	1.5	8	64	196.5	26	187.5	109	131	48	125.5
all_peaks_133886	chr7	148325643	148326144	125	116	106	154	70.5	29.5	166	25.5	52.5	22	166	95.5	85.5	75	163	80	108	53	146	152	20	4	44	3	29.5	4	41	9
all_peaks_133934	chr7	148725496	148725997	758.5	725	841.5	730.5	891	897	1027.5	913	793	800.5	936	874.5	833	888.5	813.5	1126	954.5	1009	992.5	919.5	882	956	965	902	787.5	858	954	901
all_peaks_133950	chr7	148899862	148900363	13.5	0.5	2.5	3.5	129.5	245	9	90.5	78	149	10	16.5	157.5	219.5	7	67	51	137.5	12	17.5	111	240	14.5	73	127.5	189	23	60.5
all_peaks_133952	chr7	148906641	148907142	26.5	9.5	27.5	10.5	108.5	439.5	26.5	177	184	432.5	26	100	159.5	194.5	24.5	80.5	73	176	19.5	44.5	189.5	653.5	45	154	287.5	541.5	80	211.5
all_peaks_133963	chr7	148942319	148942820	1	3.5	7.5	4.5	13.5	79.5	2	94	19.5	88	8.5	17.5	19.5	22.5	4.5	12.5	3.5	28.5	5.5	3	36	196	11	110.5	18.5	141.5	12.5	84
all_peaks_133990	chr7	149297701	149298202	30.5	21.5	33	25.5	65	215.5	50	203.5	76.5	176.5	38.5	107.5	53.5	58.5	21	77.5	51	89	45.5	55.5	117	182	152.5	198.5	98	145	136	139
all_peaks_134033	chr7	149566940	149567441	110	129	123	152	76	60.5	131.5	41	79	28	139	81.5	93.5	56.5	152	64.5	101.5	72	133.5	125.5	31	22	52	16.5	31	14	41	26.5
all_peaks_134054	chr7	150017916	150018417	6.5	0.5	3	4.5	12	103.5	5	172	21.5	112	4.5	19.5	27.5	24	3.5	39.5	25	35	1.5	9.5	39.5	199	12	181	38	163.5	13	103.5
all_peaks_134079	chr7	150148437	150148938	80	102.5	70	86.5	113	57.5	159	82.5	98.5	44.5	159.5	67.5	83.5	75	212	135.5	74	59	173	115	61	37.5	53	48	55	40.5	55.5	43
all_peaks_13408	chr1	228327470	228327971	613.5	557	539	555	544.5	500	472.5	440	573	590.5	481	501.5	605.5	563.5	521.5	514.5	543	586.5	514.5	540	513	520	560.5	514	609.5	529.5	609.5	569.5
all_peaks_134087	chr7	150178558	150179059	79.5	118.5	90.5	78	115	38.5	139	50.5	80	20	129	66	107	109	170	154	117.5	61.5	142.5	157.5	59	21	46.5	18	44	17.5	43.5	14
all_peaks_134117	chr7	150328500	150329001	39	82	26.5	53	78.5	27.5	128.5	25.5	30.5	16.5	119.5	35.5	64.5	59	178.5	81.5	62	33	128.5	119.5	19	9.5	15	8	14.5	8.5	12	4.5
all_peaks_134121	chr7	150360870	150361371	55	37.5	58.5	42	116	76.5	196.5	113	82	20	209.5	158	135.5	163.5	198.5	174.5	140	115.5	239.5	211.5	94	13.5	99	24.5	49	15	69	19.5
all_peaks_134123	chr7	150365410	150365911	121.5	132	243	176.5	132	144	183.5	192.5	142	133	229.5	234.5	157	146	196.5	207	198	182.5	222.5	248	108.5	53.5	132	132.5	98.5	93	170	114.5
all_peaks_134143	chr7	150452543	150453044	75	100	80	81	125	47	119.5	102.5	77.5	68	168.5	125.5	103.5	88.5	141.5	167	102	79	160.5	170	50.5	25.5	29	58	22	56.5	30.5	44.5
all_peaks_134186	chr7	150754889	150755390	498	559.5	460	507.5	352.5	404	523.5	453.5	411.5	329.5	500	415	379.5	417.5	532.5	475	425.5	402	525	490	334.5	385	377	400.5	344	430	381	414
all_peaks_134243	chr7	151047013	151047514	417.5	339.5	411.5	405.5	391.5	359	311	505	315	312	272	414	293.5	305.5	250.5	354.5	288	331	281.5	270.5	451	445	526	500.5	361.5	511	486	529
all_peaks_134250	chr7	151105844	151106345	233.5	42	347.5	79	38.5	6.5	18	8	49.5	2.5	38	15	71	88	29	23.5	62	53	40.5	31	64.5	7.5	13	5	60	9	21	6.5
all_peaks_134253	chr7	151126911	151127412	181.5	197	143	182.5	82	24.5	132	23	77	20	112	68.5	61.5	65.5	224	59	53	66	153	75	115	21.5	100	19	85.5	14.5	83	19.5
all_peaks_134286	chr7	151444000	151444501	2.5	0.5	5	3.5	22.5	95	3.5	89.5	31.5	118	5	30.5	26.5	35	2.5	25	12	51	4	5.5	84.5	179.5	13.5	111	82.5	161	81	103.5
all_peaks_134291	chr7	151466122	151466623	86	139.5	123.5	298	105.5	28.5	170	36.5	138.5	51	310	229	40	26.5	133.5	27.5	137	75	275	154.5	94	18	124	29.5	170	62.5	287	138
all_peaks_134296	chr7	151492307	151492808	30	3	30.5	6	57.5	201.5	2	22.5	81	179.5	1.5	19.5	55.5	61.5	0	5	55	114.5	6	5.5	68	206	5	44.5	71.5	207	8	43.5
all_peaks_134299	chr7	151535961	151536462	32.5	25.5	77	39.5	192.5	167	212.5	87	251.5	120	216	136.5	140	197.5	117	121	183.5	236	129	164.5	178	57	110.5	36.5	220.5	54	135.5	40.5
all_peaks_1343	chr1	11865923	11866424	319	310	287.5	270.5	370.5	328.5	282	410.5	367	328	308.5	327.5	393	389	340	379	359	369	351	351.5	392	439	393	435	388	410	437.5	392
all_peaks_134311	chr7	151724826	151725327	9	9	192.5	154.5	4	3.5	4	1.5	40.5	27.5	66	60.5	11	3.5	3	2	96.5	61.5	75.5	38.5	3	2.5	3	2	40.5	22.5	45.5	42.5
all_peaks_134331	chr7	152160767	152161268	530	499.5	528	527	622	555.5	572	537.5	556.5	503	575	560.5	638.5	626.5	624	642	676	621.5	641	653	587	560.5	525.5	562	541.5	539	551.5	517
all_peaks_134371	chr7	154997152	154997653	218.5	87	242.5	78	220.5	334	195	306	292.5	282.5	191	236	271.5	295	148.5	255	270	252.5	115	191.5	287	318	250	269.5	323.5	323	274	257
all_peaks_134385	chr7	155090510	155091011	581	525.5	599.5	626.5	499	499.5	513	428.5	473	421	507	508.5	486.5	477	474.5	415.5	515.5	509	536.5	450.5	445.5	327	448.5	374.5	327	358	409	440.5
all_peaks_134455	chr7	156405568	156406069	142	104	75	170.5	177	134	188	111.5	146	78	203	147.5	180.5	234	176	165	164	165	239	183.5	126	55.5	107.5	55	53.5	59.5	94	53
all_peaks_134460	chr7	156433150	156433651	90.5	36.5	51.5	56.5	169	157	100.5	147	194.5	184	119	132	168.5	129.5	75	143.5	127	157.5	125.5	130.5	203.5	219.5	135.5	168.5	209.5	194.5	171.5	189
all_peaks_134467	chr7	156543999	156544500	3	4.5	1	2.5	39.5	184	9.5	142	48.5	105.5	12	51.5	57	73	9	101	21.5	69	11	22.5	68.5	160	56.5	109	49	126.5	71.5	64.5
all_peaks_134472	chr7	156570019	156570520	2.5	3.5	3	3	70.5	215	10	138	52	153.5	8	31	111	139	8.5	68	52	88	10.5	13.5	71.5	218.5	27	122.5	113.5	199	36	73.5
all_peaks_134485	chr7	156715777	156716278	266	117.5	338	213	145	158.5	146.5	201	176.5	137	207.5	225	140	160	138	177	236	189.5	215.5	180	152	83.5	229	154	117	117.5	176	113
all_peaks_134511	chr7	157095037	157095538	189.5	102.5	266	134	296	365	156.5	293	302	269	198.5	301	306.5	268	152	225	301	268.5	157.5	197.5	251.5	267	134.5	195	251.5	242.5	140.5	169.5
all_peaks_134533	chr7	157204686	157205187	30	1	32	6	56	156.5	4	28	108.5	178	4	20	95.5	64.5	0	16	65.5	139.5	1	3.5	62.5	135.5	1.5	24	157	164	17	56.5
all_peaks_134539	chr7	157264318	157264819	64.5	113	31	70	109.5	17	94	17	19	5.5	115	73	95.5	65.5	141	51.5	95	40.5	121.5	100.5	43.5	4.5	19.5	4.5	21.5	3	7.5	3
all_peaks_134549	chr7	157295416	157295917	211.5	235.5	136	207	98	29.5	114.5	71.5	87.5	25	135	74.5	76	85	121.5	63	104	56	96.5	96	86	35	149.5	94	61.5	48.5	132.5	109
all_peaks_134579	chr7	157644336	157644837	91.5	220.5	24	141.5	87.5	64.5	192.5	109.5	54	19	142.5	91	67	94.5	194	108	47.5	21.5	148.5	90.5	128.5	52.5	126	76.5	68	21	105	41.5
all_peaks_134610	chr7	158448783	158449284	19.5	2	35.5	2.5	146.5	437.5	40	435.5	208.5	346.5	97	254	163	189	22.5	169	171.5	234	35.5	94	246	457	164	390	260.5	306.5	260.5	266.5
all_peaks_134619	chr7	158497409	158497910	281	260.5	279.5	273.5	363	446	380.5	465	353	389.5	348	405.5	376.5	406.5	357.5	414	378	397.5	384	394	355	414	383	394.5	422	396.5	392.5	426
all_peaks_134637	chr7	158605306	158605807	140	164	59.5	158.5	61.5	21	143.5	25	32	11.5	134	38	99.5	67.5	188	38	60	39.5	141.5	76.5	41.5	17	39	17.5	16.5	11	22.5	11
all_peaks_134646	chr7	158622135	158622636	450	366	446.5	467	373.5	367	348	269	367.5	353	369.5	329	382.5	332.5	327	342.5	349.5	387	336.5	325.5	324.5	282	386	285.5	341.5	304	329	292
all_peaks_134652	chr7	158648973	158649474	163	145.5	142.5	136	238.5	283.5	188.5	288	277.5	333	225.5	261.5	250.5	231.5	203	287	251	357	249.5	272	257	295	242	333	293	325	305.5	314.5
all_peaks_13470	chr1	228653423	228653924	25.5	4	28	6.5	119.5	181	44.5	43	163	97	70	122.5	147.5	133.5	29.5	51	117.5	147.5	35	53	55	48.5	30	11	85.5	62.5	46.5	41
all_peaks_134750	chr8	1703635	1704136	24	51.5	19	31	23	57	66	224	18.5	24.5	52	134.5	17	24.5	48	67.5	13	25	39.5	37	23	92.5	68.5	114.5	23	48	84	102
all_peaks_134751	chr8	1708227	1708728	190	285	136.5	231	21	7	19.5	13.5	2.5	14.5	10	7	20.5	18	22	18.5	13	9.5	14	5	20.5	15	52	26.5	11.5	7.5	22.5	9
all_peaks_134796	chr8	2049626	2050127	111.5	63.5	91	84	192.5	102	199.5	155	203	91	191	195.5	141	203	142	217.5	181.5	183	157	222.5	128.5	96.5	125.5	124.5	79	53.5	166.5	105.5
all_peaks_134801	chr8	2078865	2079366	270	151.5	159.5	187	222	121.5	216.5	99	185	60.5	259	176.5	215.5	271	193	235.5	190.5	184	212.5	237.5	71	42	58.5	26	28	32.5	15.5	26.5
all_peaks_134802	chr8	2081744	2082245	199.5	87	142	117	201.5	88.5	190.5	61.5	181	86	205	155	211	218.5	196	157.5	209	173	185.5	199.5	85	10	64.5	5.5	44.5	24	27.5	14.5
all_peaks_134808	chr8	2093033	2093534	114	121.5	91.5	181.5	23.5	3	39	2.5	28.5	4.5	83.5	7.5	14	13	44.5	8	59.5	16	88	43	8	2.5	8	3	3	2	2	1
all_peaks_134830	chr8	2212059	2212560	235.5	352	142	339.5	95.5	129	207	146	132.5	78.5	178.5	126.5	104	127.5	186	155.5	114	95.5	163	131	121	116.5	198	140.5	100.5	59	206	154
all_peaks_134909	chr8	8085313	8085814	393	425.5	419.5	381	410.5	407.5	504.5	551.5	446.5	481.5	516.5	457	529.5	580	569	608	576	548	559	597	506.5	505.5	562	528	503	580	499.5	540.5
all_peaks_134970	chr8	8701662	8702163	6.5	3.5	1	1	49	98	8	178	19	94.5	2	26	31	47	3.5	111.5	9.5	35	1	11	74	209	46.5	141	55	160	55.5	107.5
all_peaks_135026	chr8	8946189	8946690	17.5	5	40.5	12	30.5	64	28	232.5	56.5	109.5	33	78.5	41.5	68.5	15	111.5	46	80	14.5	51.5	15.5	97	61.5	103	15.5	144.5	62.5	190.5
all_peaks_135119	chr8	10873817	10874318	277	276.5	298	287.5	163.5	211	210.5	307.5	156.5	167	178.5	238	148	233.5	198	305.5	144	175.5	205.5	216.5	244	206	281.5	267.5	239.5	219	271	277
all_peaks_135160	chr8	11279127	11279628	6.5	2	13	6.5	55	191	2.5	44	82	136.5	6.5	17	74.5	101.5	1	38.5	71	105	4.5	5	60.5	126.5	14.5	58.5	66	108.5	13.5	32
all_peaks_135166	chr8	11313990	11314491	226.5	191.5	181.5	151	261	191	223.5	200.5	222	144.5	184.5	160.5	280	331	243.5	279	242.5	211.5	186	194	276	235	248	160	224.5	136	220.5	153
all_peaks_135202	chr8	11677765	11678266	204	202.5	96	132.5	99.5	21.5	196.5	18	47	2.5	106.5	26.5	130	89	208.5	95.5	80	34.5	129	63.5	80	4	44	9.5	21.5	3	7	6.5
all_peaks_1353	chr1	11968284	11968785	246.5	484	260	306	307	432.5	189.5	224.5	384	455.5	160.5	402	294.5	271	152	206.5	254.5	323.5	127.5	148.5	273.5	308.5	295	256.5	281.5	241	254	239.5
all_peaks_135312	chr8	17554908	17555409	117.5	189.5	59.5	250	57.5	103.5	119.5	90.5	60.5	44.5	136.5	138	50	73.5	149.5	97	55.5	51	156	125	65	53.5	91	71.5	14	46.5	166.5	92.5
all_peaks_135363	chr8	19074227	19074728	3.5	1	5.5	2.5	13.5	143.5	9	145.5	11	135.5	13.5	51.5	8	34	2	53.5	9.5	36.5	4.5	18.5	13.5	156	6.5	168	10.5	164	16	185
all_peaks_135391	chr8	19302922	19303423	28	62	9	23	67	119.5	71	187.5	87.5	107.5	63.5	72	78	74.5	73.5	124.5	40.5	63.5	57	80	135.5	181	101.5	161	94	145.5	97.5	133
all_peaks_135400	chr8	19330794	19331295	52	22	66	42	108	129.5	58	157	168	155	85.5	183.5	87	125.5	46.5	154.5	128.5	123	60	110	67.5	34	58	47	49.5	40.5	55	82.5
all_peaks_135401	chr8	19332848	19333349	187	149.5	203	219	151	174.5	202	165	213	231	254	220	187.5	202	214.5	191	237.5	198.5	273	241.5	139.5	91.5	108	106.5	114	109	111	185
all_peaks_135404	chr8	19354537	19355038	374	383.5	152	485	147.5	103.5	281	57	161	83.5	314	124.5	116	220	255	179	151	137.5	346.5	304.5	131.5	71.5	124	57	123.5	23.5	77	21.5
all_peaks_135406	chr8	19368555	19369056	134	138.5	99.5	170.5	185.5	98	219.5	50	164	73.5	202	108	155	188.5	222.5	128.5	180	145	229.5	173	75	22	56	14	87.5	23	47.5	12
all_peaks_135448	chr8	19674581	19675082	325.5	320	286	298.5	301.5	207.5	309	204.5	302	300.5	308.5	230.5	298.5	273	355.5	240.5	273.5	196	307	269.5	291.5	278.5	266	220.5	202.5	233	219.5	217
all_peaks_135467	chr8	20123064	20123565	21.5	26	28.5	17.5	66	64	186.5	180.5	113	42	166	177.5	85.5	87.5	168.5	178	84.5	67.5	172.5	196	35	28.5	76	40	69	25.5	53	39
all_peaks_135479	chr8	20292820	20293321	126.5	180	78	145.5	63	22	117.5	15.5	34.5	25.5	89.5	24.5	41	50.5	140	39.5	45.5	25	80	40	39	20.5	59.5	28	33	17	46.5	27.5
all_peaks_135484	chr8	20350755	20351256	190	271.5	111	305	24.5	14.5	185.5	29	32	13.5	133	115.5	10	7	189.5	26	24	15.5	164.5	73.5	77	11	183.5	29	77	10	178	54
all_peaks_135523	chr8	21715843	21716344	30.5	71.5	150	51.5	92.5	8.5	154	5	103.5	13.5	184	18	88	92.5	164	32.5	172	100.5	176	83	33.5	6	14.5	6.5	47	11	28	6.5
all_peaks_135530	chr8	21768387	21768888	198.5	110.5	200.5	170.5	251	113	227	66	168	43	280	176	220	244	217.5	120	234	184.5	243.5	241.5	60.5	10.5	36	11	48.5	14	30	22
all_peaks_135595	chr8	22102432	22102933	298	242.5	259	284.5	305.5	171	234.5	166.5	260	175.5	243	203.5	196	170	209.5	156.5	198	206	254	192	195	208.5	289	280.5	300	223	314	334.5
all_peaks_135603	chr8	22210197	22210698	3.5	0.5	15	2.5	44.5	209.5	10	86.5	90	184.5	22.5	58	68.5	101	7.5	63	67	116.5	16.5	32.5	61	88.5	14.5	92	60	155.5	61	82.5
all_peaks_135666	chr8	22573127	22573628	34.5	12	68	40	38	87.5	61	222.5	61	134	77	167.5	32.5	72.5	40	159	71.5	94.5	76.5	107.5	20	41	68	136.5	27.5	95.5	105.5	133
all_peaks_135719	chr8	23076924	23077425	140.5	127	176.5	155	123	29.5	224	34.5	84.5	24.5	169.5	95	136	69.5	191.5	130.5	153	85.5	169	180.5	39	11.5	105.5	13.5	43	8	41.5	16.5
all_peaks_135723	chr8	23100843	23101344	177	183.5	124	200	126.5	54.5	230.5	78.5	50	13.5	231	123.5	167.5	108	294.5	158.5	123.5	73.5	249.5	182.5	90	2.5	108.5	34.5	76.5	5.5	51.5	20
all_peaks_135724	chr8	23104144	23104645	100	63.5	118.5	78	199	202	104	237.5	180.5	206.5	149	211	158	153	76	188.5	156.5	181.5	105	142	195	218.5	198	250.5	203	203.5	233	201.5
all_peaks_135759	chr8	23618768	23619269	85	52.5	54.5	94.5	44	126.5	94	291	48	107.5	63.5	162.5	46.5	82	59	113.5	46.5	67	76.5	86	60.5	166.5	176.5	267.5	42	136	192	273
all_peaks_135804	chr8	25315865	25316366	917	840	1091	827	813	845.5	956	864	771.5	759.5	885	865	912	1350.5	1373.5	1186.5	992.5	1074.5	1091	1264.5	869	849	830	824	769	810	846	835.5
all_peaks_13581	chr1	229694592	229695093	171	174.5	176.5	144.5	194.5	304.5	280	291	169.5	263	251	262	202.5	249	294.5	281.5	188.5	209	270	250.5	174.5	232.5	176	198.5	239	232.5	189.5	278
all_peaks_135891	chr8	27219553	27220054	78.5	38.5	126.5	47	143	238	89	306.5	218.5	215	137	256.5	118.5	148	63.5	143	138	157.5	86	144	94	156.5	116	230	131	252.5	218	210.5
all_peaks_135894	chr8	27224066	27224567	99	130	238	169	126	72	248	101	172	76	322.5	293.5	108.5	149.5	211	227	256.5	207.5	293.5	364	81.5	27	65	49.5	97	32	75	55
all_peaks_135901	chr8	27236144	27236645	156	142.5	150.5	178	117	118	152.5	86.5	81	91	177	139.5	143.5	130.5	159.5	110.5	129	96	165.5	158.5	53	33	96.5	32	27	32	71	22
all_peaks_135910	chr8	27262904	27263405	142.5	170.5	91.5	179.5	37.5	3.5	78.5	18.5	16	2.5	68.5	18.5	50.5	35	125.5	40.5	43.5	17	90.5	61	10	5.5	29	5.5	6.5	4	19.5	5.5
all_peaks_135915	chr8	27297025	27297526	7.5	8	1	4.5	51.5	191.5	6	28.5	29	33.5	6.5	6.5	50.5	44	4.5	19.5	6.5	46.5	3.5	6	111	130.5	30	30.5	65	54	14.5	16
all_peaks_135989	chr8	28223271	28223772	10.5	8.5	15	2	26	98	18	230.5	42	99	11.5	37.5	26	68.5	8	100.5	36.5	86	12.5	26.5	76	168.5	36	189.5	86	236.5	43.5	144.5
all_peaks_136000	chr8	28258504	28259005	313.5	380	222.5	351	243	178	277.5	264	189.5	152.5	240	155.5	258	301	301	242.5	240	218	237.5	230	242	256.5	266.5	249	180	179.5	242	268.5
all_peaks_136047	chr8	28747490	28747991	397	417.5	359.5	361	330.5	278	440	417.5	384	320	443	358	409	396	501	466	364.5	349	476	466	250.5	248	322	336.5	196.5	319.5	333.5	368.5
all_peaks_136065	chr8	28918842	28919343	86	47.5	272	158.5	76	98	72	56.5	122	89.5	147.5	164	79	120.5	55.5	109.5	135	132.5	141.5	140	55.5	43	53	31	100	68.5	97	98
all_peaks_136076	chr8	29028589	29029090	1.5	2	5	1	7	146.5	11.5	172.5	34.5	142.5	15.5	63.5	35.5	52	9.5	95	31.5	73	5.5	22.5	38	191.5	50.5	156.5	64	178	59	126.5
all_peaks_136109	chr8	29207985	29208486	104.5	34.5	84.5	32.5	251.5	216	183.5	183	240.5	254	210	200.5	221.5	234.5	207.5	240.5	214.5	245.5	177	216	230	225	267.5	213.5	256	219.5	183.5	188
all_peaks_136122	chr8	29265903	29266404	84	19	107.5	9	105.5	180	117.5	222	120	170	53	111.5	96	109.5	88	157.5	111.5	137.5	55.5	94.5	116.5	192.5	243	278	133.5	217	99.5	197.5
all_peaks_136138	chr8	29326714	29327215	5	0.5	8	2.5	32.5	186.5	16.5	144	42.5	249.5	8	107.5	35	53	16.5	106	61.5	139	18	54	77.5	143.5	63.5	121.5	94	248.5	35	167
all_peaks_136140	chr8	29347951	29348452	119.5	95	249	138	164	118.5	211.5	97.5	251.5	184.5	304.5	357.5	184	203.5	182.5	220	311.5	291	278	299.5	118.5	29	91	19	133	73.5	77.5	48
all_peaks_136148	chr8	29381756	29382257	27.5	5.5	13.5	3.5	63.5	182.5	54	205	113	174	37	183	79	86.5	27	180	55	110.5	29	90.5	180	203	215	232	153	197	201.5	191
all_peaks_136149	chr8	29383417	29383918	1	4	12	4	14.5	109.5	6.5	154.5	59	140.5	9	42	48	31.5	5	32	42	96.5	4	12	34	210	65	205.5	125.5	222	119	246
all_peaks_13616	chr1	230245617	230246118	20	25	14	18	111	158.5	84.5	370.5	75	142.5	63.5	182	72.5	72.5	75.5	117.5	50.5	91.5	61.5	78	147	222	155	349	101	176	171.5	272
all_peaks_136160	chr8	29412821	29413322	286	266.5	198.5	257	165	126	198.5	266.5	116	94.5	156	216	121.5	186	178	222.5	98	114.5	127.5	140	181.5	112	343	202	97	134	225.5	165
all_peaks_136164	chr8	29427118	29427619	15	0.5	8.5	8.5	4	20.5	5	84	5	46	10.5	52	5.5	7.5	7.5	27.5	11	15.5	13	26	1	81	13.5	154	2	131.5	18.5	232.5
all_peaks_136176	chr8	29522556	29523057	40.5	58.5	50	77.5	106	125.5	153.5	238	92.5	72	135	154.5	86.5	93	88	188	67.5	108	98.5	131.5	113.5	109	209	152.5	126	117	184.5	126
all_peaks_136197	chr8	29663871	29664372	130	146	66	229.5	33.5	38.5	61	34	54	36	81	85.5	30.5	41	67.5	44.5	57	47.5	102	66.5	28.5	29	36	27	24.5	26.5	43	39
all_peaks_136210	chr8	29848499	29849000	12	0.5	19	1	15	62	10	249.5	34.5	122.5	9.5	115	30.5	54	6.5	156.5	31.5	71.5	6	36.5	17.5	89	33.5	146.5	42	112.5	54.5	174
all_peaks_136233	chr8	29939655	29940156	132	117.5	224	120.5	125	117.5	53	131	117.5	154.5	64.5	91	111.5	99	67	73.5	95	116	63.5	49	192	228.5	176.5	258	203	278	209.5	256
all_peaks_136234	chr8	29940374	29940875	463.5	427	448.5	434	465.5	359.5	410	358.5	532.5	466	393	366	501.5	455.5	482	387	443.5	495	446	419	486	384	522.5	432	507.5	444.5	440	494
all_peaks_136248	chr8	29991259	29991760	211	209.5	180.5	276.5	85.5	26.5	118	12.5	51	15.5	121.5	53	106.5	85	158.5	42.5	122.5	80.5	170	83	71	10.5	87.5	15.5	29.5	14	56.5	12
all_peaks_136293	chr8	30585161	30585662	321.5	321	394	388	279.5	241.5	341.5	261	219.5	274.5	327.5	257	296.5	245.5	321	261	273	278.5	293	280	228.5	225.5	217	221.5	287	266	263.5	276.5
all_peaks_136336	chr8	33370795	33371296	134	152.5	128.5	131	172.5	269	117.5	171.5	196.5	271.5	101	250	197.5	160.5	134.5	168.5	147	189	115	114	196	221	172.5	165	205	194.5	191	160
all_peaks_136343	chr8	33418738	33419239	4	5.5	4.5	9.5	7	31	11.5	126	6	60	6.5	24	5.5	19	9.5	31	20.5	27.5	8	6	10.5	119	29	127.5	12.5	128.5	21.5	156.5
all_peaks_136418	chr8	37739335	37739836	67	15	54.5	13.5	88.5	100.5	85.5	92	71	99	71.5	87	81	91.5	66.5	87.5	53	83.5	62.5	78	190.5	147	215.5	155.5	153	95	175	101
all_peaks_136422	chr8	37749248	37749749	109	45	53.5	21	225.5	281.5	281	352.5	282	202	251.5	263	215	245	200.5	277	183.5	206.5	191	247	298.5	348	375	332	244.5	328.5	324.5	283.5
all_peaks_136471	chr8	38243667	38244168	233.5	155	269.5	191.5	114	97.5	111	109	203	195	108.5	127.5	135.5	147	115	99	133	126	117.5	129	195.5	158.5	209	163.5	188	182	191	157
all_peaks_136475	chr8	38262650	38263151	14.5	6.5	14.5	4.5	97.5	149.5	45.5	168.5	97	122	76.5	121	69.5	93.5	28.5	106	79	123	34	80	77	132.5	60.5	115.5	94.5	115.5	139	112
all_peaks_1365	chr1	12040078	12040579	217	182	220	232	250.5	265.5	262.5	198.5	301	336.5	295	291.5	312.5	310	266.5	282	372.5	351.5	332	338.5	317	278.5	267	272.5	367.5	340.5	276.5	315
all_peaks_136520	chr8	38795904	38796405	290.5	127	639	334.5	237.5	325.5	265.5	178	309	334	329	304	217	378	224.5	261	427	459.5	300	315	235	178.5	217.5	94.5	264.5	272	276	196
all_peaks_136529	chr8	38853902	38854403	451.5	442	455.5	413	479	549	442.5	541.5	447.5	508.5	424	467	462.5	472	422	437.5	437.5	430.5	440	421.5	537.5	555	474.5	552.5	441	589.5	459.5	524
all_peaks_136535	chr8	38970504	38971005	1	1.5	3	1	11.5	139	3	41	74	165.5	7	37.5	30.5	30.5	3	20.5	24.5	103.5	3.5	8	51.5	103.5	16.5	40	157.5	145	85	54.5
all_peaks_136556	chr8	41347734	41348235	408	334.5	428	379	378	219	290	284	292	296.5	302.5	314.5	349	376	342.5	367.5	370	348.5	348	364.5	289	281.5	290	290.5	262.5	302	276	277
all_peaks_136593	chr8	41627955	41628456	8.5	3	1	2.5	28	167.5	13	140	42	125.5	5	35.5	44.5	83	4.5	74	27.5	53	3.5	6	69.5	187	41	126.5	62.5	140.5	57	107.5
all_peaks_136610	chr8	41814542	41815043	50	41.5	44.5	42	72.5	206.5	30	159	92	127.5	55	117	81	93.5	38	77.5	50	115.5	30.5	43	132	166.5	57.5	153.5	116	135	98.5	128
all_peaks_136621	chr8	41844495	41844996	50	61.5	14.5	70.5	101	193	70.5	147	56.5	188	66	106	77.5	92	63.5	99	47.5	82.5	52	71.5	115.5	273	136	193.5	138.5	227	110	162.5
all_peaks_136639	chr8	41998949	41999450	173	211	129	149	84.5	44.5	101.5	47.5	46.5	35	96.5	43.5	104	81	119	75.5	75	60	82	82.5	53.5	37.5	98.5	49.5	77.5	34.5	64	21.5
all_peaks_136656	chr8	42046386	42046887	7	0.5	1	2.5	60.5	190	4	121.5	33	68.5	3.5	21.5	39.5	55.5	3.5	38	21.5	54.5	4	9.5	69.5	186.5	32	99	96	132	24.5	44
all_peaks_136679	chr8	42150205	42150706	112.5	8	110.5	24	136.5	155	47.5	213.5	159	153.5	59.5	143.5	159	158.5	35	108	116	121	47	87	112	186	69	119.5	100.5	183	89.5	168
all_peaks_13671	chr1	231114458	231114959	368.5	400	417.5	366	408	496	545.5	536	387	450.5	485.5	489	450.5	464.5	497	475.5	470.5	454.5	512.5	479	394	369.5	364.5	419	362.5	451.5	406	414.5
all_peaks_136823	chr8	48513198	48513699	5	1.5	50.5	8	31	113.5	13	156.5	74.5	169	27	124.5	40.5	64	5	94	67.5	115	14.5	30.5	57	126	37.5	155	87.5	132	112.5	211.5
all_peaks_136848	chr8	48812374	48812875	1	0.5	6	2.5	40	209.5	19	193.5	118.5	173	73.5	232	56	72	9.5	103.5	92	129.5	20.5	85.5	68.5	88	57.5	101.5	97	110.5	102	106.5
all_peaks_136859	chr8	48864577	48865078	5	1.5	5.5	2	43	137	5.5	210	92	167	19.5	61	82	67.5	4	74	40.5	75	12.5	41.5	58	203	47.5	151	95.5	216	80.5	167.5
all_peaks_13686	chr1	231409799	231410300	1	1	1	4	1.5	25.5	4.5	201	2	38	4.5	104	0.5	9.5	4.5	79	4.5	16	4	24.5	1	87	14.5	189.5	3	113	58.5	201
all_peaks_136898	chr8	49862070	49862571	240	157.5	188.5	189	158	65	273	84	125	37	260.5	164	159.5	173.5	267	153.5	178	110.5	201.5	199	89.5	12	164.5	36.5	56.5	7	97.5	22
all_peaks_136992	chr8	55014368	55014869	92	93	102.5	78	236	273.5	199.5	264	214	298	186.5	222.5	164	200.5	172.5	220.5	167.5	198	150.5	218	185.5	204	137.5	255	168.5	239	167.5	276.5
all_peaks_136995	chr8	55058842	55059343	2.5	0.5	4.5	2.5	4.5	134	0.5	19	10	125.5	0.5	12.5	15.5	7	1	4.5	8.5	34.5	1	4.5	26	220	3	62.5	33.5	187	19	95
all_peaks_137046	chr8	57123789	57124290	413.5	424	407	440.5	565.5	527	521.5	406.5	379	433.5	448.5	485	535	489	509.5	497.5	490	435.5	502.5	530.5	480.5	386.5	447	460	495.5	427.5	455	516
all_peaks_137061	chr8	57912772	57913273	23	2	60	14.5	125	213.5	10.5	139.5	71	137.5	15	69.5	123	88.5	7.5	71	67	90.5	7	16.5	210	223	79.5	149.5	170	165	102	139.5
all_peaks_137108	chr8	59109322	59109823	1	2	3	1	32	175	10	92.5	45.5	110.5	18	185	32.5	22	1.5	71	16	81	8	75.5	34	99.5	22.5	32.5	77.5	88.5	97.5	106
all_peaks_137132	chr8	59508438	59508939	31	3.5	61	9	140.5	137.5	49.5	162.5	134.5	98	37	63.5	194.5	163	44.5	122	163.5	132.5	32.5	39	148.5	133.5	101.5	142	142.5	95.5	64	74
all_peaks_137263	chr8	61705383	61705884	195	186.5	95.5	183.5	74	33	125	64.5	33	8.5	70.5	49.5	61	63	126.5	75	46	29	82.5	55.5	120	28.5	111	51.5	49.5	25	57.5	24.5
all_peaks_137289	chr8	61841680	61842181	109.5	184	84	208	90	145.5	255.5	279.5	82	122	264.5	269	75.5	95	236.5	289	90.5	99	294	291.5	101.5	123	175	179.5	61.5	115.5	126.5	150.5
all_peaks_137385	chr8	65669333	65669834	10	0.5	1	2.5	66	377.5	10.5	323	52.5	202	11.5	292	83.5	97.5	9	284.5	42.5	150.5	6.5	92	136	235	80.5	198.5	69.5	137.5	66.5	184.5
all_peaks_137410	chr8	66662736	66663237	5	12.5	6	4	12	116.5	7.5	122.5	32	72	4	66	20.5	17	4.5	12.5	11	33	4.5	7.5	22.5	171	20.5	152.5	36	157	69	148.5
all_peaks_137442	chr8	66864038	66864539	161.5	190.5	152.5	210.5	149	204.5	188	179.5	253.5	173.5	256	259	205	203	229.5	203.5	204.5	197.5	232	224	153	106.5	154	94	161	111.5	170.5	109.5
all_peaks_137451	chr8	66894177	66894678	3	6	4.5	10	24.5	74	15.5	161	27.5	50.5	17	175.5	23	13.5	18.5	123	19.5	56	15.5	43.5	25	21.5	37	76	60	30	56.5	79
all_peaks_1375	chr1	12100513	12101014	1	1	1	1	17.5	145.5	4	64.5	32	156	8	30.5	42.5	24.5	4	39	18	33	5.5	10	35	208.5	45.5	49.5	78	158	69.5	83
all_peaks_137502	chr8	67445794	67446295	239	230	256	181.5	141	94.5	177.5	102	154.5	96	171.5	93.5	186.5	155	179	105	180	137	178.5	147.5	147	99.5	202	85	82.5	88	137	106
all_peaks_137513	chr8	67525474	67525975	257.5	175.5	303	161	286	260	234	227.5	360.5	368.5	243	256	296.5	240.5	259	251.5	303.5	274	292.5	275	225	284.5	292.5	240	243	279.5	273	235
all_peaks_137519	chr8	67579330	67579831	585	574	568	574.5	590.5	598.5	608.5	572	666	555.5	637.5	595	631	628	654	656	588	608	664.5	700.5	541	513.5	555	505.5	468	545	495.5	525.5
all_peaks_137551	chr8	68418172	68418673	7	4	13	4.5	43	188	17.5	132	100.5	129.5	25	208	57	55.5	13	51.5	56.5	95.5	15.5	38	99	126.5	99	110	108	91	171	148.5
all_peaks_137572	chr8	70602162	70602663	292	528	344	455	1045.5	1171	780.5	1163.5	1027.5	1045.5	959.5	1092.5	1073	758.5	539	772	814.5	902	611	735.5	977.5	1261	1112	1171	1112	1215	1112	1171
all_peaks_137590	chr8	71042714	71043215	2.5	2	3	3	35	170.5	10	302.5	48.5	205	2.5	37.5	44.5	93.5	3	133.5	35	85.5	6	25.5	68	218.5	54	204	109	267.5	71	154
all_peaks_137633	chr8	71543516	71544017	112.5	232.5	45.5	180.5	53.5	3.5	75	6	8	1	85.5	13.5	74	60.5	97.5	24	48	16.5	125	56.5	59	5.5	43.5	4	7	3	30	5.5
all_peaks_137658	chr8	72755968	72756469	51.5	2	142	7	147	129.5	5	6.5	117.5	106.5	14	24	165	227.5	3.5	10	174	224	8	48	127	19.5	6	4.5	110	52.5	6.5	7.5
all_peaks_137664	chr8	72912406	72912907	5.5	3	28	2	94.5	233.5	1	24	134.5	281	3.5	49	134.5	169	0	20	108	202.5	4.5	15.5	198.5	210	1.5	5	214	206.5	8	25.5
all_peaks_1377	chr1	12107306	12107807	27	4.5	41.5	8.5	81	176	70.5	214.5	92	177.5	64	147	104	111	53.5	119	101.5	122	48.5	68.5	118	193	115.5	174.5	155.5	155.5	111	131.5
all_peaks_137701	chr8	74258595	74259096	11	6	93	15	63.5	153.5	39.5	237.5	106.5	134	62.5	163	118.5	127	24.5	219	144	177	23	81.5	33.5	67	51	93	50	84	71.5	90.5
all_peaks_137723	chr8	74432761	74433262	1.5	2.5	3	1	13	150	6.5	285	40	145.5	7.5	155.5	29	42	5	125	31.5	72	4	26	20.5	126.5	32	161	19	126.5	60	162.5
all_peaks_137736	chr8	74668177	74668678	5	3	13.5	3.5	23.5	91	25	41.5	91.5	138.5	173.5	148.5	29.5	61.5	15	73	81.5	107.5	114	130.5	15	30	21.5	21.5	32.5	90	67.5	91
all_peaks_137795	chr8	77892432	77892933	7	5.5	8.5	2.5	90	170	56.5	144	91.5	110.5	55	174	69	97.5	21.5	100.5	49.5	95	31	79	70	109.5	74	113.5	105	132.5	100.5	151.5
all_peaks_137797	chr8	77897404	77897905	1.5	0.5	2.5	1	37	203	3.5	142	69	166	12	158	43.5	42.5	1.5	65.5	35	110.5	4.5	20	108	177	93.5	153	134	197.5	164.5	182
all_peaks_1379	chr1	12112008	12112509	10	1.5	12	5.5	98	209	8.5	199	121.5	165.5	17	127.5	86.5	101	4	107.5	53	125.5	7.5	45.5	112	93.5	45	110	100	143.5	87	171.5
all_peaks_137901	chr8	81259988	81260489	90.5	24	86.5	75	56	175	41.5	117.5	93	139	62.5	160	40.5	61.5	16.5	51.5	57	89	25	45.5	104.5	233.5	139	237.5	109.5	173.5	160	227.5
all_peaks_137909	chr8	81397457	81397958	280	274.5	240.5	272	48.5	40	56.5	58.5	48.5	68	40	51	57	62.5	70.5	35.5	46	53	47	28.5	67	110	155	147.5	50	96	94	118
all_peaks_137928	chr8	81776977	81777478	119.5	85.5	62.5	155.5	25.5	123.5	120.5	155	55	119	144	235.5	30.5	71	86	119	38.5	76.5	103	127.5	22	94.5	125.5	149	40	122.5	130	146.5
all_peaks_13794	chr1	233059694	233060195	172.5	197	170.5	261.5	119	91	351	130.5	154.5	53.5	334.5	341	125.5	80.5	272.5	188.5	180	126.5	308	323.5	95	41	150	63.5	112.5	53.5	153.5	80
all_peaks_137963	chr8	82006008	82006509	113.5	140	136.5	148.5	155.5	93	183	107	196.5	117.5	231	210	136.5	159	190.5	146	161	151	193	191.5	83.5	21	107	38	92	37.5	78.5	32.5
all_peaks_137975	chr8	82044947	82045448	32	38	30.5	47	42	65.5	62.5	218	20.5	69.5	57.5	117	58	35.5	94.5	126	55	45.5	84.5	84.5	27	75	52	164.5	23.5	104	45.5	119
all_peaks_138117	chr8	90253568	90254069	30.5	78	12	92.5	25.5	52.5	68.5	27.5	40	84.5	126	177	8.5	17.5	90	17	36.5	40	135.5	106.5	15	45.5	23	30.5	39.5	23.5	112.5	93.5
all_peaks_1382	chr1	12116429	12116930	3.5	2	6	1	41	131	0	134	51.5	135.5	6	58.5	55	33	0	63	17.5	85	4.5	11.5	39	125.5	14	98	71.5	129	51.5	107
all_peaks_138227	chr8	94928859	94929360	287	252.5	239.5	260	292.5	219.5	270.5	170.5	200	149	283.5	215.5	328.5	275.5	300	224	267.5	231.5	273	260	220.5	172.5	209	145.5	240.5	128	201	148
all_peaks_138239	chr8	95003588	95004089	295	192	179.5	270	94	46.5	94.5	90.5	68	69.5	82.5	74.5	100	118	94.5	102	81	77	96	86	116.5	115	132	128	72	94.5	140.5	146.5
all_peaks_138254	chr8	95254229	95254730	4.5	0.5	1	4	21	95	2.5	121.5	26.5	115	3.5	49.5	10	34	1.5	41.5	20	70	0	9.5	27	202	21	186.5	30.5	204.5	40.5	214.5
all_peaks_138268	chr8	95432317	95432818	37	58	29	55.5	47.5	13	149	36.5	50.5	5.5	123.5	62	60	46	156.5	54	47	23	163	104	13	6	37	19	8.5	4.5	57	15.5
all_peaks_138312	chr8	95975996	95976497	38	4.5	24.5	6.5	56	168	15.5	206	44	75.5	7	97.5	52.5	68	14.5	102	41	91.5	11.5	28.5	97.5	119.5	61	132	50	98.5	43	114.5
all_peaks_13835	chr1	233734799	233735300	8	1.5	3	1	64	187.5	4.5	63.5	49.5	83	7	24.5	81.5	75	9	32.5	28	48	2.5	16	106	184	42	78.5	91.5	130.5	11	35
all_peaks_138450	chr8	99377052	99377553	3.5	2	4.5	1	13.5	110	3	73.5	6	139	3.5	69	10	12.5	2.5	8.5	26	33.5	1.5	6	8	111	4	93	4.5	158.5	8	110
all_peaks_138465	chr8	99838011	99838512	62	48	72.5	57	122.5	130.5	79	183	103.5	189	72.5	139.5	101.5	76.5	59	136	79	110	55	88.5	89	167.5	68.5	174	103.5	174.5	87	176
all_peaks_138484	chr8	100507874	100508375	26	34.5	23	19.5	203.5	113.5	79.5	56	212.5	277	93.5	146	134	40	58.5	45.5	67	53	51	42.5	37.5	64	29.5	23.5	64	41.5	39	68.5
all_peaks_138529	chr8	101230811	101231312	33.5	46	69.5	71	76.5	177	114.5	326.5	102	184.5	139	212	61.5	99.5	99	224	102.5	141.5	148	173.5	97	205	141	222.5	116	195.5	168.5	177
all_peaks_138534	chr8	101270759	101271260	29	12.5	70.5	16.5	49.5	96	41.5	158.5	65	164	28	94	49	33.5	39.5	97	51	56.5	37.5	58.5	50	148	75.5	168	32	141.5	57	140
all_peaks_138566	chr8	101422061	101422562	97.5	25	200.5	23	34.5	73	15	99.5	37	113.5	4.5	23.5	30.5	49.5	11	40.5	23.5	36	7	11	49	285.5	24.5	81	89.5	295.5	16	95.5
all_peaks_138572	chr8	101440990	101441491	16	14	25	6.5	12	111.5	26.5	174	23.5	150.5	22	80.5	18	25.5	21	59.5	29	47	16	24.5	42.5	190	72.5	219.5	38	188	72	156.5
all_peaks_138573	chr8	101442843	101443344	158	74.5	350.5	110.5	158	338	106.5	465.5	153.5	351.5	132	206.5	215	239.5	86	230	227.5	243.5	155.5	153	128.5	358.5	216.5	343.5	165	339.5	212.5	350
all_peaks_138580	chr8	101455304	101455805	56	4.5	154.5	23.5	124	145	47.5	169.5	93	110	61	121.5	119	102	28	103	129	145.5	47	81.5	79	140	76.5	136	75.5	163	81.5	100
all_peaks_138583	chr8	101464171	101464672	112.5	6	128	13	41	139.5	3	120	107	189.5	10.5	86.5	53.5	73.5	4.5	79.5	123.5	139	33	46.5	122.5	216.5	49.5	213.5	122	253.5	55	196
all_peaks_138597	chr8	101514790	101515291	36	9.5	65	9	66.5	216	28	333	50	287.5	15	158	85.5	90	24	135.5	72	122.5	27.5	48.5	118.5	268.5	92.5	322	147	273	132	256
all_peaks_138626	chr8	101734195	101734696	455.5	431.5	420.5	431.5	518.5	352	418.5	458.5	588.5	362	432	425.5	520	518.5	497	519.5	517.5	520.5	500	514	435.5	364.5	468.5	419	417	398.5	452	438.5
all_peaks_138632	chr8	101821729	101822230	459.5	456	463	568.5	49.5	9.5	76.5	35.5	36	15	100	51.5	36	22	60.5	38	51	22.5	116	54	54.5	19	150.5	82	31	22.5	149.5	77
all_peaks_138676	chr8	102120839	102121340	93.5	106	86	150	157	122	90	64	164	97.5	131	180.5	162	159.5	81	103.5	152	177.5	74.5	99.5	200.5	34.5	201.5	48.5	191	23	226.5	67
all_peaks_138681	chr8	102149452	102149953	311	367.5	279	302.5	317	355.5	339.5	291.5	296.5	261	379	426.5	271	322.5	296	354	283	306.5	283.5	324.5	313	210.5	307.5	225	284	153	360.5	186
all_peaks_138684	chr8	102167997	102168498	45	71	123.5	205.5	37.5	20.5	79.5	5	90	44.5	204.5	79.5	34.5	35	62	26.5	146.5	117	203.5	143	32	11	22	8	39	20.5	76	22.5
all_peaks_138709	chr8	102656514	102657015	5	0.5	4	2.5	8	99.5	4.5	46	17.5	131	7	38.5	16	15.5	1	15.5	22	47.5	3.5	9	33.5	175.5	6	81.5	113.5	160.5	50.5	108.5
all_peaks_138741	chr8	102996616	102997117	6.5	2	2.5	2	42.5	216.5	18	344	48.5	176.5	18.5	215.5	35.5	41.5	16	132.5	24.5	61	16.5	87	80.5	260	25	246	81	248.5	43	281.5
all_peaks_138748	chr8	103024617	103025118	1	1.5	1	1	9	80.5	5	175	30.5	104	4.5	17	29	23.5	0	73	22	46	3.5	12	18	103	2	82.5	48.5	177.5	6	73
all_peaks_138759	chr8	103109947	103110448	73.5	9.5	249	57.5	111	191.5	45	248.5	198.5	213.5	79.5	132.5	93	129.5	29.5	155	159	189	72.5	124	125.5	194	87.5	106	140	260.5	136.5	187
all_peaks_138763	chr8	103118860	103119361	38	17	127	41	99.5	177.5	93	234.5	154.5	144	126	209	80.5	140	62.5	234.5	126.5	135.5	92.5	239	120.5	156	66.5	111.5	120.5	160.5	107	154
all_peaks_138779	chr8	103251025	103251526	195	169	220	162	366	564	363	616	475	604	437	575	387	378.5	308	505	425.5	550	386.5	455.5	379.5	536.5	445.5	610.5	462.5	664.5	513	759
all_peaks_138802	chr8	103540772	103541273	91	79.5	94.5	79.5	152.5	238	183.5	287	189	201.5	239	314	163.5	206.5	150	275	194.5	218.5	180.5	261	200	198	185.5	185	195	223.5	181.5	161.5
all_peaks_138806	chr8	103547869	103548370	25.5	13.5	33	14.5	23	56	26.5	146	29	50	21.5	70	24	32	17	73	27	41.5	22	45	38	139.5	52	222	23.5	134	45	185.5
all_peaks_138812	chr8	103580214	103580715	10	3.5	18	2.5	55	261.5	29.5	374.5	53	300	34.5	230.5	58.5	74.5	13	146	55	120	18	67.5	53.5	240.5	66.5	305.5	59	248.5	121.5	254.5
all_peaks_138824	chr8	103665996	103666497	193.5	157.5	230	176	315.5	227	254.5	253.5	308	385	204.5	266.5	229.5	217.5	232.5	314	182.5	202	181	239.5	176.5	232.5	220.5	262.5	139.5	166	182.5	205
all_peaks_138844	chr8	103818563	103819064	256	142.5	335	203.5	323.5	327	280	323	335.5	327.5	308	312	331	371.5	252	346.5	369	364	294	328	277	272	260.5	306	304.5	262.5	265.5	300
all_peaks_138854	chr8	103875080	103875581	218	222.5	259	246.5	275	356.5	254.5	359.5	258	239	291.5	341	234	198.5	228	243	250.5	269.5	266	226.5	290	386.5	259.5	387	319	446	375	416.5
all_peaks_13894	chr1	234544427	234544928	118.5	169.5	9	14	60.5	45.5	116.5	31.5	1	4	10	0.5	73	76	122.5	71.5	5.5	8	7.5	8.5	36	34	58.5	38.5	2	4	0.5	2
all_peaks_138963	chr8	107282181	107282682	182	340	62	359	336.5	373.5	393.5	339	240.5	190	367	386.5	227	281.5	304.5	319.5	173	240	295	313.5	309.5	286.5	310	300	195	157.5	342.5	299
all_peaks_139004	chr8	109255191	109255692	2.5	3.5	8.5	5.5	15.5	86.5	4	123.5	26	75.5	11	50.5	27.5	17.5	2.5	34.5	15	31.5	2	5	61.5	177.5	24	135	71.5	188	64	117
all_peaks_13907	chr1	234636737	234637238	2.5	2	4.5	5.5	6	79	10.5	167.5	15	119.5	8	39	23.5	15	8	43	15	34.5	7	13	20	130.5	57.5	140	14.5	145	36.5	170
all_peaks_139089	chr8	116439764	116440265	60.5	6	99.5	13.5	136	173	84	181	106	195	103.5	238	136	154	43	198.5	157.5	186	67	118	135	114.5	161	126	125	96	160	105.5
all_peaks_13910	chr1	234658501	234659002	9	20	5	20	9	19	24.5	96.5	3	10	37	64	14	15	30.5	59	5.5	16	36.5	34.5	32	78.5	132	171.5	15	24.5	128	147.5
all_peaks_139218	chr8	119010779	119011280	2.5	2	1	1	32.5	140.5	0.5	133	38.5	148.5	5	75.5	31.5	48.5	1	63.5	29	76	3	24	49.5	104	11	80	61.5	91	33	87
all_peaks_139223	chr8	119068388	119068889	1.5	3.5	1	2	69.5	155	52.5	202.5	78	157.5	43	149	47	60	13.5	92.5	29.5	67.5	32.5	67	68	167.5	70	170	112	142.5	102.5	150.5
all_peaks_139272	chr8	120650965	120651466	250.5	302.5	228.5	306	173.5	199.5	207.5	248.5	154	155.5	224.5	280	202	154.5	237	261.5	203	184	222.5	242.5	199	147.5	210.5	166	200.5	123	213	164
all_peaks_139320	chr8	121714290	121714791	74.5	181	91.5	139.5	53.5	16.5	142.5	41	26	14	106.5	55.5	67	46.5	155.5	44.5	59	17	132.5	78	24.5	7.5	53	13	45	6.5	42	27.5
all_peaks_139330	chr8	121761571	121762072	118	174	141	214	178	165	256	179	182	103.5	245.5	232	158.5	195	232.5	202	175	165	218.5	229	116.5	48.5	138.5	60.5	104	32.5	152.5	54.5
all_peaks_139340	chr8	121821924	121822425	46	48.5	41	43	89	111.5	87.5	174	92	108.5	68.5	178	94	67	71.5	113.5	75	81	80.5	96.5	123.5	152	133	169.5	95.5	161.5	134.5	228
all_peaks_13936	chr1	234866829	234867330	122.5	52.5	70.5	68.5	27.5	112	36	130.5	50	139.5	40.5	110.5	46.5	39	36	76	35.5	63	50.5	41.5	67.5	189	102	169.5	75	164.5	108	159
all_peaks_139392	chr8	123811210	123811711	161.5	230	209.5	371	4	5.5	95	21.5	7	8.5	82	46.5	15	2.5	91	22	26	12.5	89.5	39	9.5	7	90	64.5	3.5	33	101.5	73
all_peaks_139429	chr8	124161226	124161727	16	2	17.5	2	68.5	147.5	2.5	24	41	73.5	7	16	70	103.5	2	15.5	26.5	64	4	4.5	93.5	186	20	48	90	141	18.5	21
all_peaks_139435	chr8	124179316	124179817	2.5	0.5	3	2.5	18	101	11	39.5	10	136	0.5	20	11	24.5	2.5	12.5	8	30	5	8.5	15	203	10.5	154.5	16	253.5	20.5	178.5
all_peaks_139448	chr8	124286736	124287237	136.5	152.5	144.5	143.5	214	294.5	192.5	211	244	354	203	218	243.5	214	220	236.5	254.5	275.5	228	207	233.5	267.5	217.5	238.5	230.5	273	248.5	306.5
all_peaks_139460	chr8	124428563	124429064	301.5	299.5	263	258.5	421.5	349	336	397.5	285	359.5	326	365	416	437.5	393	442	437	465.5	456	458.5	374	387.5	397.5	463	406	480.5	431	520
all_peaks_139472	chr8	124532490	124532991	179.5	188	225.5	292.5	119	113	222.5	125	206	129	240.5	194	131.5	206.5	216.5	192.5	176	187	238.5	210.5	49.5	20	85	30.5	55.5	38.5	96	44
all_peaks_139495	chr8	124683362	124683863	2.5	0.5	1	1	8	82	0.5	36.5	7	133.5	1.5	28.5	12.5	9	1	12	11	37.5	1.5	0	11.5	160.5	6	51.5	16	149	11	113.5
all_peaks_13953	chr1	234978693	234979194	44	11	42.5	16.5	45	240	39.5	392	82	297	35.5	182.5	80	73.5	21	89	74	111.5	28.5	64.5	112.5	362.5	129	338.5	96.5	301.5	147.5	294
all_peaks_139543	chr8	125203118	125203619	47	88	29	61	145.5	49.5	190	29	122.5	16	180	91.5	160	158.5	197.5	94.5	156.5	116	172.5	149.5	62.5	15.5	31	11.5	48.5	6	43	5
all_peaks_139564	chr8	125384820	125385321	332.5	313.5	330.5	279	438.5	360.5	385	340.5	361	434.5	411	325	435	332	362	360	370.5	366	368	355.5	347.5	374	345.5	318.5	289.5	328	304	221.5
all_peaks_139571	chr8	125486767	125487268	429.5	386	449.5	400	533.5	407	392.5	426	554	567.5	383.5	396.5	464.5	480	400	440	451	451	408.5	441	413.5	347.5	385.5	395.5	412.5	429	385.5	447.5
all_peaks_139578	chr8	125576848	125577349	160.5	252.5	120	199	150	95.5	232	150	108.5	47	205.5	176.5	139.5	185.5	227	168.5	169.5	129.5	204.5	196	94	27	117.5	32	53	17.5	86.5	32.5
all_peaks_139592	chr8	125641925	125642426	2.5	0.5	8	2.5	8	71	9.5	156.5	33.5	97.5	5.5	49	14	26	3	55.5	23	67.5	3.5	9.5	11.5	83	42.5	143.5	55	113.5	65	167.5
all_peaks_139594	chr8	125649774	125650275	128	39	171	64	35.5	22.5	45.5	41.5	43.5	80	53.5	80.5	24.5	48	30.5	62	44	117.5	42	53	125.5	39.5	206	126.5	109.5	127.5	194.5	183.5
all_peaks_139612	chr8	125764050	125764551	6.5	2	13	12	11	85.5	19	184.5	40.5	160	41	98.5	12.5	54	15.5	64.5	35.5	73	34	43	14	103	50	226	45	182.5	101.5	254.5
all_peaks_139633	chr8	126010413	126010914	384	363	373.5	359	486.5	531.5	423	525.5	427.5	473.5	376.5	430.5	393.5	400	371.5	448	406.5	432.5	366	398.5	386.5	494	451.5	469.5	360.5	411.5	426.5	441
all_peaks_139646	chr8	126163867	126164368	20.5	5.5	1	2	117.5	139.5	89.5	136	169.5	128	73	128	104.5	152.5	48	168	85	115	49	130.5	175.5	116.5	173.5	145	143.5	127.5	159	97.5
all_peaks_139657	chr8	126203925	126204426	1	2	1	2.5	15	85.5	3	161.5	39.5	43	6	40	12	26.5	2.5	46	19.5	39.5	0	7.5	40.5	139.5	63	214.5	45	154	59.5	187
all_peaks_139690	chr8	126347762	126348263	1	2	1	1	3	94	1.5	54	5	71.5	1	20	5	13.5	0	9.5	2.5	18.5	1	2.5	9.5	175	3	90.5	11.5	192.5	8.5	122
all_peaks_139702	chr8	126441966	126442467	191	117	171.5	124.5	273.5	289	206.5	275.5	292	352	165	299	258.5	256	135.5	354	229.5	310.5	108	284	259.5	205.5	253.5	221.5	254.5	243.5	187.5	249.5
all_peaks_139713	chr8	126526901	126527402	128.5	38	102	16	248.5	337	214.5	374	266	254	211.5	458.5	218	282	153.5	356.5	181.5	243	134	355.5	249.5	218.5	236	269.5	249.5	190	182	226.5
all_peaks_139724	chr8	126618638	126619139	17	7	17.5	2	48	131.5	9	55.5	66.5	92	13.5	28.5	45	42.5	8	11.5	46.5	71	12.5	12.5	63.5	162	15	56	122	161	45	108.5
all_peaks_139725	chr8	126620114	126620615	40	16	27.5	4	155.5	118.5	133	92.5	140	93	146.5	181.5	102.5	143	71.5	150.5	110.5	129	97	138	197	82.5	128	92.5	141.5	75.5	87.5	34
all_peaks_139733	chr8	126660378	126660879	36	17.5	24	5	73	142	51	156.5	66	79.5	53	182.5	42.5	45	28	135.5	41	64.5	22	69.5	119.5	63	108	132.5	91.5	80	89.5	103
all_peaks_139737	chr8	126710954	126711455	42	5.5	101	8.5	130	224	53.5	196.5	174	159	103.5	210.5	137.5	183	29.5	177.5	133	203	70.5	152.5	133	88	112	105	136	122.5	108	97
all_peaks_139750	chr8	126936613	126937114	59.5	81.5	50	63.5	100	6	129.5	7	62.5	2	121.5	33.5	99.5	67.5	147.5	26	94	46.5	129.5	85.5	12.5	0.5	11	1.5	9	3.5	2.5	1
all_peaks_139754	chr8	126946353	126946854	34	49.5	34.5	39.5	108	8	141.5	1.5	64	0.5	162.5	28	114.5	102.5	165	53.5	109	45.5	152.5	135.5	11.5	1	2.5	0.5	2	0	3.5	1
all_peaks_139761	chr8	126984094	126984595	223	323.5	229	332.5	141	35	234	50	104.5	36	238	73.5	114.5	156	246	92	199	99.5	262.5	189	161	47.5	99.5	88	137.5	97.5	106.5	84.5
all_peaks_139816	chr8	128209039	128209540	143	178.5	84	203	108	47	199	92.5	37	23	180.5	137	90	74.5	193.5	109	81.5	35	215.5	129	59.5	25.5	124.5	42	32.5	21	102	69
all_peaks_139856	chr8	128747339	128747840	196	299	207.5	288	133	151.5	187.5	119	172	206.5	242	188	124	117.5	199.5	67.5	171	155	265.5	169	127.5	219	112.5	93.5	199	231.5	200.5	196.5
all_peaks_139912	chr8	129021771	129022272	3	6	1	1	46.5	129.5	13.5	30	17.5	96.5	18.5	18	34	22	10.5	12	14.5	32	10	10	44.5	183	11.5	80.5	37.5	127.5	36.5	86
all_peaks_139931	chr8	129088904	129089405	26	6.5	42.5	20	39	48	38.5	212.5	46	127	50	58	20.5	18.5	38.5	47	47.5	44	66.5	45	27	155.5	51	196	12.5	208.5	59	278.5
all_peaks_139938	chr8	129115661	129116162	5	4.5	1	4	17	194.5	9.5	269	31.5	156	13.5	64	25.5	32	7.5	40.5	24.5	44	6.5	21.5	46.5	309.5	32	278	77.5	255.5	42	245
all_peaks_13994	chr1	235116335	235116836	45.5	14	36	16	81	183	50.5	290.5	104.5	260.5	86.5	167	84	80	44	139.5	70.5	92	49	64	61.5	233.5	119	274.5	101.5	280	153	256
all_peaks_139970	chr8	129252552	129253053	29.5	8.5	34	6	162.5	294.5	122.5	140.5	230.5	230.5	143	197.5	137.5	159.5	59	124.5	158	189.5	73	122.5	194	250	157	160	167	284	168	180.5
all_peaks_139972	chr8	129263898	129264399	1.5	5.5	1	2	26.5	134	5.5	89.5	59.5	124	6.5	33.5	32.5	31.5	2.5	34	37.5	81.5	9	18	20.5	186	4	107.5	56.5	169.5	13.5	126
all_peaks_140021	chr8	129526988	129527489	2.5	0.5	6.5	2	15.5	133.5	4.5	136	68	158.5	19	73.5	30	50	2	68.5	25.5	61.5	5	32.5	31	85.5	37	76.5	27	112	41.5	107.5
all_peaks_140028	chr8	129553154	129553655	79	95.5	70.5	64	181.5	149	228.5	118.5	170.5	118	281	141.5	222.5	212.5	284.5	225	185	177.5	264.5	205	73	38.5	65.5	51	80.5	72.5	76	80
all_peaks_140032	chr8	129568862	129569363	25	13	40	8.5	128.5	200.5	77.5	65	134.5	165.5	94.5	59.5	137	148.5	40	100	138	139.5	42	82	120.5	86.5	50.5	40.5	110.5	105.5	50	51
all_peaks_140042	chr8	129603426	129603927	45.5	66.5	15	19	145.5	124.5	215	157.5	100	96.5	159.5	78.5	106	113.5	170.5	101	106	78.5	150	122.5	69.5	128	77	62.5	65.5	103	64	51
all_peaks_14005	chr1	235147579	235148080	556	299.5	578	398.5	450	518	490.5	557.5	480	587.5	502.5	555.5	396.5	521.5	384	544.5	503	544.5	392.5	481.5	463	396.5	542.5	452	310.5	344	535.5	331
all_peaks_140056	chr8	129680941	129681442	6	0.5	1	3.5	25.5	261	3	145.5	75.5	158	11	107.5	34	52	4.5	42	48.5	107	4	28.5	71	122	26.5	71	116.5	154	51.5	127
all_peaks_14006	chr1	235151440	235151941	18	11.5	12	10	6.5	123	14.5	282.5	42.5	173.5	24	63	16.5	23	16	74	39	33.5	13	40.5	17.5	193	30	234	13.5	162	38.5	210.5
all_peaks_140121	chr8	131020759	131021260	9	4	8	2	26	186.5	8	162.5	49.5	172.5	9	84	30	17	6	23	24	55.5	6	15	38.5	232	38	203	67	164	121	228.5
all_peaks_140124	chr8	131028536	131029037	256.5	210.5	249.5	188.5	131.5	75	218.5	57.5	100	70	140.5	76	171	135.5	162	98	156	128.5	145	153.5	135	59.5	152	66	133	79.5	122.5	58.5
all_peaks_140128	chr8	131054487	131054988	42.5	5	63.5	10.5	119	202	29.5	130.5	62.5	208.5	16	63	107	90.5	12.5	56.5	48.5	100	13	23.5	105	142.5	59	76.5	93	137.5	65	97.5
all_peaks_140258	chr8	133772676	133773177	204	308	250.5	297	141	139.5	144.5	182	156	137	133.5	121	151	160	126	187	120	145	117	161.5	162.5	181	209.5	170.5	182	193.5	157	142
all_peaks_140278	chr8	133930475	133930976	9.5	0.5	5.5	2.5	92	259	23.5	244.5	170.5	279	60.5	268	107	131.5	3	171.5	91.5	190	16.5	111	122	213.5	101.5	220.5	128.5	221.5	171	170.5
all_peaks_140286	chr8	133991183	133991684	39	66.5	27	107	110.5	39	78.5	40	150	54.5	215.5	192	55	83.5	34.5	94	96.5	218.5	147.5	285.5	102	31.5	37	20.5	173	60.5	58.5	33.5
all_peaks_140294	chr8	134029387	134029888	7	9.5	16	18	154	290.5	52.5	189	130	126	119	247.5	95.5	111	30	137.5	97.5	156.5	65.5	100.5	143	134	116	130	124.5	109.5	158	134.5
all_peaks_140320	chr8	134151016	134151517	117.5	17.5	200	31.5	80.5	13.5	10.5	1	45	9.5	11.5	3	76	38.5	8.5	2	78	23	14.5	6	42	7	2.5	0	30	21.5	4.5	2.5
all_peaks_140337	chr8	134261626	134262127	26.5	3.5	27	2	111	151.5	126	214	131	108	84	176	124	146.5	92.5	199	106.5	128.5	95.5	167.5	66.5	115.5	72	50.5	83	97.5	63.5	48.5
all_peaks_140341	chr8	134309335	134309836	381	336	364	326	432.5	392	407.5	369.5	427.5	380	472	437	401	365.5	394	429.5	449.5	409.5	440	423	406.5	259.5	408.5	307.5	410	286.5	411.5	292
all_peaks_140343	chr8	134315323	134315824	120.5	53	129	19.5	210.5	190	110	231.5	215.5	183	132	173	222.5	216	88.5	177	156.5	177.5	105	188.5	128.5	222.5	125	211	87.5	253.5	161.5	251
all_peaks_140366	chr8	134511355	134511856	215	243	247.5	313	110	129.5	176.5	181.5	130	165.5	196	184	132.5	151	210.5	150.5	153	150.5	226	173.5	98	61	161.5	103.5	126	55	148	133.5
all_peaks_140369	chr8	134517483	134517984	101.5	140.5	132.5	185.5	73	51.5	124	24.5	83	43	101.5	26	91	73	132	30	107.5	65.5	132	59.5	117.5	23	95	14.5	135.5	22.5	110.5	12.5
all_peaks_140387	chr8	134581052	134581553	109	128	156.5	155.5	190.5	208	236.5	190	268	162	289	244	178.5	255	189.5	253.5	201.5	237	263	321	126	89.5	99	82.5	152	110	153	134
all_peaks_140393	chr8	134628700	134629201	34.5	46	103	57.5	93	25.5	110	23	85.5	19	138	89	80.5	87	106.5	65	141	114	145.5	104.5	43.5	8	24	5	18.5	7.5	30.5	10.5
all_peaks_140403	chr8	134706467	134706968	8.5	9	22.5	9	51	142.5	29.5	86	108	102	39	182.5	72.5	55	19	113	78	144	25	75	49	7.5	26.5	17.5	58.5	8.5	33.5	11
all_peaks_140515	chr8	141109031	141109532	210.5	271.5	234	284	141.5	219.5	148.5	141	165	161	201	192	154.5	155.5	144.5	129	215.5	203.5	206.5	178.5	135.5	94.5	133	126	132	141.5	185.5	177.5
all_peaks_140550	chr8	141601377	141601878	152	115	223.5	126	238.5	287	218	265	253.5	260.5	237.5	319.5	245.5	209	214	304	253	228.5	199	280.5	174.5	202.5	172.5	222.5	198	158.5	197.5	164
all_peaks_140552	chr8	141606822	141607323	276.5	185	450	209.5	149.5	137	107	190.5	163.5	182.5	113.5	156.5	176	177	102	168.5	166.5	158.5	104.5	146	162.5	203	176	189	132	180.5	152	218
all_peaks_140604	chr8	142138301	142138802	206.5	226	209	200	300.5	301.5	259.5	341.5	325.5	325	300	258.5	316.5	346	295	311	302.5	386.5	278.5	319.5	306.5	300	332	334	313.5	368	332	336.5
all_peaks_140656	chr8	142413939	142414440	178.5	187	66	168	72.5	111	116.5	108.5	17	12	91	83	62.5	96.5	126	95.5	35.5	26.5	110.5	77	66.5	31.5	107	60	39.5	16.5	72	48
all_peaks_140797	chr8	144107687	144108188	251	256.5	233.5	238	249	191	289.5	247.5	167	136	275	319	271	315.5	332	332.5	289	223	323	299.5	257.5	95	221	155.5	187.5	85.5	198	171
all_peaks_140918	chr8	144631417	144631918	78	31	76	23.5	203.5	303	130.5	299.5	198.5	202.5	123	155	234.5	208	134.5	217	166	201	100	95.5	194	256	168	199.5	202	178.5	126	170.5
all_peaks_141036	chr8	145022585	145023086	26.5	15.5	49.5	23.5	101.5	248	22	262	99	267.5	67	153.5	77.5	70.5	11	115.5	84	141.5	31.5	84	55	181.5	54.5	190	103.5	216	85.5	191.5
all_peaks_141069	chr8	145133273	145133774	144	121	172.5	147	172	204	201	285.5	211	263.5	189.5	206	141.5	176.5	152.5	216	152	181	164	218.5	89	126.5	134.5	171	109	167.5	108.5	169
all_peaks_141108	chr8	145550362	145550863	183	182	190.5	185.5	251	335	293	304	280.5	236	223.5	299	254.5	282.5	255.5	319.5	285.5	306	252.5	267.5	302.5	313	304.5	314.5	290	335	325.5	309
all_peaks_141221	chr8	146052569	146053070	269.5	244	238	260.5	284.5	295	292	298.5	316.5	319	280.5	289	432.5	388	380	360	407	418.5	419	430	373	376	362	391.5	345	412.5	421	434
all_peaks_141225	chr8	146104029	146104530	250	143	324.5	296	22	30.5	41.5	122.5	73.5	106.5	61.5	58	16.5	51.5	40	89.5	75.5	69	81	53.5	14.5	140	127.5	215	36.5	178	149.5	230
all_peaks_141271	chr9	447588	448089	115.5	61.5	123	53.5	229	117	149.5	93	138.5	96	133.5	92.5	228	196.5	127	154	183.5	146	127.5	140.5	142	57	110.5	50.5	87	63	80	48.5
all_peaks_141360	chr9	1879554	1880055	1	0.5	1	1	8	112	1.5	81.5	47	125.5	2	44	27	36.5	0	31.5	24	54.5	4	13	44.5	121	33.5	154	38	114	48.5	121
all_peaks_141370	chr9	2055188	2055689	6	3	1	2.5	5.5	177.5	1	97	23	203.5	3	77.5	33	22	0	21.5	27	79.5	3	14.5	28	191.5	1	92.5	60.5	182	25	124.5
all_peaks_141393	chr9	2621225	2621726	17	4	23	8	46.5	110.5	40	190	57	80.5	52	82	30.5	48.5	21.5	82	24.5	43.5	33.5	42	82.5	129	68	142	82.5	104.5	126.5	115
all_peaks_141499	chr9	4596520	4597021	105.5	210.5	54.5	235	51	4	52.5	10.5	34.5	6	87	25	58.5	78	87.5	28	52	37	100	49	39.5	6	36.5	7	20	1.5	20.5	3
all_peaks_1415	chr1	12210447	12210948	84	106.5	108	84.5	121	48.5	185	48.5	107	26	176	84.5	154.5	124	198.5	103	158	85	178	143	58	17.5	37.5	12	59.5	22.5	31.5	16.5
all_peaks_141530	chr9	4792526	4793027	630	599	649	611	621	734.5	566	676	485	633.5	561.5	617	586	580	571.5	578.5	584	648.5	577	557	670	703	627.5	694.5	679.5	724.5	633.5	588
all_peaks_141537	chr9	4833119	4833620	5	1.5	1	2.5	28	159.5	3	196.5	51	104	5.5	44	47.5	47	2	51	14.5	71	4	6	112	198	38	228	101.5	207	58	189.5
all_peaks_141552	chr9	4938927	4939428	21	5	34	14.5	38	51.5	125	50.5	30.5	13.5	111.5	101.5	33	24	137.5	133	57	33	110.5	138.5	27	11	48.5	12	23	9	41	18
all_peaks_141561	chr9	4984543	4985044	121.5	89.5	182	97.5	209	300	204	262	251.5	294.5	196.5	229.5	211.5	167	165.5	236.5	187	197	145	175.5	172.5	291.5	213.5	268.5	192.5	271	205.5	275.5
all_peaks_141580	chr9	5327158	5327659	136.5	79.5	197	113	113	31	56.5	8	154	28.5	115.5	68	121	115	66	34.5	217	161	149	93.5	119.5	19	28.5	7	150.5	47	39.5	10.5
all_peaks_141618	chr9	5558170	5558671	56.5	61.5	46	57	93.5	66	107.5	32	72.5	22.5	140.5	86.5	126.5	99.5	149	116	141.5	90	168	128	15.5	8	9	25	12.5	7.5	12.5	8.5
all_peaks_141656	chr9	5841727	5842228	90	112.5	198.5	191	117.5	66	144	118.5	110.5	72	200.5	129.5	117	97	169	142.5	133	111.5	203.5	193	107	39.5	112	51.5	84.5	60	150	63
all_peaks_141658	chr9	5844711	5845212	41	30.5	49	44.5	57.5	52.5	86	107	59	48.5	138	159.5	40.5	45	94	155.5	68	62	119	176	19.5	19.5	41.5	42	14	25.5	32.5	30.5
all_peaks_141660	chr9	5851371	5851872	18.5	11.5	46	11	129.5	179	95.5	176	180	178.5	163	163.5	129.5	153	56.5	165.5	149.5	169.5	101	177.5	86.5	117.5	109	116	104.5	104	111.5	98
all_peaks_141783	chr9	7626642	7627143	89.5	130	43	100.5	98	27	140.5	13	56.5	6.5	114	46.5	85.5	83	152.5	45	77	39	137	90.5	37	2.5	48	6.5	10	4.5	30.5	14.5
all_peaks_141792	chr9	7935609	7936110	146	148	144	125.5	172	59	154	64.5	86.5	11	118	81	195.5	135	172.5	135.5	111	48	149	92.5	115	18.5	57.5	18	31	12	41	9.5
all_peaks_141796	chr9	7976341	7976842	309	201.5	352	281	214.5	279	277.5	297	244.5	274	267	277	240.5	244.5	304	235.5	239.5	229.5	280.5	244	180	141.5	274.5	181.5	150.5	179.5	271.5	203.5
all_peaks_141849	chr9	14585695	14586196	14	0.5	15.5	8	48.5	129.5	57.5	56.5	94.5	126	133.5	163.5	59.5	50.5	36.5	50	126	102.5	176.5	129	10.5	28.5	32.5	17.5	13.5	33	61	24
all_peaks_141874	chr9	15307024	15307525	105.5	99.5	136.5	78	165	188.5	122.5	190.5	184	216.5	130	190	140	147.5	91.5	162.5	152	164	108.5	176	131	187.5	119	159	197.5	281	151	216.5
all_peaks_141875	chr9	15310404	15310905	64	132	45.5	90	91	23.5	179.5	52.5	57	7.5	136.5	52	99.5	155	159	104	96	55.5	137	141	48	14	32.5	19.5	31.5	22.5	24	20
all_peaks_141946	chr9	19161611	19162112	42.5	49	107.5	44	94.5	173	101	189	84.5	47.5	81	124	133	116.5	99.5	95	91.5	99	69	76.5	141	157	184	174.5	163	120	192	134.5
all_peaks_141951	chr9	19184187	19184688	64.5	54	196.5	121	169.5	140	126	199.5	142	128	232	175	202.5	170	115.5	231	237.5	179	206	202	108	121	83.5	148.5	126	177	178	145
all_peaks_141988	chr9	19999474	19999975	1.5	3.5	16	4.5	86	313	74.5	344.5	165.5	287.5	127	280	85	87.5	37.5	147	106.5	172	82	111	85	284.5	86	264.5	141.5	264	240	314.5
all_peaks_1420	chr1	12221778	12222279	100.5	19.5	198.5	41	191.5	295	173	303.5	283	203.5	168.5	278	222	244.5	101.5	219.5	214.5	229.5	137	200	142	187.5	168.5	212.5	181.5	183	192.5	196.5
all_peaks_142002	chr9	20209377	20209878	34	69	47.5	129.5	120	163.5	291	212.5	203	267.5	347	384.5	87.5	107.5	144.5	245	125	105.5	274.5	353.5	66	149	74	103.5	69.5	209	163	189.5
all_peaks_142004	chr9	20242710	20243211	35.5	76	47	68.5	78	55.5	161.5	85	89	31	140	128	51.5	36	133	90	86	50	140	176.5	42	8	53	18	19	12	75	27
all_peaks_142014	chr9	20314902	20315403	111	184	38	161	37	10.5	98	21	16.5	3.5	71.5	35	38	17	102.5	32.5	15	8	95.5	55	13.5	3.5	20.5	15.5	1	6	21	22
all_peaks_14217	chr1	239664983	239665484	162.5	177	29.5	73.5	11.5	4	28.5	3	5.5	2.5	12	2	12	3.5	35	10	1.5	3	9	4.5	30.5	7	54.5	17	5.5	2.5	11	5
all_peaks_142179	chr9	22079723	22080224	19	23	12	13	95.5	100.5	257	116	89.5	124	202	204.5	104	12.5	216	48	86.5	37.5	231	174.5	24	98	228.5	151	67	149	199.5	182
all_peaks_142225	chr9	27365913	27366414	4	14	13.5	22	7.5	54	101.5	157.5	37.5	46.5	88.5	163.5	21	22.5	76.5	90.5	25.5	40.5	96.5	89	19	44.5	62	96	47.5	53.5	134	114.5
all_peaks_142251	chr9	27573550	27574051	356	363	325	354	210.5	143.5	253	179.5	221.5	236	232	241	259.5	240	277	234.5	224	208	262	248	236.5	172	253	183.5	161.5	212.5	212.5	192
all_peaks_142364	chr9	33290290	33290791	571.5	466	490	508.5	384	317	353.5	302.5	351	351.5	337	330	404	340	357	299	372.5	320.5	350.5	322.5	368.5	368	354.5	400	356.5	363.5	387.5	402.5
all_peaks_142369	chr9	33305944	33306445	5	5	3	1	7.5	50	5	106	17.5	110	6.5	23.5	12.5	41.5	3	32.5	9.5	35.5	6	7	26.5	130	42	169	34.5	166.5	53.5	142.5
all_peaks_142379	chr9	33415429	33415930	385	308.5	144	254	269	99	420.5	265	147	66.5	409.5	332	185	125	421.5	345.5	143	82	358.5	336.5	223	99.5	333.5	192	124.5	65	242	150.5
all_peaks_142464	chr9	34376801	34377302	401	398	424.5	425.5	508	541.5	530.5	509.5	476.5	418	540	539	482.5	482.5	493.5	540.5	559	554	576.5	571	607.5	557	560.5	575	634	502.5	580.5	568.5
all_peaks_142534	chr9	35071835	35072336	140.5	149	157.5	124	216	294.5	137	176	221	252	145.5	273.5	164.5	151.5	116.5	156	167.5	173	124	150.5	160.5	236.5	165.5	182.5	214.5	228	213.5	231.5
all_peaks_142540	chr9	35111468	35111969	293	286	289.5	274	302	427	247.5	433	274	316.5	292	280.5	316	366	321.5	390	359	380	304	344	370	409.5	355.5	382	323.5	404	338	360.5
all_peaks_142571	chr9	35603912	35604413	533.5	549.5	518.5	525.5	509	529.5	503	589.5	522	547.5	512	522	517.5	558	531.5	540	514.5	514	499.5	482.5	648	598.5	618	606	625	627	591	545.5
all_peaks_142582	chr9	35657714	35658215	180.5	176	197	198.5	188	305.5	196	243	258	280	201	289	192	199	142.5	306	183	211.5	166	246.5	197	250	189	203.5	163	263	172	218
all_peaks_142595	chr9	35732222	35732723	536.5	508.5	497	490	508.5	563	560.5	557.5	477	495	617	582.5	518	529	558	603.5	538	562	594	589.5	466	445	460	470.5	447	548.5	481	530
all_peaks_1426	chr1	12233647	12234148	297.5	138.5	374	247	97.5	60.5	48.5	61	102	61.5	73	71	94	114.5	41.5	95.5	138.5	121	68.5	113.5	68.5	39	85.5	23.5	122	65	107	49.5
all_peaks_142605	chr9	35811963	35812464	237	213.5	306	253	256	292.5	287	214	347	253.5	348.5	347.5	264	307	250.5	276	334.5	334.5	354	320	246.5	208.5	232	153.5	232.5	197	270.5	163
all_peaks_142641	chr9	36151750	36152251	198	178	228	237.5	160	163.5	196.5	135	153.5	91.5	177	188.5	158.5	219.5	166.5	163	203.5	191.5	198.5	187	118.5	104	147	70	83.5	84	136.5	68.5
all_peaks_142664	chr9	36458263	36458764	85	73.5	169	160.5	73.5	220	78	133.5	139	229	196.5	319.5	88.5	95	79.5	134	106	186.5	178.5	176	55	61	67.5	62.5	136	100.5	153	111.5
all_peaks_142689	chr9	36765868	36766369	219.5	271.5	222	261.5	142	121.5	181.5	242	151	102	218.5	194	146	141	200	208	177	150.5	219	178.5	216	189.5	231	194.5	247.5	127.5	286.5	211.5
all_peaks_142708	chr9	37027551	37028052	71.5	63.5	65.5	65.5	81.5	164	59.5	168	57	104.5	71.5	89	79	111	53	142	84.5	78.5	67.5	77.5	131.5	150.5	194	163.5	127	177	190	207
all_peaks_142743	chr9	37409242	37409743	81.5	6	84	7	64	113.5	5.5	24.5	89	158.5	15.5	25	71	39.5	7	10	55	85.5	9	8.5	143	175	12	59	124.5	183	32	96.5
all_peaks_142750	chr9	37465551	37466052	506	483	456.5	506.5	454	434	500	428.5	428	441.5	546	461	485.5	458.5	546.5	402.5	481.5	450	514	458.5	403.5	407	379.5	427	359	445	406	383.5
all_peaks_142758	chr9	37529078	37529579	167.5	18	89.5	16.5	90.5	78.5	7.5	12	35.5	78	7.5	12	105.5	143.5	10.5	18.5	65	66	4	9	99.5	98	14	15	44	66	13	20.5
all_peaks_142830	chr9	44070492	44070993	16.5	18.5	9	16	136.5	38	17	15	167.5	125.5	37	40	51	17.5	13	22	19	25	19.5	9.5	54	37	85.5	48.5	159	24.5	95.5	42.5
all_peaks_142846	chr9	66458248	66458749	49.5	32	212	88	137	296	70.5	211.5	406.5	435	248	357	126.5	162	56	165	280	340	207.5	278.5	157.5	167	98	103	317.5	405	268.5	235
all_peaks_14285	chr1	241840405	241840906	85	134.5	58.5	121	17	7	133.5	18.5	2	4	92	70.5	13	10.5	128.5	28.5	15	9	118	51	33.5	17.5	143.5	79.5	16.5	11.5	76.5	43
all_peaks_142853	chr9	66494166	66494667	400	382.5	627.5	413	485	664.5	458	421	646.5	641.5	627	665.5	495.5	594.5	383	557	679.5	637.5	495.5	665	543.5	416	371.5	289	622	429	441	320.5
all_peaks_142859	chr9	66970975	66971476	17.5	26	11	16	126	51	39	19	195	160	60.5	54.5	82.5	15.5	18.5	17	29	11	16	10	23.5	20	41.5	42	71.5	19	63.5	43
all_peaks_142870	chr9	68413933	68414434	50.5	27	343.5	37	189	183	79	382.5	446	282.5	213	720.5	165.5	164.5	38	422.5	475.5	378	162	510.5	147.5	74.5	115.5	185.5	397.5	231.5	242	353.5
all_peaks_1429	chr1	12237865	12238366	324.5	193	386	209	143.5	81.5	148	72	110	104.5	107	80	139	104	174	68	124	96.5	118.5	80.5	111	83.5	180.5	75.5	111	130.5	179	123
all_peaks_142943	chr9	71589236	71589737	13.5	2	4.5	2.5	90	272	44.5	231.5	107	169.5	23.5	158.5	55	65	20	69.5	31.5	91.5	8.5	37.5	137.5	326.5	155	301	126	233	236.5	258.5
all_peaks_142957	chr9	71643662	71644163	49.5	77	49	66	69	23	197.5	15	55	13	174.5	67	38.5	48.5	215	99.5	69	48.5	191	167	11	0.5	14.5	7.5	11	6.5	10.5	8
all_peaks_142970	chr9	71795544	71796045	28.5	5	19.5	5	114	134.5	25.5	127	103	70.5	37	102.5	121.5	151	14.5	101.5	119	118.5	28	42.5	115	128.5	52	76.5	115.5	88	61.5	52.5
all_peaks_142987	chr9	72111718	72112219	1	1.5	1	1	11	82	6.5	242.5	0.5	29.5	3	30	7.5	17.5	0	57	4	13.5	0	9	21	72	25	104.5	5.5	14.5	9.5	18.5
all_peaks_143007	chr9	72444326	72444827	2.5	24	3	30.5	36.5	11	133	8.5	19.5	4	125.5	20.5	40	40	138	26	44	13.5	167.5	81	16.5	5	9.5	2	5	3.5	8	6.5
all_peaks_143077	chr9	74398026	74398527	311	398.5	353	336.5	201.5	170.5	155.5	175	221.5	181.5	155.5	157.5	184	185	190	149	234.5	206.5	173	164	201	205	297	225	212.5	207	236	223
all_peaks_143080	chr9	74410278	74410779	155.5	240	88.5	238.5	115	105	147.5	81	63	29	130	90.5	104	94.5	177.5	84	85	45	119	109	78	42	83.5	26.5	51	18.5	76	15.5
all_peaks_143094	chr9	74525981	74526482	493.5	478.5	564.5	537	624	690	585	613	597.5	634	560.5	686	574.5	602	537	569	528.5	642.5	576	568	581	643	588	606	598.5	575.5	591	606
all_peaks_143118	chr9	75058176	75058677	30.5	4	53	14	139	166	101	141	172	151	115	168.5	164.5	156	50	136.5	139.5	171	60	128	95	96.5	96	97.5	108	62.5	72.5	86.5
all_peaks_143169	chr9	75835138	75835639	1	0.5	1	1	3.5	31.5	1	81	11	61	3.5	23.5	2	7	2.5	22	8.5	11.5	0	2	3.5	79.5	4	145	2	107.5	2.5	158.5
all_peaks_143224	chr9	77763438	77763939	18	28	12	9.5	77	116	74.5	151.5	134	162.5	82	129	94.5	139.5	42.5	179	65	107.5	54.5	170	56	99.5	47	40.5	87.5	110.5	58	70
all_peaks_143226	chr9	77767319	77767820	40.5	27	109.5	33	164	220.5	154.5	125	254.5	227.5	251	281.5	174.5	192.5	101	200	281	225	220	235.5	101	46	80	16	118.5	84	96.5	47
all_peaks_143243	chr9	78505267	78505768	114.5	182.5	53	190	53	50.5	115.5	58	43.5	88	128	104.5	36.5	35	150	72.5	51.5	31	157	96.5	63	31.5	108	85	36.5	22	130	89
all_peaks_143252	chr9	78638753	78639254	93	154	27.5	137	44	7	123	42.5	16.5	10.5	98	55.5	22	26.5	144.5	61	25	11	108.5	89.5	30	10	88.5	14.5	13.5	4.5	90.5	20.5
all_peaks_143275	chr9	79056700	79057201	5	0.5	3	3.5	18	82.5	5.5	168	16	133	5	43	23	23	3	51.5	13	28.5	6.5	17	17	129.5	38	124.5	12.5	139	34	132.5
all_peaks_143286	chr9	79186558	79187059	47	81.5	46	68.5	439	349	151.5	234.5	472.5	776.5	202.5	370.5	312	117.5	96	132	178	167	96	119	166	235	233.5	390	212.5	359.5	286	558
all_peaks_143319	chr9	79792160	79792661	268	282.5	269.5	279	327.5	406	327.5	322.5	386	391.5	358	367	321	293.5	270	356.5	304	344	295.5	313	316.5	405	325.5	369.5	404.5	401	324.5	400
all_peaks_143329	chr9	80091006	80091507	48	61	27.5	52.5	90.5	259	99	253.5	128.5	210	151.5	194.5	123.5	144	77	92.5	109	120	100	100.5	182	279.5	150.5	259.5	179	293	237.5	223
all_peaks_143417	chr9	82186429	82186930	755.5	751.5	739.5	738.5	663	646	695.5	624.5	688	645	719.5	664.5	721	696	729	680.5	711	710.5	734.5	748.5	683.5	589.5	633.5	640.5	722	539	627	677
all_peaks_143443	chr9	82497903	82498404	36.5	44.5	69.5	70	96.5	20	124.5	12.5	106	33	165	108	77	87	130	66.5	133	122.5	145.5	157.5	28.5	4.5	16	1	47	7.5	36.5	5
all_peaks_143529	chr9	86910894	86911395	5	8	6	10	10	78.5	18.5	108	8	50	25	90	14	13.5	20	36	17	29	21.5	21.5	24	123.5	24	189	37.5	118.5	54	167.5
all_peaks_143590	chr9	88721737	88722238	4	4	47.5	18	36	112.5	8.5	43	70.5	133	29.5	77.5	47	91	5.5	64.5	57.5	122.5	14	31.5	110.5	143.5	58.5	78.5	99.5	151	60	90
all_peaks_143594	chr9	88897557	88898058	342.5	258.5	351.5	317.5	212.5	184	203.5	115	188	207.5	177.5	161.5	233	198.5	204	120.5	202.5	183.5	206	128	219.5	228	224	202	187	229.5	201	212
all_peaks_143623	chr9	89988864	89989365	2.5	1.5	1	1	13.5	124.5	1	87.5	13.5	62.5	2	6	18.5	10	0	12.5	0	25.5	0	2.5	25.5	196	3	110	7	149.5	1.5	69
all_peaks_143632	chr9	90150699	90151200	4.5	7.5	1	1	9	191.5	3	100.5	18	123.5	1.5	32.5	21.5	68	3.5	16	10	62.5	1.5	22	39	264	32.5	200.5	29.5	166.5	23	154.5
all_peaks_143667	chr9	90937742	90938243	135	149.5	165	191	92	96	188.5	161.5	161	35	248.5	184.5	112.5	145.5	149.5	188.5	144	119	171.5	216.5	65.5	22	158.5	37	36.5	13	114.5	34.5
all_peaks_14369	chr1	244211432	244211933	496	505	471	508.5	474	456.5	513	450	431	489.5	482.5	492	481.5	431	565	470	475	453.5	517.5	449	360	304.5	450	408	397.5	384.5	421	437
all_peaks_14373	chr1	244238051	244238552	149.5	192.5	156	201.5	87.5	15.5	97.5	17.5	55	14	86	49	75.5	72	105.5	37	108	66.5	101.5	66.5	33	7.5	33	14.5	21	12	24	10.5
all_peaks_143734	chr9	92023682	92024183	106.5	65.5	104.5	75	187.5	139.5	146.5	107.5	170	57	141	202.5	170	177.5	136.5	175	139.5	150.5	107	164	93	19.5	51	18	66	20	64.5	16
all_peaks_143735	chr9	92025447	92025948	20	9	13.5	4	39.5	134.5	24	128.5	36	112.5	19	88	55	28	15.5	78.5	27.5	67.5	15	46	34	171.5	13	167	38	141	56	151
all_peaks_143738	chr9	92041422	92041923	18.5	14.5	91	38.5	53	94	27	53.5	158	234.5	70	139.5	51	83	18	75.5	105	206	51.5	65	32	20	45	30.5	62	62	136.5	76.5
all_peaks_143741	chr9	92052124	92052625	130	82	219.5	66	134.5	16.5	69.5	12	47	23	59.5	12	80.5	43	71	18.5	93	56	59	26.5	81	6.5	36	7.5	28.5	9.5	33.5	15.5
all_peaks_143759	chr9	92081666	92082167	21.5	18	27.5	28.5	33.5	55	20	264	48.5	76.5	19.5	135	26.5	14.5	13.5	124	33	30.5	21.5	54	55	124	75	237	41.5	150.5	75	230.5
all_peaks_143774	chr9	92116882	92117383	92	44	355	103	46.5	158	37	36.5	168.5	141	81.5	140.5	66.5	129	23.5	42	190.5	255	87	102.5	64.5	63.5	38	28	142	94	97.5	64
all_peaks_143780	chr9	92137183	92137684	223	277	210.5	306	182	177.5	197	228.5	220	138	233.5	249	176.5	214.5	220.5	197.5	173.5	169	232	252.5	187.5	146	244	172	172	132	274.5	138
all_peaks_143811	chr9	92316248	92316749	41	33.5	23	47.5	72.5	157.5	118	261.5	104	82	86.5	141	102	140.5	96	191.5	116	110	133.5	192.5	37	58.5	66	110	31.5	73	52.5	108.5
all_peaks_143815	chr9	92444851	92445352	91.5	119.5	57	189	165	89	332	159.5	143	36	384	274	117	203	264.5	309.5	155.5	117.5	301.5	378.5	185.5	48	172.5	90	142	27.5	143	41.5
all_peaks_14388	chr1	244482851	244483352	18.5	1	122	20	52.5	100.5	33	141	86	94.5	61	125	71	61	24	71	106	100.5	46	66.5	28.5	119.5	35	143	60	156.5	78.5	168
all_peaks_143895	chr9	93810118	93810619	11	16	14.5	13	25	112.5	35.5	123.5	72	116.5	22	81.5	40.5	49	31.5	42.5	34.5	62.5	17.5	23	63	184	112	158.5	87	135.5	127.5	160
all_peaks_143899	chr9	93833846	93834347	1	0.5	13.5	4.5	83	197.5	6.5	160	106.5	135	28.5	135.5	81.5	89	2	62.5	78	117	8	30	118.5	144.5	63	112.5	150	147.5	113	141
all_peaks_143910	chr9	93893785	93894286	10	3	54.5	16.5	125	248.5	78	222.5	133	159	111	133.5	130.5	216.5	33	152	168.5	178.5	82	111	160	203.5	219.5	166	140.5	189	186	123
all_peaks_143917	chr9	93913179	93913680	80	54	125	117.5	159.5	234	98	219	170.5	153.5	98.5	146	204	255	61	180	199	227	61.5	114	183	191.5	239.5	167	200.5	170	197	115
all_peaks_143922	chr9	93926921	93927422	12	5.5	95.5	39	92	136.5	80.5	185	182.5	189	100	157.5	121	156	62	161.5	177	179	79	120.5	74.5	105.5	125	124.5	115	137	137	116
all_peaks_144086	chr9	95726210	95726711	189	176.5	268.5	204.5	167	80	184.5	69.5	176	65	199.5	211.5	175.5	128.5	213	150	231.5	160	228	209	140	42	137.5	95.5	160	68	132	91
all_peaks_14409	chr1	244763137	244763638	37.5	20	18	3.5	57.5	126.5	17.5	167.5	55	72	14	29.5	89.5	115.5	12.5	68	47	51.5	9	11.5	200	200	131.5	150	133	131	56.5	77.5
all_peaks_144107	chr9	95790596	95791097	216	236	159	233.5	97	47	207.5	150.5	58.5	19	158.5	160	112.5	102	228	152	85.5	55.5	190	160.5	64	21	105.5	37	35	11.5	48	15.5
all_peaks_144119	chr9	95826652	95827153	289	277.5	287.5	296	294	317	406.5	410	346.5	244	438.5	493	350	396	417	418.5	392	380.5	410.5	388.5	269.5	199	312.5	235.5	293	173.5	322.5	240
all_peaks_14412	chr1	244815894	244816395	771	692.5	766.5	723	701.5	699	738	728	690.5	597.5	631.5	660	742.5	778	757	742.5	783.5	777	740	772	713.5	686	676.5	688	560.5	720	713.5	677.5
all_peaks_144126	chr9	95857695	95858196	434.5	393.5	410	342.5	549	486	494.5	453.5	482.5	499	479	499.5	575	518	519	548	514	541	504.5	503	539.5	539	571.5	492	469.5	433	527.5	458
all_peaks_144143	chr9	95906194	95906695	121.5	134	101.5	132.5	88.5	34.5	171.5	38	79.5	16	174	61.5	85	75.5	179.5	70.5	100.5	59.5	173	105	49.5	13	60.5	17	27	4.5	47	16
all_peaks_144149	chr9	95918789	95919290	4	6.5	10.5	3.5	56	179	17.5	122.5	92	158	22	77	74	76.5	13.5	43.5	49.5	129	16	26	140.5	204	67	132	146	192.5	133	135
all_peaks_144232	chr9	96935869	96936370	7	5	8.5	5	37	155	1.5	60	41	136	2	37.5	33	22.5	1.5	11.5	19.5	64.5	4	10.5	46	188.5	7	52	73.5	175.5	40	101.5
all_peaks_144280	chr9	97633344	97633845	242.5	138	219.5	272.5	62.5	53.5	45	28.5	68	44.5	67.5	40.5	112.5	98	107.5	29	97.5	64.5	98	48	17.5	32	26.5	15.5	16	29.5	24	10
all_peaks_144282	chr9	97637889	97638390	3	0.5	2.5	1	14	63.5	0.5	132.5	19.5	78	2	5	22.5	21	3	36.5	4.5	14	1	4.5	37.5	237	22.5	90.5	32.5	177.5	5	34.5
all_peaks_144332	chr9	98256672	98257173	187	192	222.5	247	76.5	33	89	57	118.5	52.5	133.5	93.5	105	95	90	88.5	102	78.5	133	106	130	50.5	140.5	66.5	121	42.5	137	74.5
all_peaks_144343	chr9	98486724	98487225	160	144	196	308	118.5	190	136	302.5	166.5	185.5	177	230	121.5	196	104.5	193.5	154.5	197.5	172.5	168.5	103.5	118.5	242	159.5	137	139	248.5	179.5
all_peaks_1444	chr1	12270510	12271011	103	55	62	35	96.5	25	161.5	16	87.5	20	122	45.5	92.5	78	156	35.5	76.5	35.5	121.5	99.5	76	10.5	50	11	26.5	2.5	25	11.5
all_peaks_144410	chr9	99180556	99181057	237	201	261.5	230.5	488.5	469.5	465	411.5	434	557	443	464	434	447.5	437.5	442	421.5	432	432.5	461	430.5	354	467	418	480.5	405.5	443.5	410
all_peaks_144463	chr9	100159463	100159964	1.5	1.5	6.5	5.5	39	184.5	15.5	139	149	228	46	137.5	61	52.5	2	73	65.5	161	14	35	54	107.5	32.5	113.5	108.5	102.5	129	146.5
all_peaks_144478	chr9	100395558	100396059	483.5	437.5	544.5	498.5	467.5	442	521.5	418.5	554	521.5	539.5	492	501.5	504.5	525	535	551.5	564.5	568.5	529.5	466.5	448.5	423	448	520	498	493	441
all_peaks_144503	chr9	100684214	100684715	297.5	239.5	239.5	280.5	202.5	125.5	174	96	184	132	147.5	128.5	191	164.5	169.5	152	149.5	140	161	157.5	187	151	209	144	176.5	130	143	132
all_peaks_144534	chr9	100864176	100864677	360.5	395.5	310	381	389	299	406	311	332	261	354.5	324.5	343	327	401	331.5	379	275.5	396	371.5	347.5	250	322.5	239	236	208.5	268	197.5
all_peaks_144605	chr9	101866917	101867418	374	332.5	473.5	373.5	514.5	506	527.5	429	482	413	565	501	470.5	493	477	491.5	512.5	488	548.5	550	431	404.5	418	354	404	433.5	407.5	373.5
all_peaks_14462	chr1	246493066	246493567	11.5	2	6	1	25.5	207	13.5	178	55	158.5	14.5	127	35	47.5	6	63.5	29	89.5	10	23	74.5	219	54	214	85	188.5	131	224
all_peaks_144632	chr9	102016016	102016517	19.5	7.5	20.5	15.5	45.5	103	41.5	242	29	180	35.5	119.5	51	43	38.5	107	60	113	49.5	50	62.5	94	117	139	46	142.5	118	157
all_peaks_144658	chr9	102581573	102582074	375	198	513.5	389	217.5	220	165.5	251	237	270.5	197.5	216	159	236.5	154.5	204	236	268.5	203.5	224	257.5	244	311.5	304	232	309	370.5	336.5
all_peaks_144659	chr9	102583829	102584330	242	108.5	262.5	169	151.5	139	78.5	104.5	116	116	90.5	116.5	141	135.5	68.5	134	96	115	50.5	110	110	152	149.5	153	113	137	176	177
all_peaks_144666	chr9	102613669	102614170	39.5	9.5	77.5	28	48	102	64.5	156.5	115.5	60	101.5	176	50.5	75	57.5	148.5	104	98.5	119	157	55	28.5	53	30	70	32	46.5	25.5
all_peaks_144735	chr9	104332331	104332832	112.5	224.5	37.5	283	4	0.5	60.5	0.5	4	0.5	38.5	5	0.5	0	109.5	2	3	2	94	15	2.5	0.5	1.5	0.5	6	1	2	0
all_peaks_144793	chr9	107890033	107890534	180	211.5	137.5	213.5	98.5	52	232	211	65	40.5	167.5	221	99	95.5	213.5	223	46	51	185.5	124	63.5	22.5	102	52	29	8	82.5	38
all_peaks_14482	chr1	246729423	246729924	212.5	266.5	269	245.5	374.5	433	329.5	412.5	321.5	483	339	383.5	296	323.5	276.5	348.5	306.5	395	307.5	358.5	291	358.5	242	346	336	391	345.5	367
all_peaks_144864	chr9	110071523	110072024	29.5	8.5	42	32.5	85	80.5	109	103	93.5	66.5	111.5	166	145.5	122	142	168	147.5	86	127.5	166.5	22.5	5	9.5	28	45	8	20.5	20.5
all_peaks_144897	chr9	111864038	111864539	46	51	37	35.5	113	285.5	59	198	111	220.5	95	270.5	104.5	103.5	77	144.5	112.5	180.5	77.5	113.5	110	189	103	148.5	146.5	162.5	124	134
all_peaks_144905	chr9	111943477	111943978	27.5	29	15	29	15.5	33	110	65.5	23.5	35.5	78	111	10	7.5	110.5	17.5	20.5	21.5	103.5	35.5	49.5	54.5	130.5	123	54	84	156.5	119.5
all_peaks_144970	chr9	112736514	112737015	22.5	24	1	4	84	195.5	66	302.5	60.5	195	39	76	85.5	85	119	133.5	45.5	91.5	61.5	49	155.5	205	144	208	122	159	86.5	165.5
all_peaks_144993	chr9	112910566	112911067	27.5	19.5	50	19	117	214	120	244.5	86	99.5	199	293.5	100.5	81.5	126.5	168.5	94.5	109	176.5	158	99.5	117.5	176.5	102	84	117	170	117.5
all_peaks_144997	chr9	112919137	112919638	54.5	79.5	99	42.5	176.5	240.5	178.5	160	162.5	96.5	198	207.5	203	188	180.5	212.5	186	167.5	167	139	186.5	34	154	33.5	184	21	118	41.5
all_peaks_145005	chr9	113018705	113019206	139.5	108	146.5	89.5	305.5	352	216	255.5	263	354.5	212	229.5	273.5	234	190.5	230.5	227	280	192	210.5	245.5	325	244	261	235.5	304.5	195	221.5
all_peaks_145075	chr9	114791023	114791524	8	0.5	1	3.5	14.5	208	7	217	12.5	234.5	4.5	200	34.5	53	3	121	38	93	14	109.5	38	151	5.5	125	1.5	138.5	38	215.5
all_peaks_145079	chr9	114799909	114800410	121.5	119	89	151	177.5	176.5	195.5	144.5	136	148.5	208.5	198.5	196.5	179	208.5	162	177	159.5	205	225.5	64	93	88	45.5	54	68	101	71.5
all_peaks_145113	chr9	115141961	115142462	159.5	176.5	189	144.5	247	261	207	255	350.5	243.5	179	209.5	228.5	193	187	266.5	199.5	232.5	179	237	209.5	220	173	247	179	262	187	298.5
all_peaks_145186	chr9	116274454	116274955	61.5	45	145.5	96	61	96.5	85.5	86.5	106.5	136.5	168.5	190.5	62	79	59.5	127	112.5	134.5	165	160	27.5	44	44	68.5	43.5	88.5	80.5	76.5
all_peaks_145188	chr9	116279335	116279836	98	74	177	112.5	116	184.5	144	257	150.5	217.5	235.5	309.5	107	158.5	158	246.5	197.5	214.5	204.5	242.5	95.5	113.5	101	87.5	114	125.5	139.5	159.5
all_peaks_145198	chr9	116341177	116341678	93	66.5	120.5	68.5	179.5	273.5	136	224	234	241	180	311	98.5	202.5	104	188.5	188	228	125.5	185.5	109.5	111	148.5	98	138	122	171	153.5
all_peaks_145199	chr9	116344053	116344554	153.5	166	140	131	117	138	281.5	232	122	103	226	216	138.5	177.5	262	195	158.5	116.5	242.5	181	187	104	247.5	200	145	103.5	283.5	139
all_peaks_145207	chr9	116385062	116385563	1.5	0.5	2.5	1	27	81	0	250.5	14.5	34.5	2.5	12.5	10	27	1	60.5	5.5	9	2.5	8.5	41	201	9.5	204	45.5	190.5	11	131
all_peaks_145246	chr9	117111124	117111625	22.5	28.5	29.5	54.5	35.5	125	29	246.5	45	140.5	39.5	108	69	52.5	40	68	45.5	65	51.5	47.5	56.5	280.5	73	269.5	52.5	235	134.5	286.5
all_peaks_145253	chr9	117135186	117135687	279	294	425.5	369	214	172.5	370	268.5	269.5	179	385.5	305	219.5	253.5	331.5	295.5	354	238.5	379	412.5	163.5	94	168	76.5	183	99.5	210	103
all_peaks_145275	chr9	117247214	117247715	11	4.5	46.5	7	53	130.5	67	211	37.5	79.5	46.5	56	63.5	85	24	112.5	59.5	58	28.5	38.5	45.5	86	87	133	50	116.5	51.5	117
all_peaks_145301	chr9	117453184	117453685	85	10	140	20.5	246	314.5	214.5	199	263.5	229	235.5	279.5	222	236	117.5	175.5	254	235.5	208	222	178	201	271	255.5	169.5	174.5	235	193.5
all_peaks_145308	chr9	117481111	117481612	106	26.5	103	33.5	251	173.5	306	185	245.5	167	261.5	214.5	236	180.5	202	199	245.5	180	248	209	151.5	140	257	183.5	129	132	188.5	173
all_peaks_145333	chr9	117661014	117661515	194.5	171	209.5	197	194	87	234	69.5	201.5	80.5	270.5	186	218	248.5	195	205.5	238	199	214	297	106	28.5	134.5	25.5	97.5	21.5	115.5	31.5
all_peaks_145363	chr9	117971744	117972245	1	2	1	1	22	64	3	129.5	11	106	4.5	33.5	12.5	14.5	0	24	4.5	28	1.5	5	40.5	174	20.5	212.5	24.5	150	66.5	183
all_peaks_145407	chr9	120588221	120588722	61	59	64.5	80.5	71	44.5	126.5	26	47.5	27	111	126	85.5	89	146	70	79	42	182.5	144.5	36	6.5	33.5	16	23.5	5	36.5	12
all_peaks_145461	chr9	123605055	123605556	451.5	355.5	460	374.5	321.5	378.5	371.5	472.5	329.5	337	334	413	337.5	362.5	341	352	329.5	347.5	331	331.5	418	406	460.5	475.5	470.5	400	443.5	445.5
all_peaks_145463	chr9	123608721	123609222	165	227	75	199	169.5	178	180	147	85	125.5	137	108.5	137	94	199	61.5	77	67.5	189.5	96	127.5	189	145.5	118	87.5	137	106	137
all_peaks_145467	chr9	123630823	123631324	309	291.5	230	279	301	334	300.5	232	224.5	257.5	307.5	326	387.5	327.5	335.5	304.5	389.5	336.5	401	302.5	346.5	302.5	268	246	329.5	283.5	294	243.5
all_peaks_145471	chr9	123638472	123638973	90	69.5	88.5	75	195.5	235	165.5	243	250.5	264.5	199.5	259.5	174	145	118.5	219	155	211.5	135	170.5	163.5	164.5	176	190	199.5	176	166	179
all_peaks_145478	chr9	123659385	123659886	63.5	52	40	48.5	60.5	80	109.5	334	64.5	84.5	118	203.5	46	68.5	84	131	58.5	66	97	99.5	60	93	155	160	42	77	161	109.5
all_peaks_145481	chr9	123666234	123666735	192	252	82	198	77.5	19	80	22	51	7	69	30	55.5	38.5	78.5	23.5	46	20.5	83.5	50.5	41.5	9	68	15.5	21.5	2.5	37	10.5
all_peaks_145508	chr9	123883795	123884296	330.5	361.5	294	370.5	283.5	271.5	295	215.5	231	185	247.5	246	259.5	270	290	246.5	265	231.5	283.5	252	292	245	249	215	239	200.5	233.5	172.5
all_peaks_145511	chr9	123895343	123895844	152.5	188.5	99	118.5	201.5	96	182	49	74	23.5	166.5	120	194.5	151.5	177.5	135	153.5	104	171	113	194.5	24.5	112	22	108.5	15	53.5	14.5
all_peaks_145534	chr9	124115894	124116395	84	11.5	211.5	39.5	90	72	88.5	118	175	200.5	158.5	207.5	131	126	72	143	234.5	233	154.5	187.5	66	33	54	73	113.5	97.5	107	84.5
all_peaks_145659	chr9	126030793	126031294	398.5	373.5	291	337.5	413	259	351	228.5	292	258	320	157	321.5	332	389.5	333	287	300	336.5	334.5	364.5	289	353	293.5	303	239.5	298.5	228
all_peaks_145666	chr9	126101515	126102016	39.5	50.5	46.5	56	53.5	132	60.5	219.5	99	176	71.5	134	43.5	88.5	48	172	50	78	45.5	82.5	55	144.5	143	195	68.5	159.5	120	187
all_peaks_145708	chr9	126964684	126965185	34	9.5	51	15	204	290	186	338.5	222.5	229.5	206	258	176	222.5	102.5	288.5	180	148.5	145.5	256.5	151	278.5	176.5	171.5	138.5	238.5	180.5	182
all_peaks_145718	chr9	127016425	127016926	1	1.5	6.5	1	8	108	6	80.5	55	159.5	14	91	24.5	17.5	2	19.5	28.5	67	4.5	18	20.5	97	4.5	45.5	37	135.5	43	111.5
all_peaks_145791	chr9	127888299	127888800	183.5	173	191	231	149	103.5	246.5	86.5	106	110	226	159.5	169.5	192.5	251.5	166.5	211	148	263	214	89.5	60	98	57.5	68.5	51	58	45
all_peaks_145800	chr9	127957279	127957780	148	125	74.5	154.5	21.5	7.5	59.5	4.5	21	5	48	7.5	28	9.5	99.5	10.5	19	8	59.5	26	10	4	14.5	4	5.5	3	14.5	3.5
all_peaks_145827	chr9	128283935	128284436	104.5	122	35	107	96.5	74.5	96	193.5	52.5	113.5	50.5	58.5	70	61	99.5	57.5	46.5	47	61	51	52	228.5	94.5	180	36	142	91.5	161
all_peaks_145866	chr9	129159328	129159829	63.5	56.5	275.5	339.5	62.5	159	137.5	126	213	221.5	243.5	248	74.5	91	123.5	101.5	261.5	283.5	278	156	188.5	107	231	134.5	214	113.5	300.5	201
all_peaks_145875	chr9	129233286	129233787	90.5	42	158.5	85	110	92.5	165	72	150	102.5	184	168	110.5	119.5	154.5	126.5	154	148	155	171	66.5	31.5	101	44.5	92	40	99.5	51
all_peaks_14590	chr1	249132085	249132586	233	231	210	213.5	297	414	271	327.5	308	333.5	235	330	262	254	223	271	264.5	290	230	252.5	277.5	300.5	305	342.5	332	312.5	313.5	317
all_peaks_145942	chr9	129748062	129748563	202.5	181	237.5	203.5	154.5	150.5	231	126.5	173.5	94.5	211	181.5	186.5	201.5	227	198	212.5	197.5	234.5	226.5	105	46.5	135.5	40	70	34	80.5	38.5
all_peaks_145978	chr9	130158986	130159487	192	34.5	374.5	83	538	714.5	269	553	524.5	460	376.5	565.5	609	699	235.5	636.5	627	740.5	409.5	468.5	715.5	652	459	534	706.5	520.5	586	535
all_peaks_145986	chr9	130188979	130189480	7	2	18	2.5	33	106.5	10.5	132.5	51	161	8	51.5	49.5	75.5	7.5	85.5	37	58	6.5	27	21	167	54	162.5	11.5	134.5	24	99
all_peaks_146002	chr9	130318254	130318755	33	11.5	46.5	25	142	69	163	100.5	219	143.5	192	145	134	226	84	282	199	203.5	157	298	36.5	48	57	26	98.5	67.5	135	84.5
all_peaks_146009	chr9	130341235	130341736	34	12.5	58.5	23	144.5	80.5	132.5	128	203.5	117.5	192	161	157	164.5	92	122.5	206.5	187.5	140.5	184	100.5	74.5	89	89.5	125.5	176.5	101.5	119
all_peaks_146033	chr9	130497399	130497900	257	220	249.5	206	182	224.5	190	197.5	201.5	185.5	188	203.5	237.5	253	202.5	200	238.5	272	229.5	212	358	307	306	312.5	378	302.5	322	347.5
all_peaks_146042	chr9	130533533	130534034	318.5	226	234.5	221	400	383	383.5	400	341	265	340.5	302	486.5	500.5	432	417.5	454	403	420.5	415	465	418	339.5	404.5	440	365.5	349.5	290
all_peaks_146046	chr9	130545297	130545798	133.5	96.5	317	128.5	171.5	156	181	199	342.5	238	293.5	317.5	166	230.5	161.5	180	317.5	348.5	245.5	298.5	75	62.5	77	46	138.5	109.5	111.5	122.5
all_peaks_146079	chr9	130673417	130673918	20.5	7.5	8	4.5	74	136.5	18	170.5	80.5	70.5	23.5	74	102	76	12.5	65.5	46	90	18.5	30	189	193.5	102	151.5	175.5	198.5	139	151
all_peaks_146109	chr9	130770020	130770521	189.5	199.5	134.5	227	75	33.5	160	22	46.5	12.5	151	74.5	77	51	184.5	65	84	39.5	177.5	117	80	20	46	24.5	17	10.5	51.5	13
all_peaks_146112	chr9	130788542	130789043	307	326	228	294.5	207	137.5	290.5	154.5	181	110.5	316	149.5	234.5	214	320	143	269	187	318	242.5	184.5	75.5	199.5	53	192	58.5	144	41.5
all_peaks_146114	chr9	130793146	130793647	181	161	154.5	143.5	213	192.5	211.5	231.5	180.5	201	214.5	182.5	234.5	190.5	235.5	195.5	233.5	199	246	203	173	127	178.5	154	99.5	102	103	78
all_peaks_146124	chr9	130830074	130830575	452.5	454	415.5	481.5	488.5	469	468.5	435.5	524	482	461	473.5	514	511	494.5	441.5	510	527.5	498	484.5	570.5	621.5	516.5	566	528.5	536	567.5	568
all_peaks_146134	chr9	130856547	130857048	49	43	13	37.5	70	100	49	167.5	33	102.5	33.5	38	81	82.5	48	112.5	19.5	36	30.5	30	157	256.5	131	259.5	71.5	200.5	83.5	168
all_peaks_146166	chr9	130980878	130981379	125	118	95	115	107.5	115.5	74	185	108.5	74.5	86	83	122.5	146	106	161	87.5	130	108	116.5	157	200	171.5	248.5	185.5	177.5	174	202.5
all_peaks_146217	chr9	131451190	131451691	229	255.5	252	260	390.5	405.5	373	368.5	400	380	347	383	367.5	343	318	351	341.5	383.5	340	390	420.5	425	345.5	356	396.5	433	376.5	413
all_peaks_146226	chr9	131486257	131486758	363	356	366.5	351.5	421.5	510.5	421.5	474.5	489	425.5	413	461.5	519	507	461.5	470	509	508	465.5	451.5	511	526	505.5	442	478.5	477.5	518	534.5
all_peaks_146255	chr9	131664535	131665036	289	318	207	264.5	254	181	275.5	185	168	99.5	261	231	235.5	253.5	278	190.5	244	223	254.5	251	173.5	71.5	162.5	67.5	169.5	53.5	153.5	61.5
all_peaks_146320	chr9	131998153	131998654	140.5	140.5	82	158	124	45.5	144.5	38.5	61.5	15	135	58	121.5	107	184.5	69.5	85	36.5	149	99	69.5	21	82.5	34.5	53.5	13.5	70.5	23.5
all_peaks_146352	chr9	132250744	132251245	167.5	89.5	240.5	110	139.5	109	95.5	199	85	146	123	90	126	162.5	61.5	154.5	101	155	64.5	92.5	132	199	193	249.5	135	193.5	189	232
all_peaks_14636	chr10	496837	497338	186	182.5	156.5	220	65	40.5	178.5	28.5	71	62.5	152	80	78	89	173.5	69.5	70	54.5	152	87	59.5	21.5	89	24	44.5	25.5	72.5	32.5
all_peaks_146384	chr9	132404332	132404833	97	89	101	95.5	203.5	261	129	239.5	195.5	248	125	237	157.5	157	100.5	223	144.5	195.5	114	163	173	268	153.5	227.5	182.5	304	205.5	319.5
all_peaks_146414	chr9	132625303	132625804	83.5	46	117	68.5	112	221.5	152.5	190	137	180.5	221.5	259	128.5	135	153	195	170.5	194.5	164.5	214	94.5	104	107	76	112.5	82	144.5	117.5
all_peaks_146416	chr9	132631300	132631801	421.5	326.5	503	467.5	291	171	388	195	258	119.5	377.5	225	360	303.5	361.5	210.5	335.5	262	360	277.5	224.5	144	284.5	124.5	225.5	90.5	294	146.5
all_peaks_146423	chr9	132650670	132651171	466.5	311.5	505.5	451.5	390.5	396.5	450	492	387.5	446.5	417	491.5	351	386.5	394	421	390	404.5	426	399.5	256	335	429.5	345.5	243	272.5	348	268
all_peaks_146457	chr9	132778933	132779434	5.5	3	28.5	4	9	81	2.5	129.5	17.5	100.5	4.5	26.5	21	49.5	2.5	39	21	38.5	1	9.5	27.5	122	28.5	139.5	43.5	110.5	34.5	137
all_peaks_146463	chr9	132791435	132791936	26	15	24	20	32.5	102	15	144	38.5	76	12.5	114.5	33	21.5	15	50	23.5	54.5	16	20.5	55	130	49.5	179.5	74.5	127	74	172.5
all_peaks_146485	chr9	132890449	132890950	166.5	148	198.5	211	201.5	221.5	243.5	179	220.5	162	247.5	243	203.5	232.5	250.5	195.5	213.5	204	253	223.5	85.5	91.5	106	79.5	81	77	113	91
all_peaks_146561	chr9	134127893	134128394	229	143.5	304	223	203.5	263.5	299.5	232	343.5	204	283.5	275	228.5	268.5	278	282	230	252	267.5	312	170.5	122	210.5	143.5	154.5	136	192.5	125.5
all_peaks_146562	chr9	134131552	134132053	176.5	185	192	206	133	82.5	182.5	83.5	129.5	84.5	208.5	143	143.5	154.5	203	144.5	145.5	127.5	180	179	129.5	53	167	58.5	86.5	53.5	137	84
all_peaks_146582	chr9	134273601	134274102	140	91	157.5	133.5	135.5	56	175	32.5	208	106.5	207.5	117	102	104.5	167	95.5	186.5	142.5	183	200	90.5	22.5	70.5	26.5	123	30.5	102	24
all_peaks_146626	chr9	134503225	134503726	119.5	40	310.5	59	52	69	40	76.5	117.5	102.5	20	33	72.5	114	33.5	89	162.5	110	26	48	112.5	94	74.5	72.5	143	123	45.5	23
all_peaks_146636	chr9	134543987	134544488	163.5	63.5	203	73.5	132	196	116	241.5	127.5	152	111.5	184.5	141	117.5	85.5	136	108.5	97.5	63.5	88.5	138	139.5	184	171	176.5	176.5	139	164
all_peaks_146641	chr9	134553833	134554334	77	13.5	145	29.5	131	210	72	232	165.5	137	85.5	141	196	182.5	49	151.5	220	197.5	64	119	151	152	113.5	168	180.5	138.5	148	144
all_peaks_146649	chr9	134585344	134585845	115	21	83	13.5	28.5	57	12	42	18	84.5	8.5	15.5	60	52.5	17.5	26	43	48.5	14.5	15	156	186.5	49.5	94	85	164.5	18.5	47.5
all_peaks_1467	chr1	12495672	12496173	14.5	14	41	23.5	60.5	246.5	95	150.5	134	188.5	134.5	212.5	74	118	49	145	96.5	136	92	153.5	94.5	117	109	142.5	127.5	148	174	140.5
all_peaks_146702	chr9	135116481	135116982	431	453	376.5	419	363	287	407	350	346	248	370	303	449	425.5	435.5	411.5	436	414	426.5	421	465	367	491.5	441	421	349	461	381
all_peaks_146714	chr9	135230326	135230827	299	243	306	270.5	378	354	308	395	388.5	379.5	308	341	353	392	297.5	425	380	415	347	393.5	301	326	317.5	324.5	294	270.5	292.5	272.5
all_peaks_146790	chr9	135991005	135991506	30	7	20.5	11.5	156.5	230.5	30.5	105.5	107	137	23.5	60	154	136	12.5	80.5	89.5	146.5	14.5	27.5	190	231.5	72	104	118	158.5	81	96.5
all_peaks_146798	chr9	136009035	136009536	289	212.5	260	196	219.5	218	207.5	277	208.5	179	228	210	237.5	235.5	251	226	239	242.5	258	195	360	319	310	341	312	284.5	290	322
all_peaks_146799	chr9	136010505	136011006	27.5	11.5	40	14.5	79.5	138.5	12.5	69	90.5	194.5	22.5	66.5	73.5	69	13.5	42	81.5	152	13	35	106	173.5	22	84.5	211	247.5	83.5	183
all_peaks_146802	chr9	136024710	136025211	114.5	88	124	96	157.5	248.5	124.5	193	135.5	296.5	129.5	137	154	159.5	117.5	148	134.5	209	122.5	126	201.5	233.5	148	173	173.5	278.5	156	230.5
all_peaks_146885	chr9	136542141	136542642	204	266.5	112	203.5	103	41	235	46.5	100.5	40.5	185.5	85.5	84.5	97	223.5	71	95.5	44	188	104.5	63	37.5	186.5	73.5	37.5	22	161	51
all_peaks_147068	chr9	138799385	138799886	150.5	151	133	137	268	166.5	165	168	225	233	141	135.5	247.5	176	193	215.5	183.5	209	178.5	183.5	270	244	226.5	244	289	231	207.5	218.5
all_peaks_147071	chr9	138818639	138819140	6.5	6	5	11	66.5	271.5	15	316.5	63	235.5	14.5	100.5	70.5	103	8.5	121.5	61.5	109	18.5	29	50.5	298.5	46	275.5	98	295	75.5	274.5
all_peaks_147080	chr9	138870831	138871332	98	99	71.5	130.5	75	15	196	12.5	81	11.5	276.5	111	62	50	185	31.5	100	43.5	253.5	161	22.5	5	44	11	17.5	8	58	9.5
all_peaks_147106	chr9	139001320	139001821	271.5	247	247.5	226.5	397	377	396	371	245	253.5	352.5	279	345.5	349.5	314.5	287	304.5	278	310.5	291	352	350	300	355.5	336	306.5	331.5	396
all_peaks_147162	chr9	139257514	139258015	157	162	138.5	141	211	218.5	224	234.5	235.5	195	179.5	188.5	255	251	222.5	276.5	222.5	238	197.5	239.5	294.5	287	213.5	294.5	266	288	260	336.5
all_peaks_147179	chr9	139297934	139298435	155	49	143	107.5	195.5	177.5	212.5	223.5	213	125.5	244.5	201	191	229	177.5	190.5	253.5	241	237.5	306	134	129.5	137.5	134.5	154	145	183.5	147
all_peaks_1472	chr1	12509459	12509960	91.5	146.5	68.5	180	130	233.5	194	259	137	267.5	226.5	251	86.5	116.5	182	173.5	134	130.5	213.5	212.5	177	234.5	263	303	192.5	230.5	260.5	212.5
all_peaks_147219	chr9	139434026	139434527	98	126	72.5	86	132	173.5	141.5	256	123.5	137.5	141.5	141.5	152	145.5	142	158	114.5	167	121	146.5	148	285	208.5	249	158.5	241.5	206	247
all_peaks_147286	chr9	139595676	139596177	29	32.5	74.5	68.5	23.5	101	40.5	136	55.5	107.5	52	68	29.5	41.5	24.5	76	45.5	67	37.5	30.5	104	134	179	189.5	112	135	186.5	123.5
all_peaks_147315	chr9	139685452	139685953	370.5	380.5	342	341	444.5	443	394	500	434.5	432.5	435.5	417.5	541.5	531	510	535.5	487	525.5	487	521.5	521	565.5	528.5	586	542	611	552	586
all_peaks_147338	chr9	139776884	139777385	95.5	73	144	73.5	99	189	107	278	78.5	177.5	94.5	98.5	101.5	89.5	102	168	112	124	113.5	98.5	112.5	170	153	258	91.5	189.5	116	223.5
all_peaks_147340	chr9	139780577	139781078	371.5	420	369	398	417.5	474.5	429.5	433	354.5	417	412	356	330.5	360.5	353	390	381	371	366.5	372	435.5	481	454.5	433.5	501.5	452	450	405.5
all_peaks_147415	chr9	139981088	139981589	692	539.5	627.5	499.5	669.5	708.5	582.5	683.5	657	713.5	561.5	621	593	610.5	628	631	614.5	696	585	609	744.5	789	747	732	738	755.5	689	735.5
all_peaks_147484	chr9	140135270	140135771	682	626.5	663	636.5	784.5	757	685.5	819	798	757	729.5	725	721	709.5	683	770.5	703	768	703	707.5	700	736.5	683	733.5	713	773	624	716.5
all_peaks_147547	chr9	140356235	140356736	191	200	307.5	373.5	165	136.5	157	136	282	196	317	228	124	204	117	105.5	350.5	340	298.5	319	205	113	157	136.5	279	218.5	324.5	268
all_peaks_14791	chr10	3782454	3782955	12	5	13.5	1	46.5	125.5	13.5	163.5	51	148.5	6	27.5	73	37	7	35.5	43	66.5	9.5	14	36.5	206.5	9	76	65	234.5	5.5	107.5
all_peaks_14800	chr10	3827352	3827853	328	318.5	314	279	454.5	337	314.5	334.5	443.5	360.5	336	286	446.5	366	349	374	392	401	340.5	381.5	333	294	350.5	298	334.5	311.5	351	329
all_peaks_14807	chr10	3852124	3852625	67.5	26	81	17.5	94	134.5	67.5	228.5	146.5	195.5	66	112.5	93.5	117	38.5	165	64.5	91	59	123	127	267.5	141	292	126.5	275.5	140	248.5
all_peaks_14816	chr10	3894495	3894996	57.5	5	78	3.5	76	263.5	42.5	288	93	258	22.5	125	116.5	97.5	28	166.5	81	105	19	60.5	151	397	140	416	125.5	348.5	101	257.5
all_peaks_14840	chr10	4003234	4003735	67	38	169.5	68	17.5	4.5	136	18	140	14.5	258	103	66	21	111	33	209	95.5	209.5	181	6.5	3.5	33.5	11.5	50.5	11	103	26.5
all_peaks_148534	chrX	39719539	39720040	27	6	49	12	87.5	117	37	145	92.5	134	50.5	179	75	90	23.5	157.5	62.5	116	35.5	77.5	119.5	139.5	164	128.5	90.5	130.5	174	146.5
all_peaks_148538	chrX	39733619	39734120	6	8	15	8	35	114	30	185	68	115	39	129	53	51	15	80.5	62	91.5	43	48.5	110.5	150.5	149.5	169.5	103.5	90.5	116	134
all_peaks_148828	chrX	45569442	45569943	8.5	4	8	2.5	23	182.5	11	181	44.5	134.5	16.5	144.5	41	36.5	7	58.5	42	84	13	35.5	41.5	136.5	38.5	119	60.5	149.5	88.5	161
all_peaks_14894	chr10	4868121	4868622	151.5	214.5	37	70	101	142	132	111.5	33	53	64	61	99.5	142.5	152.5	120.5	36.5	55	56	51	132	121	132	132	65	32	60	66.5
all_peaks_149022	chrX	48428333	48428834	1	2.5	3	1	30	123.5	7.5	110.5	45	72	15	77	28.5	38.5	2	27	21	65.5	2	17	61	145	75	101	87.5	102	99.5	126
all_peaks_149116	chrX	49125487	49125988	351.5	395.5	289.5	371.5	314	316	388.5	361	348	279	412.5	397	401	403	420	382	393.5	348	402	410.5	324.5	279.5	351	299	279.5	247	264	288
all_peaks_149118	chrX	49129811	49130312	82.5	66	75.5	79.5	117	92	168	26.5	94.5	59.5	172	112	119	131	154	82	135.5	105.5	159	147	70	42	23	11.5	90	46.5	67	25.5
all_peaks_149179	chrX	53111113	53111614	296	323.5	284.5	278.5	172	176	237.5	155	154.5	129.5	199	177	205	218.5	244.5	177	176.5	163.5	216.5	198	215.5	214	220.5	192	192.5	187.5	204.5	192.5
all_peaks_149233	chrX	54070848	54071349	348.5	392	300.5	378	273.5	212.5	327	201	238.5	184	291.5	224	308	265	358.5	255	262	214.5	330	286.5	264.5	247.5	256	182	237	193.5	193	145.5
all_peaks_149594	chrX	70826652	70827153	19.5	22	89.5	97	41	13	65	14	38.5	5	172	67.5	23.5	25	48.5	25	98	44.5	169	84	17	0.5	13	4	12.5	2.5	36	6.5
all_peaks_14960	chr10	5817580	5818081	163	205	55	142.5	82	36.5	71.5	29.5	36.5	15	57	24	45.5	77.5	89.5	57.5	28	21	68.5	45.5	80.5	40	141.5	50.5	28	18.5	67	24
all_peaks_149611	chrX	71212450	71212951	51	25	255.5	96	36.5	5	52.5	0.5	89.5	21	119	32.5	69	34	41.5	10	180	82	96	66	11	3.5	7.5	0.5	11	11	16	1.5
all_peaks_149649	chrX	71841326	71841827	1.5	0.5	3	1	37	123.5	6.5	111	65	141.5	5.5	108.5	36	38	2	51.5	37	66	2.5	15	82	174	62.5	180.5	87.5	134.5	104.5	130.5
all_peaks_14976	chr10	5931830	5932331	379	315	375.5	350	515.5	433.5	375.5	522	434	475.5	373.5	476	404.5	396	404	489.5	396.5	488.5	400	454.5	305	452.5	335	411	392	462	373	564
all_peaks_15007	chr10	6104086	6104587	134	100	74.5	92	141	239	98	185.5	134	278.5	91.5	164	126	137.5	110	156.5	93	149.5	96	121	143	213	193.5	155	170.5	187.5	213.5	156.5
all_peaks_150087	chrX	106985137	106985638	176.5	192	144.5	157.5	83	24.5	108.5	14.5	50.5	7	98	20.5	91	92.5	169	57.5	102.5	39.5	106.5	77.5	97.5	12	60	16	67	11.5	50.5	13
all_peaks_150108	chrX	108297486	108297987	270.5	546	353.5	485.5	1171	1309.5	902	1261	1122	1171	1065	1171	1193	881.5	566.5	874.5	1065	1309.5	698.5	820	1286.5	1486	1286.5	1358	1238	1422	1261	1358
all_peaks_15013	chr10	6114407	6114908	41.5	24.5	10.5	6	95	200.5	63.5	112.5	141.5	187	37.5	104	83.5	107	38	126.5	60.5	109	34	73.5	239	195	160.5	103	174.5	136.5	144.5	85
all_peaks_15015	chr10	6125689	6126190	56	59.5	31.5	46	66.5	237.5	48.5	193	114.5	228.5	68.5	250.5	85	110	50.5	123	69.5	167.5	70	85.5	98.5	177.5	104	196	126.5	173	136.5	174
all_peaks_150278	chrX	118781870	118782371	41	7	56	10	81	285	29	273.5	131.5	299	43	315	117	104.5	18	163.5	155	233	57	80.5	164	327	123	308	177.5	247	212.5	266.5
all_peaks_15028	chr10	6178172	6178673	15.5	2	10	2.5	18	84	11	137.5	28	94	12.5	80	33.5	16	6	43	14.5	48.5	8.5	16	28.5	131.5	69	144.5	57	129.5	61.5	140.5
all_peaks_150352	chrX	119830891	119831392	61	102	18	109.5	22.5	97.5	103.5	115	78.5	77	99.5	166.5	36.5	47	148	120.5	59.5	67.5	188.5	125	51.5	21	98	47	57	28	73	43
all_peaks_15036	chr10	6205526	6206027	338.5	353.5	319.5	360.5	439	327	361.5	287.5	316.5	209.5	379	317.5	342	367	367	389	303	307.5	362	396.5	333	285	335.5	266	286	225	340	242
all_peaks_150536	chrX	129226128	129226629	211.5	205	242.5	236	224	272	290.5	263	207.5	102.5	337	282	208	223	323.5	211	265	191.5	286.5	287.5	193	140	232.5	156	137	127	188.5	165.5
all_peaks_15056	chr10	6312220	6312721	148.5	46.5	264.5	71	111.5	182.5	110.5	255	173.5	180.5	149	202.5	125.5	168.5	91.5	140	201.5	177	114.5	139	91	123.5	182	155	152	180	163.5	174
all_peaks_15058	chr10	6317121	6317622	124	64	254.5	58	63.5	63	61.5	195	89.5	130.5	80.5	79.5	94.5	112.5	70	123.5	117.5	124	64	58.5	65	164	108.5	193.5	79	211	110.5	157.5
all_peaks_15067	chr10	6389905	6390406	178	205.5	190	289	132	165.5	252.5	186	220.5	217.5	306.5	314.5	141.5	181.5	232.5	167	243.5	223	309.5	239.5	154.5	138.5	191	154.5	210.5	169.5	229.5	173
all_peaks_150776	chrX	135701994	135702495	60	25.5	11.5	9.5	54.5	79	37	168	37.5	51.5	28.5	50.5	58.5	67.5	29	80	36.5	49.5	15.5	47	55	164	97	199	50.5	120	47	111.5
all_peaks_15083	chr10	6534106	6534607	72	9.5	223.5	31	5.5	1.5	10.5	10	100.5	11.5	21	19	33	4	13	8.5	113	46	16	18	8	4.5	38.5	23.5	31.5	53	42	18
all_peaks_15089	chr10	6549250	6549751	19	0.5	22	2.5	32	99.5	17	178.5	84.5	90.5	28.5	98	40.5	85.5	9.5	81.5	66	104	12	43	106	126	107	146.5	111	118	109	108.5
all_peaks_15095	chr10	6572098	6572599	182.5	160.5	163	155.5	148.5	107.5	149.5	82	168	68.5	169.5	117.5	178.5	195	165.5	129.5	203	142	187	134	154	76	116.5	54.5	105	50	123	47.5
all_peaks_15096	chr10	6584869	6585370	149	170.5	106.5	172.5	110.5	58.5	168.5	71	96	27.5	159.5	159	116	95.5	197.5	155.5	97.5	89.5	203	154.5	108.5	39	145.5	44.5	91.5	30.5	90.5	43.5
all_peaks_15102	chr10	6625373	6625874	113.5	151	87.5	123.5	139.5	49.5	187	77.5	182.5	95	146	121	134	160.5	152	157.5	126	107.5	116.5	199.5	66	30.5	114	46.5	57	41	93.5	47
all_peaks_1511	chr1	14057352	14057853	247.5	331.5	208.5	324	162.5	134	208	157.5	112.5	77	197	200	163.5	158.5	239.5	159	154	137.5	261	154	197	130	206.5	154.5	161	116	196	137
all_peaks_151182	chrX	153597110	153597611	160.5	54	254.5	93.5	245	233.5	147.5	204	283.5	212.5	206	214	237	227	136	217.5	303.5	294.5	219.5	191	174.5	215.5	117.5	158	197.5	211.5	126.5	232
all_peaks_151320	chrY	7108153	7108654	215	78	193.5	121.5	125.5	42	117.5	21.5	108	48	121	82.5	167	130.5	172.5	81	148.5	115.5	172.5	146.5	109.5	26.5	59	8.5	108	21.5	69	11.5
all_peaks_151378	chrY	10037600	10038101	38	69	41	64.5	251.5	239.5	126	148.5	310.5	526	150.5	219.5	203.5	103.5	68	84	114	135	92	82	129.5	212	173.5	314	175	294	189	421
all_peaks_15156	chr10	7234977	7235478	87.5	118.5	60	162	65.5	18	149.5	21	124	28.5	195.5	96.5	83	32.5	153	55.5	129	55	203	167.5	20	8	56	9.5	21.5	12	51	13
all_peaks_15190	chr10	7526362	7526863	102.5	181	162.5	191	140.5	59.5	179	87	179.5	96.5	208	123	155	185	165.5	139.5	212	200	217.5	215.5	143.5	48	103.5	48.5	145	63.5	127.5	55.5
all_peaks_15231	chr10	8130425	8130926	52.5	35.5	56.5	35.5	125.5	110	165	68.5	163.5	68.5	145.5	150.5	102.5	146	145	128.5	168.5	149.5	170.5	163.5	68	21.5	49.5	19	21.5	16.5	34	21
all_peaks_15237	chr10	8173144	8173645	3.5	0.5	2.5	1	44.5	167	14	88.5	89	186.5	19	137.5	67.5	55	11.5	71	46	84.5	18	37.5	84	136	45	60.5	58.5	123.5	41.5	69
all_peaks_15249	chr10	8296253	8296754	1.5	2	1	1	16	88.5	10.5	104.5	10	103.5	4.5	25.5	20.5	23.5	4	17	9.5	37.5	3	6	51.5	178.5	16	131	43	158.5	33.5	106.5
all_peaks_15257	chr10	8374183	8374684	454	385	428	388	399.5	418.5	279	182.5	411.5	391.5	284	264.5	370.5	391	310.5	289	362.5	358	272.5	275.5	428.5	341	238.5	159	348.5	362.5	218.5	155.5
all_peaks_15258	chr10	8380310	8380811	1	3.5	1	2	8	147.5	1	58.5	15	97	2.5	16.5	27.5	28.5	0	8.5	13.5	42	1	3.5	42	207	3.5	83	63	176.5	13.5	52
all_peaks_15278	chr10	8458274	8458775	85	3	227	30.5	12	34.5	7	7	26.5	64	22	22	18.5	48.5	23	15	84.5	85	48	24	29	22.5	18.5	11	79.5	112	16	36
all_peaks_15368	chr10	11205073	11205574	219	237	314	301	193.5	180	264	147	162.5	111	312	222.5	223.5	212.5	281.5	183	286	240.5	288.5	233.5	156.5	54.5	100.5	53	140.5	73.5	126	109
all_peaks_15372	chr10	11218655	11219156	44.5	41	79	66.5	125	139.5	106.5	142	187.5	101.5	143.5	148	126	191.5	81.5	172.5	147	175.5	102.5	212	92.5	46.5	76.5	33.5	101.5	67	96.5	65
all_peaks_15373	chr10	11220527	11221028	231.5	109.5	316.5	184	214	288	201	199.5	265	242.5	265.5	343	221	289	147.5	203.5	265.5	269	228.5	250	176.5	174	168.5	138	233	208	195.5	174
all_peaks_15391	chr10	11274115	11274616	1.5	4.5	5	3.5	10	77	6.5	43	19	80.5	8	16.5	13	12	3.5	14.5	11.5	19.5	1.5	4	37	200.5	20	110	42.5	159	18.5	101
all_peaks_15422	chr10	11445029	11445530	202.5	207.5	153.5	221	102.5	71	177.5	127.5	92	34.5	174	118	137.5	147.5	187.5	103.5	159	89.5	165	148	77	30.5	87	24	72	21.5	99.5	45
all_peaks_15482	chr10	12164594	12165095	31.5	5.5	20	2.5	90.5	411	52	469	135.5	310	59	337	124	143.5	35	283.5	114	235	97.5	162	196	483	291	491	213.5	424.5	305.5	374
all_peaks_15488	chr10	12223317	12223818	76	59	139	101	128	153	115.5	136.5	181	142	158	180.5	171	176	122.5	156.5	265	185	178.5	193.5	125.5	90	93.5	78.5	158	111.5	113.5	101.5
all_peaks_15498	chr10	12306362	12306863	40.5	37	28.5	28	64.5	58	41	232.5	33.5	97.5	28	50	54.5	76.5	38.5	193	32	43	31.5	57	73.5	143	71.5	173	35.5	121.5	31	74.5
all_peaks_15519	chr10	12490685	12491186	301.5	117.5	285	136.5	171	146.5	95.5	172.5	138.5	140	77.5	133.5	181.5	189	108	177.5	131.5	145	73.5	104	187	175.5	202.5	113.5	166.5	165	135.5	107.5
all_peaks_15652	chr10	14227443	14227944	123	91	104	56.5	151	222	51.5	106.5	159.5	195	51.5	167.5	153.5	126	67.5	111.5	93	128.5	49	43	209	204	206	168.5	160	183	144	154.5
all_peaks_15683	chr10	14613851	14614352	192	202.5	168	284	85.5	63	206	51.5	76	29.5	232	125.5	82.5	53.5	218	78	109	68	229.5	144	83.5	57	138	84	74.5	61.5	118	95.5
all_peaks_15688	chr10	14625181	14625682	202.5	195.5	177.5	266	157.5	57	153	35	86.5	48.5	163.5	73	173.5	132	184	76	142.5	95.5	172.5	129.5	94.5	16	84	22	29.5	18	42	18
all_peaks_15696	chr10	14647296	14647797	27	8	17.5	8.5	70.5	177.5	27	204.5	73.5	165.5	24.5	126	85.5	73.5	23.5	133.5	47.5	105	15	33.5	162	181.5	174	230.5	171	167	135.5	161.5
all_peaks_15754	chr10	15139014	15139515	154	163	198.5	166	233	294	217.5	199.5	230.5	288.5	218	255.5	211	208.5	174	184.5	217	230	190	221.5	316	311.5	225	275	303	281.5	234	243.5
all_peaks_15760	chr10	15165599	15166100	2	2	1	2	62.5	249	17.5	102	53	121	4	7.5	91	97.5	14.5	45.5	17	48.5	4	9	55	153	27.5	115	25	100.5	5	35
all_peaks_15828	chr10	16859294	16859795	706	653.5	727.5	678.5	658	677.5	660.5	597	658.5	673.5	697.5	722	679.5	679	705.5	687.5	696.5	668	685	686	624.5	597	664.5	538	574.5	543	572.5	565.5
all_peaks_15849	chr10	17068770	17069271	80.5	36.5	134.5	49.5	141	249.5	159	157.5	247	311	189.5	259	169.5	204	132.5	163.5	197.5	203.5	154	167.5	175.5	184.5	158	171	161	195.5	222.5	218.5
all_peaks_15868	chr10	17258179	17258680	19.5	5.5	42.5	11	115.5	193	66.5	189.5	100.5	215.5	91	214.5	103.5	103	34	144	79	142	35.5	79	174	223	156	215.5	192.5	200	144.5	176
all_peaks_15870	chr10	17270234	17270735	90	70.5	106	69.5	161.5	171	89.5	129.5	183	282	129.5	149.5	137.5	127	75.5	145	137.5	168.5	88.5	100.5	155	138.5	179	143	203.5	185.5	145	147.5
all_peaks_15883	chr10	17467841	17468342	69.5	90.5	28.5	64	72.5	22	161	5	45.5	6.5	110	27.5	92.5	79.5	150.5	41.5	67	34.5	116.5	79	9	4	18	0	4.5	3.5	2.5	6
all_peaks_15884	chr10	17470722	17471223	145.5	142	97.5	128.5	151	93	182	35	89.5	37	176.5	110	159.5	135	229	102.5	143.5	99	201	141.5	95	17	61	18	64	10.5	69	21.5
all_peaks_15927	chr10	18916599	18917100	132.5	151.5	78	138	151	54	174	50.5	75.5	34	181	69	136.5	155.5	169.5	118	125.5	89	169	141.5	121	31	78.5	35	77	43	59	27
all_peaks_16046	chr10	22900622	22901123	160	183	145.5	182.5	94	63.5	145.5	90	79	49.5	131	101	116.5	89.5	157	122	111.5	86	145.5	125.5	89	60	161	52.5	30	28.5	103.5	49.5
all_peaks_16192	chr10	24910985	24911486	96.5	174.5	51.5	167	56	12	83	13.5	47.5	6.5	65	21	53	47	98.5	23	77.5	38.5	71	63	17	5.5	12	4.5	20.5	6.5	9.5	8.5
all_peaks_16215	chr10	25176469	25176970	123	91.5	216	116	89	104	154.5	60	154	70	159	163.5	105	118.5	150.5	77	188	138.5	155.5	129	106.5	39.5	94	27	94	60.5	151	67.5
all_peaks_16252	chr10	26736240	26736741	40.5	23	32	28	48.5	116.5	21	92.5	87.5	94.5	30	106	65.5	55	22.5	24.5	60.5	75.5	26.5	26	94.5	154	84.5	123	161	134.5	163.5	128.5
all_peaks_16262	chr10	26771014	26771515	134	182	106.5	219	90	28.5	138	27	53.5	17	93.5	53.5	93.5	84	139.5	48	78.5	44	106.5	90.5	43.5	22	48	23	26.5	13	44.5	27
all_peaks_16281	chr10	27026566	27027067	11	4.5	7	2.5	25	134	9.5	125	27.5	82.5	10	42.5	61	52	6	44	21	59.5	5.5	15	67.5	124	24.5	138.5	45	157	35	142.5
all_peaks_16303	chr10	27149667	27150168	408	388.5	368.5	385	362.5	304.5	324	252	392.5	412	351	350.5	426	412.5	417	360	413	370	409.5	382.5	343.5	310	356.5	280	323.5	317.5	276.5	326.5
all_peaks_16311	chr10	27258047	27258548	1.5	0.5	1	1	29.5	141	20.5	73.5	48	163.5	27.5	109.5	34.5	35	8	37	33	51.5	9.5	51.5	67	133	29.5	43.5	49.5	117	63.5	68
all_peaks_16376	chr10	28591867	28592368	446.5	483.5	440.5	488	375	447	415	368	323	306.5	417	394	343	359.5	423.5	333	351.5	320	395.5	342	356	312	365	372.5	328	292.5	373	332.5
all_peaks_16380	chr10	28624032	28624533	109.5	70	144.5	88.5	59.5	129	71.5	132.5	86.5	152	77	120	58	42.5	50.5	52.5	60.5	92	71.5	54.5	123.5	204	126.5	186	188.5	174	159	144
all_peaks_16384	chr10	28657040	28657541	147.5	181	121.5	183	96	54.5	193.5	141	65	42	179	162	75	64	187	99.5	82.5	42.5	180	133	64.5	50.5	144.5	91	66	51	127.5	97.5
all_peaks_16434	chr10	29947836	29948337	124.5	49	180.5	71.5	136	170	73	227.5	103.5	221	90.5	145.5	130.5	117	63.5	146	139	123.5	82.5	67	109	186	106	189	95	131.5	145.5	157
all_peaks_16435	chr10	29970611	29971112	217.5	260.5	175.5	247.5	163.5	87.5	241.5	47.5	114.5	18.5	248.5	124	185	152.5	287.5	145.5	162	104.5	260.5	199.5	93.5	6	86.5	8	71.5	7	31.5	9
all_peaks_16486	chr10	30722593	30723094	111	72.5	173	101	108.5	238	109	285.5	207	279.5	114.5	242	139	114	79.5	206	152	180	115.5	186	117	181.5	154	248.5	135.5	279	129.5	211
all_peaks_16497	chr10	30791119	30791620	18	7.5	126	25.5	44	42.5	99	24	79	32.5	153.5	105	42	103	81	92.5	119	113.5	140	142	20	8	46.5	8.5	44	16	48	31.5
all_peaks_16503	chr10	30818307	30818808	182	147.5	260	199.5	91	54.5	131	127.5	116	107	139	123	62.5	149	119	112	107	153	131	159.5	101	56	227	95.5	94.5	52.5	195	97.5
all_peaks_16525	chr10	30971272	30971773	2.5	2	12	3.5	131.5	175	7	173	126	269.5	21.5	84	133.5	175.5	3.5	194	118	163.5	15	58.5	87	208.5	18.5	139	103.5	188	20	112
all_peaks_16529	chr10	30984730	30985231	70	58	67.5	39	167.5	169	77	141	166.5	191	62.5	63	178	217	47.5	176.5	160.5	201.5	52	101.5	125.5	201.5	182	160	148	220	91.5	140
all_peaks_16531	chr10	30990282	30990783	114.5	89	192	150.5	132	275.5	66.5	225.5	163	352.5	71	190	127.5	190	90.5	169.5	121.5	218	94.5	88	169	290	273.5	271.5	225.5	295	248.5	265.5
all_peaks_16537	chr10	31025594	31026095	3.5	4	3	2.5	44	222.5	9	300.5	177.5	269	40	250	85	128.5	1.5	182.5	85	175	23	75	57	88.5	41.5	94	132.5	104	106	124.5
all_peaks_1654	chr1	16275991	16276492	116.5	13.5	309.5	44.5	115	270	22.5	191	186.5	334	47	129.5	158	179	14	111	209.5	298	45.5	90.5	190.5	283	32.5	132	222	322	97.5	206.5
all_peaks_16566	chr10	31274914	31275415	3	0.5	4.5	1	55	214.5	16	188	78.5	135.5	20.5	79.5	81.5	106.5	9	117	43	112.5	6	34.5	145.5	253.5	105.5	212	121	256.5	75	147
all_peaks_16602	chr10	31892307	31892808	38.5	32.5	51.5	42	105.5	199.5	50.5	257	124	204.5	78	157	95	93	43.5	163.5	82	147.5	60	126	138.5	214.5	161.5	226.5	188.5	207	157	224
all_peaks_16606	chr10	31996535	31997036	6	11.5	4.5	8.5	21	101	22	209	20.5	76.5	38.5	63.5	35.5	33.5	13	45.5	23.5	50	18	32	42	172.5	78	187.5	74.5	167	115	165
all_peaks_16607	chr10	32034465	32034966	9	9.5	18.5	6.5	47.5	90	28	201	22.5	72	28	26.5	43.5	56.5	19.5	100	28.5	47.5	14	19.5	55	176	68.5	168.5	92	135	52.5	159.5
all_peaks_16609	chr10	32049036	32049537	500	559	500.5	535.5	361.5	328	434	402	400.5	260.5	424.5	421.5	431.5	421	440	412	404	370.5	413	385.5	465	425	456	393	359.5	357.5	453	415.5
all_peaks_1661	chr1	16292729	16293230	30	23.5	33.5	24.5	76	288.5	72.5	364.5	127	286	77.5	400.5	93	107	47.5	259	95.5	178.5	68.5	157	74.5	231.5	143	311.5	71.5	260.5	201	275
all_peaks_16641	chr10	32533397	32533898	4.5	0.5	1	2	27.5	174.5	2	149.5	16.5	233.5	9.5	106	33	62.5	1.5	62	33	83.5	5	19	57.5	190	28.5	112.5	85.5	208	56.5	134.5
all_peaks_16655	chr10	32621099	32621600	104	73	115	87	118	264	62.5	269.5	114.5	206	91.5	138.5	121.5	197	60	171.5	111.5	163	112	83.5	260.5	339	286	306	184.5	288	255	256
all_peaks_16676	chr10	32748190	32748691	117.5	137.5	89.5	161	79.5	11.5	183	12.5	53.5	8.5	170.5	80.5	77	49.5	165.5	63.5	109.5	37.5	156.5	147	14.5	1.5	58.5	3	4.5	2.5	30	4
all_peaks_16703	chr10	33299020	33299521	54	12.5	44	4.5	153.5	99	50	7	99	39.5	52.5	48.5	151.5	139.5	52	71.5	140	120.5	43	73.5	71	14.5	11.5	3	63.5	7.5	0	0.5
all_peaks_16717	chr10	33406694	33407195	94.5	7	171	24	239.5	155	49	21.5	230	178	91	79.5	267	245.5	25	76.5	292.5	259	53.5	115.5	134	55	14	7	110.5	61.5	11.5	10
all_peaks_16718	chr10	33409576	33410077	23.5	6.5	24.5	6.5	17.5	177	7.5	165.5	42	193	14.5	87	53.5	41.5	14	39.5	53	58	12	28.5	61.5	171	22	145.5	72	129.5	42	161
all_peaks_16723	chr10	33422965	33423466	91	14.5	89	11	203.5	317.5	62.5	211.5	165	349.5	70	183	218	219	25	176	191.5	256.5	44	106.5	274	258.5	207	245	241	295.5	157.5	200
all_peaks_16725	chr10	33425709	33426210	19	3.5	12.5	5	53	80	11.5	143	27.5	84.5	9.5	80	43	45.5	8.5	70	32	50.5	7	31.5	46	129.5	48.5	164	80	118	37	150.5
all_peaks_16813	chr10	35415800	35416301	470	413.5	502.5	461.5	394.5	347.5	342.5	321.5	406	442	312.5	322.5	374.5	351.5	326.5	327.5	345	331	323.5	300	315.5	341.5	384	336	294	297	367.5	333
all_peaks_16818	chr10	35438368	35438869	89.5	45	111.5	60	87.5	191	133.5	239.5	130	226	137.5	255	83.5	114	120.5	223	98.5	110	137.5	181	90.5	137.5	165	178.5	68	146	139	190
all_peaks_16822	chr10	35484605	35485106	438.5	358.5	422.5	388.5	187	116	152	183	163	175.5	156	154.5	152	177	135.5	197	143	146	141	188	205	246.5	313.5	248.5	185.5	247	289	229
all_peaks_16825	chr10	35497399	35497900	30	3.5	33	9	107.5	94.5	112.5	178	75	47.5	66	61	79.5	104	56.5	131	38.5	46	55.5	80	127	124.5	165.5	103.5	38.5	39.5	146	124
all_peaks_16859	chr10	35748306	35748807	10.5	53	7	65.5	37.5	4	183.5	2	15	5	203.5	33.5	6.5	16	102	22.5	27	14	194	111.5	3.5	0.5	5	0	3.5	2	4.5	3.5
all_peaks_16886	chr10	38299265	38299766	260.5	276	256.5	280	185.5	150	224.5	187	182	187	229	194	215.5	200.5	244.5	181	202.5	159	234	231	168	138	151.5	146	156.5	148	157	120.5
all_peaks_16906	chr10	42384978	42385479	39.5	70.5	23	39.5	371	126.5	181	76	700	462	215.5	267	215	17.5	38	43.5	86.5	32.5	40.5	31	89	56.5	133	67	247.5	100.5	155	130
all_peaks_16916	chr10	42400141	42400642	20.5	33.5	10	25	144.5	35	52	19.5	259.5	80.5	44.5	51	69.5	17.5	20.5	14.5	24	8	18	11.5	32.5	16.5	49	21	104	23.5	35.5	29.5
all_peaks_16919	chr10	42529202	42529703	26	32	12.5	29	120.5	30.5	55.5	32	222.5	140.5	44.5	83	67	18.5	15	24	35.5	18.5	16.5	8	40	13	50.5	28.5	110	25	78	40
all_peaks_16924	chr10	42596879	42597380	20.5	33.5	14.5	21.5	136.5	36.5	55	28	272.5	176	59	106.5	64	8.5	18.5	17	43	6.5	17	11.5	27	10.5	65	21	86	32	46.5	48.5
all_peaks_16926	chr10	42599534	42600035	32	42	24	36.5	241	92	124.5	57.5	537	396	152.5	218.5	190	15	39.5	51.5	78.5	22	26	17.5	68	40.5	103	55	246	60	105.5	97.5
all_peaks_16963	chr10	43616299	43616800	29	28.5	32	48	182.5	307.5	250.5	387	211.5	188	323	400	186	210	199	264	273.5	275.5	288	270	125	128.5	103	191.5	176.5	161	172.5	201.5
all_peaks_16996	chr10	43782673	43783174	42	22.5	51	25	127.5	42	100	80.5	65.5	28	153	120.5	113.5	105.5	111	126.5	113	80	128.5	136.5	37.5	18	46.5	26.5	60	22	34	18
all_peaks_16997	chr10	43789684	43790185	65.5	16.5	59	31.5	93	16	101.5	18	86.5	5.5	151.5	157	98.5	67.5	99	83.5	140.5	95.5	207.5	192	13.5	3	16.5	2	6.5	2.5	32	11.5
all_peaks_17023	chr10	43915722	43916223	202	176.5	326.5	239.5	243	272	203.5	145	188.5	231.5	247.5	231	209.5	182	157.5	155	214	232.5	219.5	229	226.5	182	162.5	106.5	237.5	189	169.5	147
all_peaks_17029	chr10	43950963	43951464	254.5	219	238	242	402	393	278.5	407	466.5	530	359.5	382	356	357	290	382.5	360	417.5	307.5	359.5	377.5	453	372.5	406	427	438	423	456.5
all_peaks_1721	chr1	16747205	16747706	93	60.5	108.5	71	153.5	147.5	239	117	194.5	138	211	180	144	154.5	205	131.5	155.5	139	198	189.5	126	69	133	45.5	81.5	76.5	121.5	64
all_peaks_17282	chr10	50385411	50385912	14	2	15	2.5	81.5	361.5	28	392	146.5	379.5	41.5	225	128	174	24	196.5	91.5	203.5	29.5	77	123.5	367	104	328	192	362.5	193.5	311.5
all_peaks_1734	chr1	16840299	16840800	332	433	358	397.5	441	339	316	386	427.5	477	288	439	360.5	326	305	385.5	281	343	278	210.5	305	298.5	302	284.5	279.5	290.5	339	256.5
all_peaks_17373	chr10	52156452	52156953	14.5	8.5	9	4	71	228.5	17	101	119	180.5	19.5	109	59	80.5	8.5	51.5	67.5	119.5	5.5	37.5	159	140.5	56.5	88	196	101.5	108.5	76
all_peaks_17391	chr10	52268081	52268582	24.5	2.5	59	3.5	137	298.5	30.5	295.5	257	336.5	82	355.5	159.5	166	18	251	171.5	270	31.5	150	188	184	122	203.5	177.5	184.5	196	180.5
all_peaks_1747	chr1	16939835	16940336	147.5	163.5	127	177.5	114.5	207	104.5	176.5	141.5	285.5	110.5	148	102	76	107.5	127.5	100	101.5	102	108	84	143	135.5	143	122	164.5	153	202
all_peaks_17494	chr10	61640735	61641236	17	4	29	8	41.5	233.5	14	329.5	80	319.5	41.5	253.5	58.5	48	15.5	89	78.5	148	32.5	81.5	32.5	278	28.5	269.5	27.5	294.5	122.5	241
all_peaks_17536	chr10	62333007	62333508	3	5.5	4	2.5	16	115.5	17	169.5	36	153	7.5	94.5	22.5	26.5	15.5	113	41	67.5	16.5	62.5	17.5	92	38	107	23	99	23	65
all_peaks_17567	chr10	63046373	63046874	37	52	23.5	45.5	122.5	104.5	182.5	98.5	104.5	81	159.5	157	123	130	138.5	121.5	138.5	100.5	127.5	153	94	44	84	27.5	59.5	27.5	100.5	34
all_peaks_17582	chr10	63544398	63544899	3.5	1	1	3.5	91	170	40	179.5	65	148.5	15.5	45.5	67	77	11	103.5	40	48.5	10	39	89.5	177	51	93.5	104.5	155	66.5	73.5
all_peaks_17607	chr10	63703437	63703938	44.5	24.5	38	10	31	87.5	12.5	101	31.5	137.5	14.5	65.5	37	32.5	20.5	29	33	46	16	26.5	71.5	189.5	53	135	67	136.5	114	213.5
all_peaks_17616	chr10	63747606	63748107	58	34	56	14	113.5	222	90	243.5	80	141.5	41.5	92	145	126	100.5	125.5	102	109	55.5	63	187.5	246.5	215.5	207	195	200.5	181.5	161
all_peaks_17632	chr10	63810758	63811259	223.5	112	120.5	31	215.5	184.5	142.5	209	122	175	59	84.5	182	196	120	135	124.5	131.5	68.5	103	208.5	221	191.5	169	183.5	174	141	129.5
all_peaks_17654	chr10	63943148	63943649	351.5	353.5	180	438.5	180	245	287	222.5	182.5	190.5	264.5	234.5	193	257	260.5	233	179	187.5	240.5	222.5	143.5	183.5	282	133.5	115	186.5	260.5	203
all_peaks_17655	chr10	63947940	63948441	7.5	6.5	5	5.5	15.5	62	12.5	144.5	11	61.5	8.5	40.5	23	24.5	5	53.5	13	21.5	9	18.5	30.5	169.5	58	154	16.5	94	54	103
all_peaks_17677	chr10	64143767	64144268	51.5	0.5	117	15.5	70	92	13.5	7.5	124.5	70	11.5	14	70.5	129.5	14	23	148.5	137	17	23.5	50.5	41	25	2	104.5	44	18.5	7
all_peaks_17696	chr10	64374480	64374981	2.5	3.5	14.5	4	12	53	2.5	44	50	224.5	12	79	29	18	1.5	12	64	117.5	7.5	23	8	46	2.5	26.5	55	197	33.5	155.5
all_peaks_17711	chr10	64441085	64441586	40	15	98.5	26.5	11	60	45.5	140	44	175.5	52	119.5	19	25.5	43.5	77	64	103	73.5	85	8	52.5	116.5	165.5	42.5	127	88.5	149.5
all_peaks_17717	chr10	64485853	64486354	2.5	2	1	2.5	10	101.5	2	32.5	41	185.5	5.5	78.5	9.5	19	1.5	22.5	35.5	103	3	10.5	39.5	121.5	6	86.5	56	215	75.5	144
all_peaks_17730	chr10	64571274	64571775	18	6.5	24	14.5	17.5	116	2.5	113.5	42	250	26.5	127	40.5	49	6	37.5	63	119.5	18.5	43	25.5	87.5	33.5	99	65.5	175.5	92.5	162.5
all_peaks_17732	chr10	64576304	64576805	342.5	422.5	320.5	367	267	273	355.5	316	302	371	306.5	247.5	276.5	316.5	338.5	299.5	242.5	246.5	259	276.5	255	305.5	349	303.5	207.5	289	275	291.5
all_peaks_17777	chr10	65028801	65029302	309.5	314	263	242	205.5	250.5	191	201	174.5	247	180.5	197	240.5	212	216.5	204	208	203.5	159.5	175.5	273	261.5	320	275	251.5	290.5	277	244
all_peaks_17804	chr10	65466897	65467398	2.5	2	4	2.5	39.5	150	3.5	100	81.5	146.5	6	92.5	56	49	0	51	36.5	85.5	3	12.5	80	95.5	66	125.5	128.5	82.5	88	92
all_peaks_17832	chr10	69372743	69373244	125	94.5	112	82.5	171.5	288	149.5	263.5	213	238	203	269.5	216	266	175	232	170	236	173	193.5	187.5	227	151.5	194.5	247.5	174.5	225.5	192.5
all_peaks_17850	chr10	69563213	69563714	2.5	0.5	1	1	1.5	19.5	7.5	196.5	0	73.5	8	100.5	3.5	5	7	141	2.5	7	9.5	92.5	7	83.5	31	158.5	7	90.5	18.5	171
all_peaks_17881	chr10	69923479	69923980	3	2	1	1	13.5	53.5	8	247	15.5	34	6	162.5	11.5	31	3	170.5	9	19.5	5.5	66.5	33.5	81.5	37.5	122	39	72.5	39	107
all_peaks_17937	chr10	70757371	70757872	4	3	2.5	3.5	22.5	101	17.5	136	41.5	125	13.5	50.5	27	49.5	8	82.5	22.5	43	10.5	22.5	35.5	127.5	37.5	126	13.5	101.5	28	89
all_peaks_17941	chr10	70805168	70805669	82.5	40	123.5	45.5	56	215.5	49	156	71.5	158	29.5	97.5	86.5	96.5	59	71.5	77	116	41	41	138	182.5	87	114	151	150	91.5	100
all_peaks_17950	chr10	70825578	70826079	5	4	4.5	2	11	60.5	6.5	186	5	54	6	33	27	12.5	8.5	39.5	20.5	21	7.5	10	11	118	37	211	9	140.5	31.5	176
all_peaks_17952	chr10	70849675	70850176	212	142.5	293	241	84.5	146.5	82.5	156	123	186.5	89.5	188.5	115	77.5	67	65.5	109.5	123	84	79	133.5	184.5	218.5	173.5	149	204	202.5	183
all_peaks_17994	chr10	71119310	71119811	37	74.5	27.5	63.5	89	12	131	3.5	48	7	126.5	28.5	81.5	54	122	31.5	67.5	41	154.5	84.5	13	4.5	5.5	0.5	1.5	3.5	7.5	2.5
all_peaks_18107	chr10	72338106	72338607	58	41.5	211	215.5	45	84.5	128	201.5	157	167	262	264	46.5	72	101.5	204	193	194	228.5	223	45	89	102.5	131	104	147.5	125.5	148.5
all_peaks_18115	chr10	72362366	72362867	86	99	226	230	85	41.5	201.5	105	218	142	293.5	262	65	81	146.5	139.5	284	261.5	276	278.5	61.5	29	75	79	160	113	164	110.5
all_peaks_18122	chr10	72416232	72416733	2.5	2.5	1	11.5	7.5	54	15.5	143.5	40	154	15	58	14.5	32	5	86	41	78.5	20	35	1	127	13	128.5	27	148	42.5	137
all_peaks_18208	chr10	73495726	73496227	134	136	157.5	177.5	111.5	22	191	58.5	148	25	241	162.5	62	94	186.5	67.5	128.5	82	216.5	212	69	27	46	33	75.5	34	92.5	43
all_peaks_18210	chr10	73508340	73508841	312.5	373	293.5	399.5	456.5	398.5	574.5	427.5	395	267	532	511	365	519	490.5	499.5	396	455	459.5	509	366	247.5	396	205.5	339	193.5	313	237
all_peaks_18215	chr10	73528533	73529034	230	123.5	227.5	111	183	351.5	163	277	210	161.5	118	179.5	259.5	240.5	145	173.5	212	208	127.5	111.5	312	391	255.5	278.5	164.5	291	249	246
all_peaks_18278	chr10	73975202	73975703	159	180	101.5	237.5	71	39.5	77	31	61	31	74.5	50.5	48.5	58.5	88	34.5	52	43.5	87	62	53	34.5	63	28.5	68.5	37.5	58.5	25
all_peaks_18285	chr10	74008439	74008940	182.5	181	202.5	210	186.5	171	246	235	242.5	132.5	311.5	367.5	183.5	253	225.5	305	202	223	246	354	129.5	92.5	168	101.5	141.5	83	149.5	140.5
all_peaks_18291	chr10	74020360	74020861	115	73.5	179	105	176.5	140.5	96.5	205.5	164	195	108	115.5	153	218	75	234	114	165	107	166.5	239	207.5	220.5	227.5	271	249	276	295.5
all_peaks_18293	chr10	74033361	74033862	356	382.5	401	384.5	483	523.5	387.5	461.5	391	500	389.5	432	379	420	338	465.5	333.5	375.5	358	395.5	520	495	469	420	455	468.5	469	428
all_peaks_18301	chr10	74056864	74057365	342.5	290.5	316.5	349	195.5	244	210	233.5	249	275	208.5	257.5	222	257	187.5	180	232	250	194	248.5	199	240.5	269.5	254	204.5	216	253	190.5
all_peaks_18302	chr10	74057637	74058138	178	88.5	150	72.5	182	277	128	299	182	281	113	170.5	183	225	81	215	101	173.5	99	136.5	227.5	336.5	293	323.5	232	288.5	270.5	346.5
all_peaks_18305	chr10	74065092	74065593	38	28	11.5	29	45.5	99.5	39	215.5	42	51.5	44	58	39.5	46.5	46	53.5	11.5	25	30	31	23	151	52.5	167.5	8	122.5	43	167
all_peaks_18313	chr10	74080360	74080861	34.5	36.5	33.5	28.5	49.5	72	35.5	223	21	69	33.5	72	26.5	34.5	23	67.5	16	23.5	19.5	32.5	42	175.5	77.5	202.5	30	124.5	84.5	152
all_peaks_18316	chr10	74091652	74092153	192	150.5	347	270	156.5	331.5	123.5	386	219.5	247	167	248	105	245	108.5	247	147	229	186.5	117	271	303	303.5	291	290	368	321.5	350.5
all_peaks_18317	chr10	74094610	74095111	250.5	146	331	273.5	131	173	169.5	295.5	160	215.5	216	287.5	105	183.5	111	264	149	216	160.5	194.5	120.5	106	158	118	160	155	188	171
all_peaks_18322	chr10	74129886	74130387	54	3	264	32	126.5	144	42.5	166.5	219	198.5	130	305	162	183.5	48.5	196	284.5	268	130.5	199	35	19.5	13.5	28	87	79.5	34	58.5
all_peaks_18389	chr10	75255192	75255693	293.5	238.5	338	247	415	348.5	416.5	254	329	279.5	377	308.5	406.5	409.5	370.5	372.5	357	349	344.5	376	305	266.5	282.5	234	251.5	224	254	207
all_peaks_18411	chr10	75519149	75519650	73	18.5	335.5	53	31.5	25.5	23.5	13	23.5	11	28.5	21	38	9.5	24.5	12.5	88.5	33.5	28.5	22.5	34	16.5	32.5	21	63	26.5	29	28.5
all_peaks_18459	chr10	75751533	75752034	145	125	119.5	117	90	63	130.5	28	101.5	53.5	161.5	116.5	140	144	160.5	119	169.5	111.5	166.5	178	104	14.5	81	18	63.5	26	45	29
all_peaks_18479	chr10	75936110	75936611	553.5	503.5	549.5	505	465	483.5	460	411.5	449.5	365.5	472.5	393	429.5	476.5	460.5	457	485	477	429	415	409.5	453	423.5	388.5	415	412.5	417	401
all_peaks_18502	chr10	76348981	76349482	262	196.5	151	251.5	27	26	33	18.5	15	20	18.5	14	30.5	51.5	38.5	24	24.5	15	25	16.5	87.5	33	110.5	51.5	34.5	30	50	31.5
all_peaks_18515	chr10	76585985	76586486	1938	1309.5	1938	1285.5	835.5	866.5	1092.5	1002	855	799	1073	922	872	1261	1309.5	1116.5	1167	958.5	1031	1121.5	1055	886.5	993.5	967	958.5	878	1000	840
all_peaks_18551	chr10	76870897	76871398	260.5	214.5	259.5	245.5	312	292	299.5	327.5	215	228.5	232	275	300.5	281.5	274.5	277.5	262.5	276.5	252.5	257.5	368.5	343.5	334.5	423.5	297	349.5	328.5	358.5
all_peaks_18618	chr10	79561183	79561684	28	7	77.5	16.5	42	115	66	134.5	90.5	192.5	110	108	53	103.5	42	99.5	110	143.5	140.5	125.5	24.5	38	28	70	27.5	138	46.5	113.5
all_peaks_18684	chr10	80787348	80787849	18	14.5	134.5	54	12	4.5	26	2	69	11	124	26.5	15.5	23	24.5	9.5	160.5	101	102	50.5	11	3	12.5	4	35.5	17	16.5	20
all_peaks_18685	chr10	80807879	80808380	74	118	40.5	72	133	57	192.5	48.5	87.5	14	188	92	158	155.5	275.5	164	129	67.5	221	177.5	118	17.5	96.5	42	58	9.5	72	22
all_peaks_18699	chr10	80897472	80897973	18.5	29.5	30.5	41	52.5	28.5	79	55	130.5	53.5	122	216	32.5	66.5	56	75.5	117	120	115.5	134.5	25.5	8.5	46.5	17	53	30.5	66	35
all_peaks_18718	chr10	81045987	81046488	76	45	136.5	71	181	181.5	108.5	155	170.5	179.5	154	254	132.5	149	93	166	185	222.5	115	154	153	115	184.5	136	154.5	153	238	170.5
all_peaks_18730	chr10	81091436	81091937	47	12	25	4.5	43.5	136	35.5	300	50.5	168	14.5	119	71	66.5	36.5	205.5	93.5	93	31	65	32.5	282	108	276.5	4	276.5	52	233.5
all_peaks_18764	chr10	81265512	81266013	5	3	1	2	32.5	167	23	41	107.5	137.5	47.5	147.5	31	36	8.5	30	55.5	123	20	22	62	23	37.5	11	103	26.5	90	29.5
all_peaks_188	chr1	1306740	1307241	174	112.5	202.5	271	79	39	100.5	20.5	127	73.5	89.5	103.5	60	172.5	81	95	97.5	96.5	82.5	108	63.5	28.5	74	22	89	42	103	39.5
all_peaks_18810	chr10	81947184	81947685	243	290	163	248.5	155	88	214	89	150.5	38	234.5	128	178.5	146	223	113	178	105.5	209.5	177	188	59.5	130	60.5	113.5	33	131	49
all_peaks_18830	chr10	82218778	82219279	93.5	75	106.5	76.5	181.5	179	162.5	142	213	138.5	195.5	238	152	206	136.5	278.5	186	197	149.5	272	120	59.5	94.5	70	128.5	89.5	101.5	69.5
all_peaks_18832	chr10	82225550	82226051	119	146	95.5	167	79.5	53.5	153.5	29	45.5	41.5	124.5	79.5	90	64	159.5	79.5	84	38	149	100	47.5	11	54	11.5	31	11.5	43	6.5
all_peaks_18835	chr10	82231932	82232433	26	5	37	20	31.5	75	31	128	25	75.5	38	77.5	56	37	27	49	43	55	29	27.5	55.5	144.5	88	165.5	27	154	62.5	129
all_peaks_18838	chr10	82247533	82248034	59.5	43.5	142	65.5	109.5	83	143	47.5	176.5	86	256.5	240.5	94	139.5	136	145.5	186.5	187.5	195	265	43.5	15.5	43	14.5	74.5	21	65.5	26.5
all_peaks_18849	chr10	82289241	82289742	47	107	38.5	97	83.5	15.5	183.5	14.5	62.5	11	157.5	49.5	111	76	174	49	84	34.5	171	103.5	18.5	4.5	34.5	8.5	10	4.5	21	9.5
all_peaks_18896	chr10	85937304	85937805	27	81.5	169	100.5	35	6.5	144	16	48.5	21	169.5	62	45	58	131	53.5	174	67	195	184	15.5	3.5	26	7	57	10	44	12.5
all_peaks_18912	chr10	86088044	86088545	115.5	108.5	122.5	108.5	243	144	133	150.5	245	218	120.5	167	164	156.5	130	188	154.5	167.5	130.5	170.5	206.5	238	200	220	211	269.5	173.5	255.5
all_peaks_18915	chr10	86093716	86094217	327.5	149	415	243.5	227	126.5	179	158.5	222	209	216.5	174	246	239	207	144.5	279.5	218	235.5	178	145.5	163.5	140.5	176	206.5	197.5	133.5	180.5
all_peaks_18943	chr10	87372090	87372591	103.5	111	81	77.5	105	67	165.5	42	78	25.5	89.5	57.5	109.5	188	180.5	128	89	87	90.5	68	88.5	17	60	14	60.5	17	41	13.5
all_peaks_18966	chr10	88159562	88160063	177.5	204	141.5	183	133.5	270.5	211.5	262.5	150.5	266	201.5	292	159	186.5	208	268	168.5	180.5	162.5	187	223	260	265.5	265.5	250.5	253.5	287.5	272
all_peaks_190	chr1	1310496	1310997	297	275	264.5	279	314.5	362.5	398	426	369.5	414.5	347.5	356	317	312	360	363	331.5	331	383	359	287	338.5	391.5	375.5	244.5	369.5	383.5	379.5
all_peaks_19049	chr10	89521563	89522064	4	1.5	3	1	38.5	113	8.5	135.5	14	58	9.5	62	36.5	51	6	37	29	64	8.5	10.5	97.5	181	55	131.5	73	141	75.5	149
all_peaks_19066	chr10	89824724	89825225	148.5	247	38	270.5	4	54	34.5	21	29.5	66	69.5	26	8.5	12	71.5	13.5	16	37.5	110.5	47.5	9.5	32.5	8	7.5	41.5	106.5	15.5	21
all_peaks_19090	chr10	90031107	90031608	46	26	45	19.5	173.5	289	105.5	236	156.5	297.5	99	312.5	122.5	167	55	267	84	179	56.5	143	179	225	105	186.5	172	186.5	137	187.5
all_peaks_1911	chr1	19400863	19401364	174	186.5	140.5	195	143.5	64.5	236	27	88	41.5	265	119.5	164.5	144	277	102.5	181.5	98	233.5	166	73	17.5	79	31.5	47.5	11	53	30
all_peaks_19112	chr10	90430187	90430688	1	2.5	1	1	9	88	4.5	58	11	144	4.5	46	16	21	4	27.5	12.5	26	2.5	8	20	164	10	132	25.5	138	23	106.5
all_peaks_19176	chr10	91011552	91012053	387.5	455.5	480	480	318	306.5	361	162.5	380	286	405	336.5	371.5	344.5	351.5	191	450.5	391	453	364.5	294.5	236.5	144.5	117.5	336.5	295.5	237	225.5
all_peaks_19185	chr10	91093697	91094198	263.5	236	227	262	75.5	155	196	103.5	116	140	198.5	152.5	113.5	72	220	134.5	131	116.5	228	149	56.5	98	143.5	102.5	25.5	47.5	137.5	83
all_peaks_19216	chr10	91565267	91565768	5.5	1	1	1	18	95	6.5	133	30	94	8	72.5	10.5	20.5	3.5	40.5	14.5	41.5	4	13.5	34.5	122	51	150	35	119.5	62.5	117.5
all_peaks_19256	chr10	92923195	92923696	170.5	174.5	197	206	89.5	52.5	84	30	63.5	52	107.5	83	87.5	64	85	35	89.5	89	102.5	83	112.5	78.5	95.5	59.5	126	76.5	121	85.5
all_peaks_193	chr1	1334619	1335120	442	476	412.5	441	392.5	487.5	417.5	491.5	372.5	428.5	434.5	443.5	401.5	427.5	411.5	427	430.5	459.5	391.5	437.5	498.5	535.5	498.5	500.5	547	500.5	513.5	530
all_peaks_19301	chr10	93704528	93705029	8.5	6.5	12.5	2.5	75	212.5	19	134	141	149	46.5	165	100	89.5	13	86	87	162.5	32	71	119.5	189.5	88.5	162.5	158	171.5	147.5	135
all_peaks_19311	chr10	93860999	93861500	1.5	2.5	4	4	33.5	104	6	95	83.5	105	4.5	30.5	48	59	1.5	70.5	32.5	67.5	5.5	10	97.5	146.5	13	64.5	105.5	129.5	27	87
all_peaks_19380	chr10	95139432	95139933	12.5	2	24	2	104.5	177.5	41.5	83	141.5	165.5	53.5	151.5	123	146.5	23.5	68	106.5	137	30.5	60.5	133.5	171	86	69	92	165.5	90.5	91
all_peaks_19389	chr10	95222631	95223132	18	0.5	18	4.5	70	159	19.5	136	89.5	109.5	24	67	72	120	13	86.5	69	120.5	19.5	43	124.5	201.5	35.5	116	145.5	176	94	72
all_peaks_19440	chr10	96996035	96996536	1	3	1	2.5	54.5	130	22.5	83	76.5	115.5	21.5	91	45	49	6	26.5	26.5	50.5	5.5	15.5	98	120.5	79	129.5	153.5	109	128.5	144.5
all_peaks_19504	chr10	97591945	97592446	204.5	9	299	39	242	326.5	178	396.5	374.5	424	311	441.5	281.5	322.5	121	334	418	363.5	302	309.5	249	305	263	277.5	253.5	262.5	369	258.5
all_peaks_19516	chr10	97624837	97625338	39	14	38.5	17.5	94	176	50.5	144	103	125	70	122	80.5	101.5	43.5	85.5	81.5	93.5	60	62.5	97.5	200	58	131	76.5	270.5	77.5	164.5
all_peaks_19530	chr10	97822909	97823410	2.5	5.5	1	1	22.5	61.5	3	115	41.5	151	11.5	48	24.5	31.5	5	47	11.5	29	8.5	18.5	14	150	33	115.5	40.5	166	69	116.5
all_peaks_19531	chr10	97833470	97833971	1	3	10	5	24.5	131	9.5	142.5	41	169.5	8	79	59	42.5	1.5	69	21.5	55.5	9.5	19	67.5	125.5	66	79.5	44	127	100	138
all_peaks_19635	chr10	99172611	99173112	4	3	6.5	1	40.5	213	16	227.5	76.5	220.5	17.5	55	26.5	47.5	7	53.5	27.5	55	8	31	72.5	153	17.5	112	102.5	176.5	60.5	118
all_peaks_19639	chr10	99182577	99183078	5.5	3.5	1	3.5	12.5	74.5	4.5	126	16.5	88.5	4.5	34.5	13.5	22	1.5	25.5	20	21.5	7.5	12	30.5	139.5	24	133.5	4	159.5	11.5	118.5
all_peaks_1964	chr1	19789603	19790104	151	154	127.5	184	136.5	34.5	189.5	41	100.5	33.5	202	92.5	145.5	145	210	109	147.5	88	192	158	65	16	105	11	92	17.5	58.5	18
all_peaks_19668	chr10	99446843	99447344	358.5	339.5	337.5	357	287.5	236	220	289.5	217	235	248	205	211.5	220.5	203	261.5	200.5	238	232	220	284	209.5	254	323.5	262	237	255.5	282.5
all_peaks_19755	chr10	101380265	101380766	739.5	696.5	771	816	747	802	692	663	694	702	781.5	740.5	617	738	700.5	656	757	800.5	773.5	742.5	726.5	709	675	646	718	712	730.5	726
all_peaks_19802	chr10	102086672	102087173	9.5	18.5	7.5	23.5	31	81	121.5	337	12.5	22.5	50	89	10.5	28.5	82	107.5	11	7.5	47.5	56	81	136	175.5	306	47	64.5	118	148
all_peaks_19805	chr10	102106563	102107064	105	109.5	143.5	84.5	182	230.5	278	277.5	145.5	199.5	217	202	210.5	235.5	235	232	183	194	174.5	190.5	217.5	221.5	235	264.5	196	200	226	214
all_peaks_1981	chr1	19923212	19923713	210.5	185	298	209.5	191	242.5	172	343.5	275.5	367	219	316	186	187.5	190	270	241	326	247	283.5	214	345	259.5	424	230.5	380	315	425.5
all_peaks_19820	chr10	102270609	102271110	232	219.5	321	402.5	339	309	480	370	390	211.5	562.5	405.5	367.5	364	446.5	325.5	428.5	385.5	525	433.5	269	164.5	274.5	170.5	287	150.5	324	221
all_peaks_19849	chr10	102607209	102607710	1	2	3	1	9.5	32.5	4	46	5	72.5	2	7	5.5	10.5	1.5	12.5	5	22	0	3.5	23.5	216	2	124.5	29.5	244	16.5	125
all_peaks_19907	chr10	103113551	103114052	418	368	375	361.5	369	316.5	400	362.5	409.5	388.5	341	272	386	398.5	418.5	399.5	371.5	335.5	362	373.5	281	256	332	305	263.5	267	234	275
all_peaks_19948	chr10	103590545	103591046	251	244	173.5	206.5	166	100.5	137.5	86	124.5	117.5	132.5	89.5	156.5	157	187.5	145	143.5	147.5	136.5	148.5	200	177	172.5	120.5	229.5	112	128.5	92
all_peaks_20009	chr10	104153894	104154395	484.5	448	498	454	457	448.5	388	430	516	454.5	342	400.5	389	350	329.5	403	445.5	448.5	346.5	381	426.5	481.5	477	566.5	408.5	534	499.5	531.5
all_peaks_20021	chr10	104192204	104192705	162.5	155	131	144.5	220.5	226	210	226	252.5	205.5	211.5	176	215.5	297	225	273.5	231	241	216.5	262	287.5	280.5	234	247	279.5	278.5	243	261.5
all_peaks_20026	chr10	104212621	104213122	3.5	8.5	9	2.5	22	144.5	15	180.5	48	164	25.5	141	28	47	7	111	25.5	49	14.5	42	43	116	74	191.5	38	144	115.5	149.5
all_peaks_20036	chr10	104263391	104263892	327	322	293.5	332.5	453.5	475	405	387	393.5	403.5	382.5	438.5	381	434.5	382.5	353	386	428	369.5	356	431	480	426	398.5	491.5	433	420	438
all_peaks_20045	chr10	104372564	104373065	165	142	44	216	31	15.5	28	9	12.5	12.5	38.5	22.5	22	21	18	7.5	13.5	20.5	39	16	13	20.5	28	11	5.5	16	33.5	41.5
all_peaks_20056	chr10	104405903	104406404	83	66.5	102.5	81	173.5	257	86	202	160	302.5	163.5	317	142.5	142	82	138.5	175.5	257.5	108.5	124	120	178.5	94.5	130.5	176.5	326.5	164.5	236.5
all_peaks_20073	chr10	104470391	104470892	10	0.5	16.5	1	29	212	0	11	89	184	11	71	45.5	47.5	2	7.5	62.5	108.5	4	37.5	20	154	7.5	14.5	89	179	28	96.5
all_peaks_20075	chr10	104473960	104474461	276.5	213.5	324	250	420	565	386	450	421	532.5	424	485.5	444	396.5	369.5	407.5	397	450.5	388.5	414.5	443	513	334	395	411.5	514.5	364	518
all_peaks_20140	chr10	105230963	105231464	74	32	142	52.5	183.5	145	211.5	94	243	123.5	288.5	297	197.5	223	159.5	227.5	278	246	246	289.5	124.5	31	93.5	31.5	119	48.5	108.5	51
all_peaks_20171	chr10	105507745	105508246	50	31	9	2.5	170.5	235.5	119.5	41	50.5	13.5	68.5	47.5	168	122.5	101.5	55	81.5	68	34.5	32	197	91	65.5	39.5	105	31.5	17	9
all_peaks_20196	chr10	105670679	105671180	152	176	106	155.5	150.5	57.5	173.5	58	135.5	56.5	156.5	88	123	78.5	155.5	81.5	94	58	174.5	153	101.5	47	111.5	28.5	45.5	42.5	90	46
all_peaks_20243	chr10	106089037	106089538	91.5	79	176	123.5	37.5	92.5	20	108	48	168	28	59	50	56.5	27.5	45.5	63.5	108	32.5	29	46.5	226	77	145.5	65	293	105.5	220.5
all_peaks_20310	chr10	111769798	111770299	239	291.5	205.5	308.5	159.5	173	211	101	167	111	250.5	181.5	189.5	151.5	244	154	192	164.5	220	179	106	92	95	60.5	92.5	129	90.5	67.5
all_peaks_20321	chr10	111827645	111828146	59	56	44.5	44.5	117	157.5	133.5	196	116	95	109.5	165	143	174.5	90.5	243.5	77.5	113.5	88.5	198.5	112	61.5	67	45	113.5	54.5	89.5	58
all_peaks_20340	chr10	111916601	111917102	82.5	80	178	133	111	72.5	111	53	183	56.5	205	145.5	126	149.5	115	106.5	193	146.5	159.5	152.5	62	27	59.5	14.5	38	29.5	76	18.5
all_peaks_20370	chr10	112113111	112113612	29.5	9	58	14	28.5	38.5	10	109	48.5	64	10.5	21.5	50	63	10.5	44.5	40.5	57.5	7.5	13	30.5	132	34.5	102	48.5	212.5	25	155.5
all_peaks_20371	chr10	112116249	112116750	189	46	173.5	13.5	96.5	162.5	34	209	74	160	12	56	92.5	146	25.5	93.5	84.5	129.5	12	39.5	162	171	205	243	127.5	204	90.5	156
all_peaks_20385	chr10	112174357	112174858	292	60	462	129	318.5	367	284	443.5	398	298.5	358	387.5	371	458	183	380	427	456	270	315.5	268.5	269	227	284	211.5	247.5	203	204
all_peaks_20389	chr10	112185572	112186073	2.5	2.5	13	6.5	49.5	247.5	1.5	202	126	267.5	13.5	100	52	107	3.5	88.5	96.5	195	6	36	47	190.5	34	130.5	132	168	64.5	163
all_peaks_20450	chr10	112533932	112534433	13	1.5	23	4.5	115	430	23.5	356.5	181	334	48.5	345.5	96	166	2.5	233	109	218.5	12	75.5	229	327.5	202.5	311	265	317	289.5	263
all_peaks_20470	chr10	112620306	112620807	127	157.5	221	186.5	108.5	10.5	154.5	19	43	6	140	29.5	101.5	63	149	31.5	107	35	159	114	35	5	53	19	34.5	7.5	44.5	17
all_peaks_20472	chr10	112624260	112624761	167.5	194	175.5	203.5	99.5	59	162.5	117	56.5	18.5	146.5	115	93.5	99	186.5	86	119.5	84	171.5	135.5	124	40.5	144	91.5	85	37	119.5	76
all_peaks_20475	chr10	112632386	112632887	122.5	189.5	128.5	218	47.5	32.5	48	27.5	46.5	41	55	43	32	25	59.5	18.5	43.5	28	56	32.5	55	53.5	73.5	31	61	62.5	79	51
all_peaks_20566	chr10	115426485	115426986	1.5	1.5	3	2.5	17	51	12	84.5	56.5	147	49	198.5	21.5	11.5	5.5	23.5	28	67.5	29.5	34	35	32.5	69	55.5	51.5	69	222.5	133
all_peaks_20583	chr10	115721250	115721751	198.5	166.5	211.5	98.5	169	221.5	245.5	149	191	131	194	239	150.5	152.5	199	180.5	232.5	184.5	249	216	167.5	67	201.5	80.5	115	78	185.5	78
all_peaks_20599	chr10	115933820	115934321	441	433	455.5	447	340	255	375	229.5	222.5	204	351	276	328	329	387	251.5	328	229	350.5	310.5	330.5	247	358.5	290.5	290.5	245	269.5	249.5
all_peaks_20642	chr10	116286390	116286891	231.5	244.5	223.5	244	183.5	90	212	172.5	181	80	206.5	134.5	157.5	173.5	233.5	160	165.5	131	202.5	150	175	117.5	186	159	163	77	143	110
all_peaks_20644	chr10	116301040	116301541	176	168.5	350	272	107	96	113.5	87.5	188	116	151	160	124.5	142	120	118.5	195.5	180.5	147.5	128	144	85	171.5	161	137	100.5	176	164.5
all_peaks_20645	chr10	116303983	116304484	133	133.5	170.5	133	180.5	113	214.5	180	144.5	79	217	162	132	175	194.5	216.5	146.5	143	177	212.5	80.5	32	89	47	90	28.5	98.5	67.5
all_peaks_20666	chr10	116561004	116561505	74	14	34.5	12	161.5	123	149	84	117.5	51	169	153.5	200	143	159	122.5	159.5	142.5	129.5	119.5	170	26.5	79	34.5	132	21.5	122.5	57.5
all_peaks_20712	chr10	118483378	118483879	89.5	83	30	123	36	4	155.5	10.5	20.5	4	207	77.5	9	10	151	31	44.5	6	185.5	127.5	2.5	3	51.5	17	4.5	4	51	31
all_peaks_20783	chr10	120457920	120458421	139.5	223.5	123.5	205	148	118	230.5	57	138.5	56.5	242	209.5	129	125	207.5	150	190	144	219	216	130.5	45.5	121	47	111	51	135.5	75
all_peaks_20808	chr10	120850427	120850928	215	74.5	162.5	37.5	189	144	197	54	181	77.5	126.5	147.5	239	214	171.5	149	165.5	166	80	145	150	36	98	16.5	103.5	27	45.5	11.5
all_peaks_2083	chr1	21258752	21259253	9.5	4.5	30.5	4	12.5	92	5	81.5	47.5	141	7	82	28	12	5.5	16	18	37.5	5.5	11	40	209	31	189	87.5	156.5	59.5	161.5
all_peaks_20842	chr10	121028308	121028809	228	175	301	205	78.5	177	82	264	154.5	130.5	77	147.5	122	122.5	80.5	196	166.5	233	152	119.5	123	138.5	187.5	224.5	155.5	146.5	115.5	119.5
all_peaks_20849	chr10	121060812	121061313	108	89	165.5	83.5	172.5	122.5	191.5	234	210.5	112.5	177.5	156	176.5	205	133	248	150	163	136.5	220	95	68	125	104	78.5	64	116.5	83
all_peaks_20852	chr10	121065566	121066067	95	99	201	88.5	127	226	102.5	270	165	209	117	220	143.5	140	99	168.5	114	150	102.5	101.5	176	234	221	270.5	214	218	200.5	229
all_peaks_20855	chr10	121073005	121073506	20	8	55	20.5	45.5	154	66	214	61	166.5	68	98.5	53	65.5	37	129	45.5	101	47	69.5	18.5	65.5	52	120	41	133	56	184.5
all_peaks_20856	chr10	121074569	121075070	6	2.5	11.5	5.5	12	62	11	144.5	25	159	17.5	43.5	24	25	8.5	54	11.5	42	8.5	14	25.5	134	60.5	168.5	53.5	208	66	139
all_peaks_20881	chr10	121261737	121262238	219.5	239	215.5	382	114	53.5	266.5	61.5	154	35	351.5	180.5	106.5	82.5	282.5	118	203	90	354.5	254	49.5	22	170	52.5	32.5	38	192.5	66.5
all_peaks_20885	chr10	121276089	121276590	82	146	57.5	144	91	82	140.5	188.5	69.5	56.5	142	190.5	73.5	64.5	153	160.5	60.5	55.5	139.5	118.5	73.5	61.5	122	106.5	47.5	27.5	88.5	78
all_peaks_2094	chr1	21503198	21503699	257	307.5	272	256.5	268	293	240	252	242.5	223	264	245.5	265.5	258	247.5	223.5	290.5	277.5	255	278.5	356.5	326.5	289	300	386.5	390.5	312	346.5
all_peaks_20969	chr10	123513523	123514024	1.5	2	4.5	2	34	133.5	1	128	43.5	152.5	2.5	31.5	27.5	31	2	21.5	28	55	3	3.5	103.5	207.5	26.5	141.5	124.5	185	74.5	131.5
all_peaks_20995	chr10	124133869	124134370	349	368	368.5	333.5	298.5	250	372	283.5	289	211.5	371	227	295	252	350.5	289.5	274	188	315.5	309.5	256	267	295	317.5	217.5	220.5	263.5	207
all_peaks_21044	chr10	124913516	124914017	446.5	394.5	449	416.5	404	515.5	463.5	537.5	439.5	501.5	509	526	480	489	463.5	511.5	494.5	513.5	471	484	390.5	384.5	357	392.5	450	419.5	393.5	492
all_peaks_21049	chr10	125000781	125001282	203	219.5	100.5	163	24	1.5	30.5	4.5	12.5	4.5	22	5.5	28	20.5	48	9.5	16	3	25	8	70.5	8.5	70	2	27.5	3	12	3
all_peaks_21122	chr10	126336293	126336794	96	72.5	112.5	64.5	154.5	105	127	98.5	175	33.5	118	126.5	140	160.5	141.5	173.5	146.5	132	135	165.5	75	36.5	54	32.5	40	21.5	36	17.5
all_peaks_21133	chr10	126377375	126377876	40.5	0.5	166.5	26	186	346.5	40.5	241.5	228.5	290.5	79.5	200	192	214	19.5	175	284.5	261	42.5	94.5	137.5	118	83	152.5	178.5	162	86	117.5
all_peaks_2114	chr1	21620778	21621279	540	319.5	537	343	290	297.5	402.5	412.5	269	371	372.5	383	310.5	293.5	380.5	331.5	329.5	276.5	342.5	320.5	300.5	310	384	351.5	214.5	366.5	290	327
all_peaks_21147	chr10	126406657	126407158	214	93.5	425	154.5	306.5	356	165.5	228	314	290	220	310.5	322	270	149.5	195	417.5	366.5	218.5	223.5	310	244	153.5	151.5	252.5	263.5	154.5	181
all_peaks_21202	chr10	127730373	127730874	51	21	42.5	47	23	70.5	43.5	86	16.5	56	24.5	39.5	34	68.5	52	51	24	44	33.5	32	84.5	166	88.5	206	53.5	71.5	94	185.5
all_peaks_21216	chr10	129091922	129092423	128.5	148	73	132.5	245	182	248.5	147.5	101	61.5	207.5	211	205	258.5	188.5	234.5	120.5	77.5	128.5	141	129.5	24.5	112.5	31	28	16.5	102.5	48
all_peaks_2123	chr1	21660537	21661038	207	159	274	170	166	131	187	161	184	137	197	269.5	149	180	193.5	186.5	204	174.5	197.5	228.5	91.5	51	97	94.5	103.5	60.5	130.5	94.5
all_peaks_21242	chr10	129789452	129789953	12	8.5	12	7.5	23.5	92.5	14.5	115.5	6.5	101	18.5	55.5	21.5	38.5	6.5	87	20.5	25	10	39	22.5	124.5	28.5	134	12.5	138	40	139.5
all_peaks_21290	chr10	130833578	130834079	113	190.5	68	235	108	19.5	244	33.5	93	8.5	214	49	81.5	91.5	243.5	115	124	49.5	243.5	129.5	90	5.5	162.5	43.5	84	12	110.5	24
all_peaks_21293	chr10	130856067	130856568	68.5	67.5	64.5	101.5	90.5	37.5	173	47	107.5	24	181.5	94.5	65	88.5	167	83	90	67.5	168.5	109	65.5	11.5	77	16	53.5	14.5	70	6.5
all_peaks_21463	chr10	134261072	134261573	204.5	166	321	310	96.5	70	151	112	145.5	91.5	194	175.5	107	189	116.5	140.5	193	180	190	201.5	83	70	156	87.5	106	128.5	155.5	139
all_peaks_21478	chr10	134350934	134351435	419	415.5	378.5	399.5	523.5	410.5	417.5	415.5	495.5	454.5	460	414	640	543	543.5	558	591.5	576.5	561	560	425	487	515.5	505	570.5	513.5	491	564.5
all_peaks_21487	chr10	134385348	134385849	19.5	9	16	16.5	34	163	43	249.5	59.5	123	59.5	169.5	16.5	70	25	145	24	74.5	31	52.5	36.5	140.5	136.5	174.5	110.5	101.5	177	128.5
all_peaks_21603	chr11	189789	190290	82.5	58.5	37.5	48.5	397	434	195.5	385.5	402	368.5	131	373.5	310.5	346	142.5	337.5	172	304	92	193.5	467	515	431.5	568.5	433	409.5	416	435
all_peaks_21613	chr11	207316	207817	480	453	450.5	469	380.5	395	401.5	350.5	425	434	386	377	422	431.5	427	389	460.5	476.5	429	439.5	452.5	472	495.5	463.5	475	457	552.5	513
all_peaks_21672	chr11	406793	407294	190.5	181.5	278	222	177	123	183	107	183	86	231	156.5	171	162	163.5	152.5	223	180.5	214.5	193.5	186	122.5	173	89	215	123	198.5	148.5
all_peaks_21707	chr11	535413	535914	303.5	332.5	267.5	309.5	318	382	353	403.5	346	337	298	267	338	333	326	337.5	324.5	322	274.5	302.5	430.5	415	351	329	409.5	376	351.5	421
all_peaks_21720	chr11	568298	568799	323.5	335.5	359	347	408	385	438	501	325.5	380	374	368	422.5	444	408.5	402.5	392	457.5	417.5	441	418.5	404	478	434.5	492	449	462.5	451.5
all_peaks_21756	chr11	695010	695511	711	730.5	743.5	716	846	852	843.5	789	749.5	766.5	831	727.5	755	740.5	735.5	695.5	706.5	712	672.5	714.5	1238	1073	865	784.5	908.5	983.5	872	814
all_peaks_21898	chr11	1410737	1411238	520	616	531.5	603	293	420	385.5	389.5	223	453	341	354.5	326.5	371	329	320	302	295	301.5	274.5	376.5	552.5	361	499	389	513	443.5	490
all_peaks_2194	chr1	22366235	22366736	458	350.5	443.5	376.5	289	321.5	395.5	327.5	335.5	306.5	363	353.5	348	411	382.5	374	358.5	364.5	391.5	374.5	400.5	290	345.5	322.5	367	238.5	283	262
all_peaks_21966	chr11	1779080	1779581	45	71	90.5	87	68	33.5	149.5	83.5	149	84	186.5	204	58.5	76.5	119	101.5	123	128.5	157	181	45.5	31	59	45.5	92	57.5	98.5	95.5
all_peaks_21994	chr11	1874027	1874528	126	124.5	199	143.5	166	205	232.5	239	154	171.5	270	277	161.5	159.5	244.5	210.5	225.5	194	223.5	247	104.5	113.5	107.5	116	120.5	100.5	131	120.5
all_peaks_22004	chr11	1910356	1910857	124	168	220.5	226	210.5	120.5	310.5	168.5	205.5	66.5	323.5	267	162.5	212	280.5	181	261.5	238.5	291.5	334	107	38	99.5	49.5	133.5	38.5	131	63.5
all_peaks_22048	chr11	2098550	2099051	6.5	3	8.5	1	51	198.5	10	315	52.5	228.5	23.5	240	41.5	59.5	9	175	24.5	66	12	59	38	231.5	59	242.5	76.5	253.5	107	242
all_peaks_22089	chr11	2322979	2323480	64.5	81.5	72	91	122.5	70	179	90	99.5	37.5	240	122	106	112	144.5	96	138.5	99.5	179.5	188	78	29.5	52.5	44.5	52	57	69	83.5
all_peaks_22142	chr11	2488498	2488999	104.5	109	95.5	126	117	91	223	116	121.5	48.5	210.5	155.5	114.5	145.5	185.5	141.5	139	72.5	203	197.5	67	28.5	108.5	42	87	16.5	160	39.5
all_peaks_22196	chr11	2954558	2955059	43	14.5	45	30	66.5	133	86	219.5	80.5	83	83.5	152.5	103	128	59.5	124	81	95	87.5	92	128	167.5	151.5	178.5	90	163.5	168.5	225.5
all_peaks_22209	chr11	3028073	3028574	4	10	36	167	14	5.5	9	3	72.5	39	232.5	77	19	5.5	23	2	107.5	63.5	245.5	140	5	3	1.5	3	68.5	14	96	11.5
all_peaks_22213	chr11	3035480	3035981	264	235.5	203	392	181	152.5	293.5	20	177.5	79	378.5	208.5	168	182.5	285	70.5	259	197.5	368	317	188	43.5	167	18.5	180	71.5	179.5	35
all_peaks_22222	chr11	3070990	3071491	62	4.5	141	10	106.5	133	7	28	137	76	7	20	170	152	5	37.5	174	135.5	26.5	21	157	158	17.5	30	168	166.5	22.5	19
all_peaks_22260	chr11	3444004	3444505	344	331	271.5	324	346.5	354.5	286.5	374.5	282	358.5	267	306.5	346.5	417	351	418	326.5	384	272	341.5	416.5	391.5	402.5	432	410	415	420	397
all_peaks_22281	chr11	3806341	3806842	104.5	82.5	151.5	165.5	113.5	281	77	245.5	102	193	138	266.5	137	117.5	67	142.5	111	197.5	98	117	133	159.5	153.5	123.5	163.5	95.5	172	82
all_peaks_22291	chr11	3862467	3862968	356	330.5	360.5	377	271.5	271.5	219.5	286.5	222.5	315.5	209.5	286	208.5	226.5	202	167.5	222	218.5	206	190	208	327	249.5	355.5	247	335	191.5	374.5
all_peaks_22295	chr11	3875559	3876060	191	235.5	170.5	228.5	176	122	179.5	102.5	154.5	69	182	132.5	185.5	191.5	202.5	131.5	126.5	106.5	168	133.5	131.5	104	127.5	76.5	91.5	72	70	46
all_peaks_22320	chr11	3968247	3968748	102.5	115	122	127.5	137	115	188.5	177	120	97	202	151	154.5	132.5	174	148	158	126	192	152.5	75	47.5	93.5	57.5	68.5	40.5	94	68.5
all_peaks_22347	chr11	4111408	4111909	218	212.5	128	197	151	33.5	186.5	17.5	85	13.5	144.5	84.5	135	163	160	107.5	114	77	149.5	141	68	5	52.5	2	40.5	1	26.5	3
all_peaks_22350	chr11	4115675	4116176	296.5	276	289	326.5	203	223.5	193	216.5	283.5	218.5	212.5	238	186	202.5	199.5	200	207	229.5	197.5	210	220.5	165	178	162.5	211	144.5	198	154
all_peaks_22401	chr11	5710781	5711282	115	176.5	98.5	122.5	85	44	202.5	85.5	70.5	39.5	199	88	98	85	208.5	94	84	54.5	178.5	125.5	81.5	31	106.5	56.5	45	33.5	87	54
all_peaks_22421	chr11	6255876	6256377	770.5	659	731.5	663	739	699.5	695	731.5	620	584.5	710.5	766.5	758	760	766.5	750	735.5	786	810.5	871.5	762.5	753.5	741	732	656.5	658.5	798	797
all_peaks_22439	chr11	6411414	6411915	316	234	352.5	282	334.5	311.5	315	226	351.5	228.5	312	292.5	363	369	319	317.5	333	312.5	319.5	373.5	284.5	212	290	232	278	222.5	300	264.5
all_peaks_22442	chr11	6423821	6424322	194.5	289	163	323	106.5	128.5	239	176.5	143.5	93.5	305	270	126	121.5	267	204.5	177	121	293.5	234	100	45.5	107.5	61.5	92	62.5	124.5	113.5
all_peaks_22447	chr11	6434836	6435337	107	195.5	30	188.5	15.5	26.5	56	28	18	9	35.5	19	27	17	67.5	26	10	7	30	13	18	27	81	44	5.5	8.5	30	40
all_peaks_22577	chr11	8710403	8710904	92.5	83	104.5	98.5	161	272.5	166.5	257.5	224.5	290.5	172	312	134	159.5	126	199.5	166	216	159	159	150.5	180.5	129.5	173.5	223.5	218	150.5	204.5
all_peaks_22607	chr11	9082208	9082709	1	1	5.5	1	50.5	143	17	169	42	102.5	33.5	170	45.5	25	14.5	63.5	18	44	14	29.5	129	152.5	161	202	91	92.5	179	183.5
all_peaks_22630	chr11	9271713	9272214	68	108.5	49	143.5	40	37	92	86	29	81	145.5	146.5	25.5	27	106	135	34	27	137	194	16.5	19	36	27.5	7	17.5	18.5	20
all_peaks_22635	chr11	9335964	9336465	323	331	431	424.5	366	344.5	292.5	373.5	443	403	447	478.5	319.5	323	296.5	324	457	524	418.5	415.5	376	357.5	370.5	381	430.5	396	458	467
all_peaks_22654	chr11	9587471	9587972	28.5	1	23.5	1	121	286.5	20	352.5	165	329.5	16.5	141.5	126.5	183	7	143.5	104.5	178	8.5	52.5	221	507.5	101.5	379	252	428.5	158	372
all_peaks_22657	chr11	9594769	9595270	281.5	191	323.5	199.5	439.5	464.5	359.5	407	450.5	503.5	399	406	405.5	352	334	399.5	374	483.5	330	400	387	459.5	342.5	451.5	458.5	518	431	458
all_peaks_22698	chr11	10329241	10329742	99.5	98	115.5	103	82	90	75.5	199	96	98.5	59	64	59	95	67.5	154	67.5	67	50	73.5	138	145.5	160	199	123	172.5	149	185.5
all_peaks_22720	chr11	10480585	10481086	105	149.5	80	108.5	138.5	137	189	224.5	154.5	112.5	223.5	241.5	128	114.5	182	195	156.5	128.5	209	210	75	72.5	107.5	98.5	63	62	105.5	121
all_peaks_2273	chr1	23694679	23695180	469.5	524.5	469	501.5	398	481	503	460.5	377	357	528	432	469	518.5	502.5	455	495	489.5	505.5	480.5	482	491.5	464.5	395	420	429.5	420	441
all_peaks_22754	chr11	10830302	10830803	486	541	488.5	519	455	451.5	482	423	430.5	401	460	430.5	480	423	472	432	426.5	419	440.5	429	421.5	439.5	411	414.5	390	406.5	361.5	332.5
all_peaks_22776	chr11	11171105	11171606	111.5	157.5	78.5	147	25	2.5	82.5	10	11	9	48.5	19.5	19	15.5	107.5	21.5	17.5	8	70	37	13.5	5.5	16.5	6.5	0.5	2	12	10
[truncated: 3,001 more rows]
