# Supplementary material for: Dynamic chromatin regulatory landscape of human CAR T cell exhaustion
Source: Proc Natl Acad Sci U S A. 2021 Jul 20;118(30):e2104758118. doi: 10.1073/pnas.2104758118 (PMC8325267; doi:10.1073/pnas.2104758118)
Supplement: Supplementary File [file pnas.2104758118.sd04.txt]

chr1	start1	end1	chr2	start2	end2	CD19_rep1_RawCC	CD19_rep2_RawCC	HA_rep1_RawCC	HA_rep2_RawCC	logFC	PValue	FDR
chr1	960000	970000	chr1	990000	1000000	35	40	134	178	1.67951604192568	7.75012948273775e-06	0.0140005760563694
chr1	960000	970000	chr1	1000000	1010000	20	0	62	68	2.38476591129442	9.78703784383478e-07	0.0025366361256392
chr1	970000	980000	chr1	990000	1000000	61	61	246	307	1.81040568119261	1.70601661169667e-07	0.000581671760532813
chr1	970000	980000	chr1	1000000	1010000	29	18	115	111	1.91913013266177	2.13303575161372e-06	0.00486615734155714
chr1	1590000	1600000	chr1	1660000	1670000	99	72	15	35	-2.12403367066649	3.02550014406226e-07	0.000940578905470842
chr1	1770000	1780000	chr1	1800000	1810000	0	0	47	54	8.49465727954701	1.14979469496748e-12	1.87016267356797e-08
chr1	1780000	1790000	chr1	1800000	1810000	0	0	39	47	8.26262161548017	3.05050786949247e-12	4.14592444182864e-08
chr1	5380000	5390000	chr1	5400000	5410000	50	24	0	0	-8.37330527215629	1.12950467755477e-12	1.84875332568988e-08
chr1	5380000	5390000	chr1	5420000	5430000	44	24	0	0	-8.25834939712915	8.5065285593058e-12	1.01314114172522e-07
chr1	5380000	5390000	chr1	5430000	5440000	41	28	0	0	-8.29120994964553	4.77281706880186e-12	6.04772258984863e-08
chr1	5380000	5390000	chr1	5440000	5450000	47	30	6	3	-3.39330846735218	2.70410195038569e-08	0.000119754947755104
chr1	5390000	5400000	chr1	5420000	5430000	34	16	0	0	-7.80964124076018	4.48464714237551e-09	2.53205441996489e-05
chr1	5390000	5400000	chr1	5430000	5440000	37	22	0	0	-8.05891389003341	1.46107335727725e-10	1.25812761145442e-06
chr1	5400000	5410000	chr1	5430000	5440000	33	29	0	0	-8.15119531193505	4.07682869428414e-11	4.0754457918763e-07
chr1	5410000	5420000	chr1	5430000	5440000	47	41	0	0	-8.65463223629511	1.05248964767832e-14	3.02638436452992e-10
chr1	5410000	5420000	chr1	5440000	5450000	33	17	0	5	-3.58874803793032	2.65845439292984e-06	0.00578520005927897
chr1	5420000	5430000	chr1	5440000	5450000	40	41	6	8	-2.87604144601177	4.56794389426799e-07	0.00133922294449476
chr1	5420000	5430000	chr1	5450000	5460000	20	30	2	2	-3.93828244707428	4.51594280470991e-07	0.00132513542508168
chr1	5430000	5440000	chr1	5450000	5460000	60	57	14	6	-2.88673914322302	6.94757218498876e-09	3.72068415662432e-05
chr1	5440000	5450000	chr1	5460000	5470000	49	27	5	10	-2.65649792274057	4.44419557858673e-06	0.00873197787739818
chr1	5440000	5450000	chr1	5480000	5490000	32	27	6	6	-2.62506123577892	2.42616302836353e-05	0.0347389093954231
chr1	5450000	5460000	chr1	5470000	5480000	64	53	5	7	-3.61127090464467	2.56090922152041e-11	2.67859741772902e-07
chr1	5450000	5460000	chr1	5480000	5490000	32	31	5	5	-2.98333204772723	1.82302677590978e-06	0.00421820816876238
chr1	5720000	5730000	chr1	5740000	5750000	22	36	0	0	-8.08854306098094	1.03193442697228e-10	9.262408729075e-07
chr1	6170000	6180000	chr1	6190000	6200000	0	31	0	0	-7.26435840830366	1.38578899169051e-06	0.003383683679126
chr1	7970000	7980000	chr1	8000000	8010000	63	0	120	142	1.77797270682779	2.28387769231156e-06	0.00503094702599779
chr1	7980000	7990000	chr1	8000000	8010000	60	0	176	156	2.19215372770911	6.25778088117128e-09	3.38368508795071e-05
chr1	8270000	8280000	chr1	8290000	8300000	0	0	36	30	7.88831281189246	7.5965429732214e-10	5.38680670696868e-06
chr1	8620000	8630000	chr1	8720000	8730000	0	0	37	49	8.26104572790183	3.07586505275668e-12	4.15932379435307e-08
chr1	8620000	8630000	chr1	8730000	8740000	0	0	40	28	7.93404629398819	4.0568311865967e-10	3.09012631164125e-06
chr1	8630000	8640000	chr1	8720000	8730000	0	0	14	38	7.52786686877626	5.08047927857009e-08	0.000205611240777192
chr1	8640000	8650000	chr1	8720000	8730000	0	0	20	30	7.48018453980007	9.40637254952273e-08	0.00035064925596838
chr1	8700000	8710000	chr1	8720000	8730000	0	0	80	74	9.10565048756023	7.68026996838879e-18	4.36078362678771e-13
chr1	8940000	8950000	chr1	8970000	8980000	0	59	155	163	1.97756444654052	3.127171334814e-07	0.000971136870265574
chr1	8940000	8950000	chr1	8990000	9000000	0	45	107	127	1.9301799778429	3.36311352110276e-06	0.00697797347511132
chr1	8970000	8980000	chr1	8990000	9000000	0	0	191	194	10.4244112502338	1.16058527182975e-32	9.94062027697253e-27
chr1	8970000	8980000	chr1	9050000	9060000	0	0	93	0	8.41197720304339	4.49511395823309e-12	5.76620412514571e-08
chr1	11780000	11790000	chr1	11800000	11810000	203	134	79	65	-1.56112698973888	8.88342937573283e-06	0.0154945560361997
chr1	12110000	12120000	chr1	12130000	12140000	0	57	144	151	1.91991087001304	1.02353612639129e-06	0.00264160907207917
chr1	12170000	12180000	chr1	12270000	12280000	33	35	0	0	-8.29444090681853	4.68405196877566e-12	5.95022999787637e-08
chr1	12190000	12200000	chr1	12270000	12280000	70	57	0	37	-2.14645207805611	1.6185413318584e-06	0.00377485344178678
chr1	12340000	12350000	chr1	12680000	12690000	0	0	38	0	7.12489305761463	2.2643840638665e-06	0.00499597835819137
chr1	12350000	12360000	chr1	12380000	12390000	0	0	31	31	7.79549217258888	2.664173022558e-09	1.61447922647783e-05
chr1	12350000	12360000	chr1	12480000	12490000	0	0	31	19	7.49447428223353	7.148744298212e-08	0.000276368271431752
chr1	12350000	12360000	chr1	12590000	12600000	0	0	19	36	7.61332992957141	1.93305161831475e-08	8.93017938770126e-05
chr1	12350000	12360000	chr1	12680000	12690000	0	0	31	49	8.15419643469535	1.79277801687286e-11	1.96009455165018e-07
chr1	12380000	12390000	chr1	12560000	12570000	0	0	41	22	7.82841525109666	1.50621724844374e-09	9.7015669867545e-06
chr1	12380000	12390000	chr1	12590000	12600000	0	0	34	31	7.86489540558903	1.04122155672469e-09	7.08635147976983e-06
chr1	12380000	12390000	chr1	12680000	12690000	0	0	36	0	7.04735183725475	4.45076363291679e-06	0.00873197787739818
chr1	12450000	12460000	chr1	12560000	12570000	24	0	63	59	2.04175856784471	1.56531041530195e-05	0.0246252953550105
chr1	12450000	12460000	chr1	12680000	12690000	17	0	48	60	2.34525987880625	5.95167303837175e-06	0.011376891104145
chr1	12470000	12480000	chr1	12490000	12500000	247	172	621	662	1.27018888418884	3.38905202025462e-05	0.0455239849194357
chr1	12470000	12480000	chr1	12560000	12570000	0	0	57	62	8.73158836475265	1.63136637790015e-14	4.47058131880987e-10
chr1	12470000	12480000	chr1	12590000	12600000	0	0	51	44	8.41143050604559	4.53219352399775e-12	5.80494824842035e-08
chr1	12470000	12480000	chr1	12680000	12690000	0	0	69	43	8.65379054222145	7.58663192236853e-14	1.8209548564535e-09
chr1	12480000	12490000	chr1	12550000	12560000	0	0	52	46	8.45573905881811	2.04225188081429e-12	3.00708069055228e-08
chr1	12480000	12490000	chr1	12560000	12570000	0	0	70	66	8.92631192918951	3.46323776468933e-16	1.408491577449e-11
chr1	12480000	12490000	chr1	12590000	12600000	0	0	68	79	9.03462833332939	3.06174092667729e-17	1.5311115992079e-12
chr1	12480000	12490000	chr1	12680000	12690000	0	0	58	44	8.51590377007243	8.52735666740157e-13	1.47583907697414e-08
chr1	12490000	12500000	chr1	12520000	12530000	298	184	665	786	1.25144605058874	3.76262517469e-05	0.0484146446313343
chr1	12490000	12500000	chr1	12560000	12570000	112	75	320	325	1.44348185996281	1.32426748882608e-05	0.0213002086787314
chr1	12490000	12500000	chr1	12590000	12600000	79	50	251	249	1.6137722348509	2.96225787913951e-06	0.00637391952270667
chr1	12500000	12510000	chr1	12590000	12600000	77	29	161	211	1.4884114581612	2.67666620971446e-05	0.0369104871047088
chr1	12510000	12520000	chr1	12580000	12590000	84	46	217	278	1.59066431629799	3.95525855250235e-06	0.00808121773727059
chr1	12520000	12530000	chr1	12580000	12590000	38	38	159	150	1.65921105961776	9.99796152146978e-06	0.0171954436027043
chr1	12520000	12530000	chr1	12590000	12600000	57	19	141	157	1.6517187666489	8.09448757997268e-06	0.0145685359746572
chr1	12550000	12560000	chr1	12580000	12590000	35	0	78	85	1.92524046209324	9.52187739999885e-06	0.016425948493858
chr1	12550000	12560000	chr1	12590000	12600000	0	0	66	80	9.02405538720666	3.89518500755152e-17	1.91185810376402e-12
chr1	12560000	12570000	chr1	12580000	12590000	67	0	176	180	2.13471770186058	8.90702939005967e-09	4.60110873240388e-05
chr1	12560000	12570000	chr1	12590000	12600000	0	0	131	175	10.0881855745099	1.9123426613858e-28	8.36781699709256e-23
chr1	12560000	12570000	chr1	12640000	12650000	0	0	29	38	7.90243919518079	5.76488954935588e-10	4.17098047737809e-06
chr1	12580000	12590000	chr1	12630000	12640000	19	0	47	57	2.13669840872547	3.05666919131559e-05	0.0414799643462415
chr1	12590000	12600000	chr1	12610000	12620000	0	0	177	176	10.2997165786514	3.46487952572004e-31	2.14589797302192e-25
chr1	12590000	12600000	chr1	12620000	12630000	31	0	103	90	2.34103806422016	7.19546734560266e-08	0.000277694545032574
chr1	12590000	12600000	chr1	12640000	12650000	0	0	38	38	8.08803977273526	4.58944346977438e-11	4.5051011150943e-07
chr1	15950000	15960000	chr1	16270000	16280000	3	1	28	30	3.4441878070278	1.5225724111594e-05	0.0241159870389726
chr1	16120000	16130000	chr1	16280000	16290000	0	0	46	0	7.39909033715978	1.94665541737205e-07	0.000647320262374143
chr1	16140000	16150000	chr1	16280000	16290000	0	0	71	0	8.02323443228799	1.16251461500434e-10	1.01639268291313e-06
chr1	16140000	16150000	chr1	16310000	16320000	0	0	34	0	6.96537906629193	8.63651603047098e-06	0.015090695157693
chr1	16160000	16170000	chr1	16280000	16290000	52	28	140	178	1.65013546781698	8.79478445270176e-06	0.0153499168937644
chr1	16170000	16180000	chr1	16270000	16280000	39	26	118	144	1.66009127759399	1.61765605232375e-05	0.0254041164256076
chr1	16240000	16250000	chr1	16270000	16280000	68	46	188	227	1.515555338542	1.64187162283772e-05	0.0257242371041228
chr1	16250000	16260000	chr1	16270000	16280000	73	54	275	293	1.81042981301988	1.53365309630203e-07	0.000526336406536977
chr1	16260000	16270000	chr1	16280000	16290000	0	0	152	189	10.245603871011	1.76237234828188e-30	1.01352372084334e-24
chr1	16270000	16280000	chr1	16290000	16300000	201	132	645	765	1.73873207213206	2.27572216787583e-08	0.000103986657588589
chr1	16270000	16280000	chr1	16300000	16310000	85	60	311	374	1.88989950654434	2.31962946293979e-08	0.000105872780424174
chr1	16270000	16280000	chr1	16310000	16320000	53	41	216	228	1.88609515352554	1.43484522991555e-07	0.000494534395743652
chr1	16280000	16290000	chr1	16300000	16310000	98	77	348	363	1.66974218461067	4.79313284054484e-07	0.00139984028797257
chr1	16930000	16940000	chr1	16950000	16960000	0	0	30	38	7.924276643448	4.233200985747e-10	3.18469777930418e-06
chr1	16930000	16940000	chr1	16960000	16970000	0	0	34	36	7.96889240985816	2.81059966558961e-10	2.24582087617828e-06
chr1	17490000	17500000	chr1	17510000	17520000	20	30	0	9	-2.83460601860395	2.32920750859592e-05	0.0336149239827913
chr1	19750000	19760000	chr1	19770000	19780000	28	0	75	69	2.06349481788053	4.97951324475136e-06	0.00971677063573504
chr1	19760000	19770000	chr1	19800000	19810000	0	38	91	94	1.84072209075203	2.63991630045879e-05	0.0364274244748102
chr1	19780000	19790000	chr1	19800000	19810000	0	84	163	171	1.5283377707865	3.74141648469253e-05	0.0481646682515388
chr1	21310000	21320000	chr1	21330000	21340000	0	0	26	49	8.05870597935732	8.01333281628515e-11	7.46212006443517e-07
chr1	21540000	21550000	chr1	21560000	21570000	0	0	0	55	7.59043601642017	2.61139161451506e-08	0.000116174956708313
chr1	21560000	21570000	chr1	21580000	21590000	33	23	119	129	1.79506927118838	5.42063453008088e-06	0.0104679510054052
chr1	21560000	21570000	chr1	21590000	21600000	0	0	28	30	7.69858652663695	7.36898564832091e-09	3.87724992437494e-05
chr1	21590000	21600000	chr1	21640000	21650000	0	0	33	22	7.6300045959035	1.82896972146289e-08	8.640726083431e-05
chr1	22060000	22070000	chr1	22080000	22090000	0	0	0	62	7.76213383054009	3.77813165609277e-09	2.1755650480966e-05
chr1	23390000	23400000	chr1	23410000	23420000	35	0	0	0	-7.22815319973418	1.80482739155556e-06	0.00417681777038079
chr1	23840000	23850000	chr1	23860000	23870000	70	67	0	39	-2.18993971789432	7.22491842724125e-07	0.00197856307945095
chr1	23870000	23880000	chr1	23950000	23960000	0	0	37	0	7.08665005347708	3.18732066072901e-06	0.00663100073422902
chr1	23870000	23880000	chr1	23960000	23970000	0	0	57	0	7.70724982259301	7.16618739896338e-09	3.81290611203259e-05
chr1	24020000	24030000	chr1	24040000	24050000	0	0	75	68	8.99927173750944	6.44418110795804e-17	3.01299820793886e-12
chr1	24520000	24530000	chr1	24640000	24650000	0	0	16	35	7.50294297085364	6.93446247949575e-08	0.000268832896082265
chr1	24600000	24610000	chr1	24640000	24650000	0	0	36	30	7.88831281189246	7.5965429732214e-10	5.38680670696868e-06
chr1	24620000	24630000	chr1	24640000	24650000	0	0	36	17	7.58196406804814	2.70082792436422e-08	0.000119636275533341
chr1	24640000	24650000	chr1	24700000	24710000	0	0	34	33	7.90740069757764	5.64340332857758e-10	4.12534525426459e-06
chr1	25860000	25870000	chr1	25880000	25890000	53	56	23	0	-2.58015885450587	1.61202163688721e-07	0.000551304826283987
chr1	25940000	25950000	chr1	25960000	25970000	119	97	48	31	-1.79451454184625	2.38438088084403e-06	0.0052405791345685
chr1	25940000	25950000	chr1	25980000	25990000	60	53	22	16	-1.91865971829253	2.46180511817124e-05	0.0351330345472353
chr1	25950000	25960000	chr1	26120000	26130000	51	31	9	9	-2.50687146230253	3.56576397948775e-06	0.0073790472995431
chr1	26520000	26530000	chr1	26540000	26550000	65	69	23	0	-2.87891166401975	1.88828315969886e-09	1.20011633869769e-05
chr1	26680000	26690000	chr1	26710000	26720000	154	91	54	0	-2.48474249477095	3.55693198078004e-10	2.74782312752168e-06
chr1	26690000	26700000	chr1	26710000	26720000	451	298	165	208	-1.34808155908456	1.86703698208464e-05	0.0277435589470205
chr1	27750000	27760000	chr1	27770000	27780000	0	0	95	0	8.44264391866652	2.62395871979308e-12	3.67903270182957e-08
chr1	27750000	27760000	chr1	27800000	27810000	0	0	55	52	8.58103246180962	2.37026473532228e-13	4.98788202170118e-09
chr1	28790000	28800000	chr1	28820000	28830000	0	0	40	30	7.97459501231261	2.21355070530472e-10	1.80055465346507e-06
chr1	30140000	30150000	chr1	30180000	30190000	7	3	58	64	3.23728738690103	1.17705965212914e-08	5.85061286040159e-05
chr1	30150000	30160000	chr1	30180000	30190000	18	8	99	92	2.53297578932523	2.54962183609094e-08	0.000115080227760245
chr1	30160000	30170000	chr1	30180000	30190000	30	29	152	174	2.099194559612	4.08646306753778e-08	0.000170791161383143
chr1	30180000	30190000	chr1	30200000	30210000	23	15	113	110	2.20208998633981	1.37171837401532e-07	0.000487381829202186
chr1	30180000	30190000	chr1	30210000	30220000	16	10	80	97	2.40907810285277	1.44575746053148e-07	0.000497231131043929
chr1	30180000	30190000	chr1	30220000	30230000	6	9	76	71	2.90859075221334	1.35390766301208e-08	6.64177998450299e-05
chr1	30180000	30190000	chr1	30230000	30240000	9	10	83	78	2.70878387414979	3.70387095135057e-08	0.000156605701432299
chr1	30180000	30190000	chr1	30240000	30250000	5	4	48	50	3.06078112569099	5.06241356309209e-07	0.00146995269486762
chr1	30180000	30190000	chr1	30250000	30260000	8	12	77	75	2.54353758038277	2.03658698035929e-07	0.000668942052226803
chr1	30180000	30190000	chr1	30260000	30270000	10	8	81	72	2.72219837857667	3.58944312862399e-08	0.000152488226041105
chr1	30180000	30190000	chr1	30270000	30280000	5	4	40	39	2.75195822357495	1.85822056784986e-05	0.0276765806048925
chr1	30180000	30190000	chr1	30310000	30320000	4	6	46	56	2.95467701665463	4.52596989041652e-07	0.00132778736873903
chr1	31470000	31480000	chr1	31510000	31520000	0	0	37	34	7.99163615871516	2.05177087670052e-10	1.7016347261833e-06
chr1	31470000	31480000	chr1	31520000	31530000	0	0	94	87	9.33834967443755	5.15234122014852e-20	4.43241801594974e-15
chr1	31490000	31500000	chr1	31520000	31530000	0	0	89	120	9.53874434887506	4.75556936407193e-22	6.19552806516711e-17
chr1	31500000	31510000	chr1	31520000	31530000	39	0	110	142	2.39415776487649	3.93494355138177e-09	2.24849432910194e-05
chr1	32320000	32330000	chr1	32340000	32350000	0	0	49	0	7.48984594264105	7.28280845707613e-08	0.000279218298478983
chr1	32370000	32380000	chr1	32390000	32400000	233	0	382	404	1.51242624607841	2.3756190757964e-06	0.00522303272669282
chr1	32460000	32470000	chr1	32490000	32500000	0	0	27	35	7.79122513503906	2.70948248801567e-09	1.62991405053205e-05
chr1	32620000	32630000	chr1	32720000	32730000	0	0	43	38	8.1817153540984	1.27352381553046e-11	1.45936258799008e-07
chr1	32650000	32660000	chr1	32720000	32730000	55	0	85	142	1.75736841775591	6.59779320782023e-06	0.012132423105413
chr1	32690000	32700000	chr1	32720000	32730000	0	0	176	201	10.3918844639551	2.98015316681904e-32	2.39940118271088e-26
chr1	32690000	32700000	chr1	32770000	32780000	0	0	0	35	6.94358424690483	8.9193360342632e-06	0.0155101435839979
chr1	32720000	32730000	chr1	32770000	32780000	0	0	107	113	9.61708872601182	6.27684794479582e-23	9.35862685162969e-18
chr1	32720000	32730000	chr1	32830000	32840000	0	0	51	86	8.92683166713355	3.46381877158855e-16	1.408491577449e-11
chr1	32720000	32730000	chr1	32870000	32880000	0	0	27	48	8.05960370701711	6.46569141265356e-11	6.07149689393193e-07
chr1	33400000	33410000	chr1	33470000	33480000	0	0	34	35	7.94868586941367	3.07236884424368e-10	2.39647984497734e-06
chr1	33420000	33430000	chr1	33450000	33460000	49	27	143	175	1.72330023486791	3.47319029123776e-06	0.00719746366976043
chr1	33470000	33480000	chr1	33490000	33500000	0	0	0	73	7.996410522683	1.62468440688873e-10	1.36656598153805e-06
chr1	38030000	38040000	chr1	38050000	38060000	39	0	93	113	2.10666518609653	4.28273715043717e-07	0.00126148622856977
chr1	38290000	38300000	chr1	38310000	38320000	0	0	50	55	8.55128037876858	4.03505369339238e-13	7.88526666987668e-09
chr1	39440000	39450000	chr1	39460000	39470000	67	40	0	0	-8.91465167086675	5.33188687985052e-17	2.5311586211887e-12
chr1	39460000	39470000	chr1	39480000	39490000	55	0	0	0	-7.8735034418653	2.24520934537356e-09	1.38138332230682e-05
chr1	39740000	39750000	chr1	39790000	39800000	0	0	34	29	7.8210956751822	1.92946625803905e-09	1.22012644835293e-05
chr1	39760000	39770000	chr1	39790000	39800000	0	0	33	49	8.19069615067752	9.92084149316341e-12	1.15593854771315e-07
chr1	39770000	39780000	chr1	39790000	39800000	0	0	28	53	8.16922007959644	1.35533196751214e-11	1.52745533306376e-07
chr1	40610000	40620000	chr1	40780000	40790000	0	0	42	35	8.10987619029795	3.35855909599715e-11	3.43678944785343e-07
chr1	40680000	40690000	chr1	40700000	40710000	32	34	0	0	-8.25157720022136	8.79776535473963e-12	1.04535369941151e-07
chr1	40800000	40810000	chr1	40860000	40870000	84	51	203	260	1.43484802725271	3.18771079709942e-05	0.0430767269787531
chr1	40800000	40810000	chr1	40910000	40920000	20	18	86	96	1.89513918767112	1.22352413372886e-05	0.0200295244299111
chr1	41200000	41210000	chr1	41230000	41240000	23	0	58	55	1.99186828335563	3.72692387323313e-05	0.0479934469770608
chr1	41780000	41790000	chr1	41810000	41820000	2	0	37	25	4.47651811141772	1.30684886690587e-07	0.000466060881597956
chr1	41790000	41800000	chr1	41810000	41820000	18	0	56	54	2.29592985222964	6.82919337551404e-06	0.0125453285776417
chr1	42040000	42050000	chr1	42110000	42120000	11	0	35	48	2.57496138071179	1.50026095580309e-05	0.0238122521490101
chr1	42050000	42060000	chr1	42100000	42110000	6	0	30	33	3.02301386217783	2.90545361685626e-05	0.0397009363750027
chr1	42080000	42090000	chr1	42100000	42110000	16	0	78	69	2.87578771602001	7.02922076885551e-09	3.75641445912796e-05
chr1	42100000	42110000	chr1	42120000	42130000	55	45	197	198	1.62658544620938	5.64777884928178e-06	0.010865938902767
chr1	42100000	42110000	chr1	42130000	42140000	27	30	115	119	1.66664211800906	2.68116876722019e-05	0.0369675108711843
chr1	42120000	42130000	chr1	42210000	42220000	24	24	108	98	1.73732718287056	2.75755152175927e-05	0.0379634525588929
chr1	42360000	42370000	chr1	42380000	42390000	139	90	53	46	-1.54403013514694	3.42018111350108e-05	0.0458415592312033
chr1	43760000	43770000	chr1	43790000	43800000	13	0	37	51	2.42596051206478	2.0987962643198e-05	0.0307974979978085
chr1	44260000	44270000	chr1	44300000	44310000	0	0	23	33	7.64347814315892	1.39324682597367e-08	6.74041797023399e-05
chr1	44280000	44290000	chr1	44300000	44310000	0	0	64	46	8.62549412989186	1.06665350222435e-13	2.4494903621069e-09
chr1	44300000	44310000	chr1	44320000	44330000	0	0	55	79	8.89765872517742	5.90309707964674e-16	2.2740390726437e-11
chr1	44300000	44310000	chr1	44330000	44340000	0	0	47	50	8.43783882177416	3.27726342816214e-12	4.42423309301343e-08
chr1	44480000	44490000	chr1	44500000	44510000	0	30	0	0	-7.21718528362287	2.01225008159604e-06	0.00461282520640954
chr1	45970000	45980000	chr1	46020000	46030000	0	0	0	83	8.18065215608041	1.04529760605894e-11	1.21197741447853e-07
chr1	45970000	45980000	chr1	46030000	46040000	0	0	0	57	7.6416199944173	1.39861412950169e-08	6.75088362412532e-05
chr1	46000000	46010000	chr1	46020000	46030000	0	0	102	118	9.61541480950017	7.29388187268436e-23	1.07393479429402e-17
chr1	46950000	46960000	chr1	46980000	46990000	24	0	64	54	1.99595980345967	2.88462235055132e-05	0.0394417288619636
chr1	46960000	46970000	chr1	46980000	46990000	24	0	65	75	2.23501816803199	1.65460296652816e-06	0.00385464465194249
chr1	49040000	49050000	chr1	49060000	49070000	0	0	16	31	7.38758116035116	2.00437225797279e-07	0.000659167478992896
chr1	49040000	49050000	chr1	49080000	49090000	0	0	46	33	8.14921290853303	1.8347175749387e-11	1.99997331439772e-07
chr1	49040000	49050000	chr1	49140000	49150000	0	0	48	61	8.60260308507634	1.75486063317728e-13	3.835193610304e-09
chr1	49040000	49050000	chr1	49150000	49160000	0	0	43	28	7.99725618564935	1.6171959961082e-10	1.36168985287535e-06
chr1	49040000	49050000	chr1	49160000	49170000	0	0	39	30	7.95350200481924	3.00769655982658e-10	2.36528336255536e-06
chr1	49040000	49050000	chr1	49250000	49260000	0	0	36	24	7.75497772927169	3.88463410276048e-09	2.22574937683349e-05
chr1	49080000	49090000	chr1	49140000	49150000	0	0	38	28	7.89031814065532	7.5323998247065e-10	5.35547241892132e-06
chr1	49120000	49130000	chr1	49140000	49150000	0	0	36	41	8.10465215219241	3.44416962700807e-11	3.4862877425826e-07
chr1	49140000	49150000	chr1	49160000	49170000	0	0	88	72	9.16287630993595	2.17437152096813e-18	1.38281578569369e-13
chr1	49140000	49150000	chr1	49170000	49180000	0	0	30	20	7.49318019558979	7.17790446834014e-08	0.000277043300829357
chr1	49140000	49150000	chr1	49180000	49190000	0	0	33	34	7.90640958267089	5.66746569217129e-10	4.12570390311723e-06
chr1	49140000	49150000	chr1	49190000	49200000	0	0	71	56	8.83082362788362	2.14890036118868e-15	7.2878570822354e-11
chr1	49140000	49150000	chr1	49250000	49260000	0	0	66	70	8.9242472082294	3.51148764640134e-16	1.42069990552093e-11
chr1	49140000	49150000	chr1	49270000	49280000	0	0	34	19	7.57951670153971	2.72268265114605e-08	0.000120471794368693
chr1	49150000	49160000	chr1	49190000	49200000	0	0	50	48	8.45434645549886	2.49336945647843e-12	3.55431758447631e-08
chr1	49150000	49160000	chr1	49250000	49260000	0	0	49	44	8.38014285697049	4.9261252705519e-13	9.42756679296823e-09
chr1	49160000	49170000	chr1	49180000	49190000	0	0	46	32	8.13139316742465	2.46038320392059e-11	2.60168171230146e-07
chr1	49160000	49170000	chr1	49190000	49200000	0	0	60	51	8.63568018137972	1.00976229460903e-13	2.35239202841211e-09
chr1	49160000	49170000	chr1	49240000	49250000	5	2	35	38	3.00072671110787	7.12745498710998e-06	0.0130313948267688
chr1	49160000	49170000	chr1	49250000	49260000	0	0	47	49	8.42327610762173	3.51366290164783e-12	4.66969472493034e-08
chr1	49170000	49180000	chr1	49190000	49200000	0	0	34	35	7.94868586941367	3.07236884424368e-10	2.39647984497734e-06
chr1	49190000	49200000	chr1	49210000	49220000	0	0	42	56	8.4487647294977	2.56412057518879e-12	3.6167522661456e-08
chr1	49190000	49200000	chr1	49230000	49240000	0	0	33	35	7.92721358015033	4.17938840736347e-10	3.160752972363e-06
chr1	49190000	49200000	chr1	49240000	49250000	6	6	54	73	3.01829799370429	2.24840570572941e-08	0.000102808478586759
chr1	49190000	49200000	chr1	49250000	49260000	0	0	70	85	9.11014908926959	6.37695708471806e-18	3.67257442872416e-13
chr1	49190000	49200000	chr1	49280000	49290000	0	0	31	18	7.46629672965016	9.85848523021616e-08	0.000365371509217971
chr1	49200000	49210000	chr1	49220000	49230000	0	0	53	0	7.60262546892943	2.01453210258097e-08	9.25772708475049e-05
chr1	49200000	49210000	chr1	49240000	49250000	14	4	41	64	2.19627299490213	2.62448233780923e-05	0.0362268733077915
chr1	49210000	49220000	chr1	49240000	49250000	10	7	57	63	2.45355361935909	2.38961277894297e-06	0.00525093146820268
chr1	49220000	49230000	chr1	49240000	49250000	18	17	93	141	2.36814641522208	2.45314593813326e-08	0.0001114778147923
chr1	49220000	49230000	chr1	49250000	49260000	0	0	0	135	8.87920822742461	7.97392973654066e-16	2.96126592813922e-11
chr1	49230000	49240000	chr1	49250000	49260000	0	0	101	92	9.43112666008919	5.8761593408287e-21	6.04793480676045e-16
chr1	49240000	49250000	chr1	49260000	49270000	13	16	69	87	2.04812331903806	8.32641534439236e-06	0.0148874084610003
chr1	49240000	49250000	chr1	49270000	49280000	10	8	68	71	2.58119603743242	2.41009986629514e-07	0.000785410828556074
chr1	49240000	49250000	chr1	49280000	49290000	1	4	48	54	3.92069482494023	6.88568764175876e-09	3.6944233352051e-05
chr1	49250000	49260000	chr1	49270000	49280000	0	14	0	99	2.36090370253737	3.62612428880383e-05	0.0471189452073419
chr1	49250000	49260000	chr1	49280000	49290000	0	0	0	66	7.85179667377376	1.0987073383237e-09	7.34594522040422e-06
chr1	52000000	52010000	chr1	52020000	52030000	0	0	107	132	9.73358021327401	3.42261037992023e-24	6.52994157069184e-19
chr1	52560000	52570000	chr1	52580000	52590000	0	32	0	0	-7.31004561601986	9.55630364153556e-07	0.00248162694192294
chr1	53740000	53750000	chr1	53850000	53860000	0	0	25	37	7.78908750107258	2.73246272880394e-09	1.63981736207602e-05
chr1	54240000	54250000	chr1	54270000	54280000	0	0	26	37	7.8126907351551	1.99583351818227e-09	1.24469330273186e-05
chr1	54360000	54370000	chr1	54380000	54390000	16	0	42	55	2.27612770047997	2.2020212025601e-05	0.0321306731731734
chr1	54380000	54390000	chr1	54400000	54410000	18	0	43	63	2.23625029884724	1.38398147330443e-05	0.0222198407685428
chr1	54800000	54810000	chr1	54820000	54830000	0	0	38	35	8.03152410238756	1.12054262449831e-10	9.96442343191878e-07
chr1	54810000	54820000	chr1	54830000	54840000	0	0	47	0	7.42997913094172	1.40019083974676e-07	0.000489435000729
chr1	55420000	55430000	chr1	55440000	55450000	0	9	38	58	2.98224866554444	1.55764126926824e-06	0.00373130672318618
chr1	55420000	55430000	chr1	55450000	55460000	0	0	68	71	8.9559367940727	1.70234973822848e-16	7.40868863362557e-12
chr1	55430000	55440000	chr1	55450000	55460000	0	0	68	0	7.96109911015152	2.350834565032e-10	1.89727336675381e-06
chr1	55630000	55640000	chr1	55660000	55670000	0	0	43	44	8.28200571609499	2.25409073732209e-12	3.23153287437638e-08
chr1	55640000	55650000	chr1	55660000	55670000	0	0	56	54	8.62048723029721	1.32135739510448e-13	2.99847872372268e-09
chr1	58980000	58990000	chr1	59000000	59010000	0	0	49	41	8.33416434979564	1.14688139950506e-12	1.86768800801585e-08
chr1	59600000	59610000	chr1	59940000	59950000	19	7	65	64	1.97294183638998	3.09722172567402e-05	0.0419623770215461
chr1	59760000	59770000	chr1	59890000	59900000	31	28	141	131	1.84497237254381	2.07258746694802e-06	0.00473523188133929
chr1	59770000	59780000	chr1	59890000	59900000	31	0	65	82	1.94499069779789	1.15955236902922e-05	0.0195597462457347
chr1	59790000	59800000	chr1	59820000	59830000	53	48	159	240	1.61383273513086	7.16789427609123e-06	0.0131029510971929
chr1	59790000	59800000	chr1	59890000	59900000	44	31	160	160	1.74406910953769	2.80858413049119e-06	0.00607899982126231
chr1	59800000	59810000	chr1	59820000	59830000	38	33	151	165	1.79339645458037	1.68473160718554e-06	0.00392052305841999
chr1	59800000	59810000	chr1	59890000	59900000	20	20	107	101	2.01290039071691	2.09917772030785e-06	0.00479217489107052
chr1	59800000	59810000	chr1	59900000	59910000	20	6	59	73	2.00714027316947	2.33990406675102e-05	0.033681114770448
chr1	59810000	59820000	chr1	59840000	59850000	20	0	47	61	2.11764765826395	2.43483573009676e-05	0.0347926563071143
chr1	59810000	59820000	chr1	59860000	59870000	7	0	38	33	2.9851999605019	1.13900423709728e-05	0.0192300544497687
chr1	59810000	59820000	chr1	59890000	59900000	12	0	77	114	3.64249724426501	5.31219570958033e-13	9.80511493037171e-09
chr1	59810000	59820000	chr1	59900000	59910000	13	0	69	67	3.05222735775739	4.82345359915699e-09	2.70890887363124e-05
chr1	59810000	59820000	chr1	59920000	59930000	12	0	44	43	2.52661376481775	1.4279238569553e-05	0.0228099737349831
chr1	59820000	59830000	chr1	59850000	59860000	32	29	101	144	1.63830874831166	2.78584303970632e-05	0.0383398326871051
chr1	59820000	59830000	chr1	59870000	59880000	16	9	62	69	2.03677355463783	1.83055906760348e-05	0.0273915950695196
chr1	59820000	59830000	chr1	59890000	59900000	15	22	132	144	2.51681300872152	1.12682505769508e-09	7.50899729235103e-06
chr1	59820000	59830000	chr1	59900000	59910000	17	11	100	84	2.36464295632532	1.33036872007644e-07	0.000473651503677031
chr1	59820000	59830000	chr1	59930000	59940000	17	18	92	90	2.00963544549922	4.47077058616752e-06	0.00876781121346319
chr1	59820000	59830000	chr1	59940000	59950000	60	35	183	238	1.80393688535762	5.02112793421089e-07	0.00145996557098657
chr1	59830000	59840000	chr1	59890000	59900000	13	0	55	60	2.8109631021533	1.88010873387835e-07	0.000635592008968561
chr1	59840000	59850000	chr1	59860000	59870000	23	0	60	53	1.9930506888929	3.7183197188076e-05	0.0478872425711892
chr1	59840000	59850000	chr1	59890000	59900000	17	0	90	113	3.24702324022961	5.61356561795945e-12	6.92345607012517e-08
chr1	59840000	59850000	chr1	59900000	59910000	14	0	52	57	2.63131240373093	9.43204932126544e-07	0.00245919549464787
chr1	59840000	59850000	chr1	59920000	59930000	5	0	36	45	3.62792392449082	2.31189366620098e-07	0.000755302527758751
chr1	59850000	59860000	chr1	59890000	59900000	43	33	156	167	1.73323070922469	3.57871415753113e-06	0.00740356307561472
chr1	59850000	59860000	chr1	59900000	59910000	28	16	104	105	1.90320757739017	4.87365074249204e-06	0.00951711575702217
chr1	59860000	59870000	chr1	59890000	59900000	30	0	98	121	2.56167654252972	2.77975295828645e-09	1.6629912350243e-05
chr1	59870000	59880000	chr1	59890000	59900000	42	0	137	181	2.62325285934493	2.77597613614021e-11	2.89134900823665e-07
chr1	59890000	59900000	chr1	59910000	59920000	53	0	162	191	2.44912942070388	1.1428106987731e-10	1.00665201673808e-06
chr1	59890000	59900000	chr1	59920000	59930000	45	0	185	245	2.96009221365434	1.52533980681447e-14	4.24064902476917e-10
chr1	59890000	59900000	chr1	59930000	59940000	44	0	174	212	2.83803964464066	2.68389664187808e-13	5.62142849845485e-09
chr1	59890000	59900000	chr1	59940000	59950000	89	85	397	448	1.9141792762358	7.22995781337354e-09	3.84023802508011e-05
chr1	59890000	59900000	chr1	59950000	59960000	15	0	106	84	3.33515308847192	6.68949368627983e-12	8.17778719291631e-08
chr1	59890000	59900000	chr1	59960000	59970000	10	0	55	33	2.80385291710953	2.7488924692141e-06	0.00596487439974787
chr1	59890000	59900000	chr1	60060000	60070000	4	0	23	39	3.54502886189333	2.2884778507877e-06	0.00504052866683695
chr1	59900000	59910000	chr1	59920000	59930000	0	0	210	210	10.5501629273196	3.35163898656965e-34	3.74790885001676e-28
chr1	59900000	59910000	chr1	59930000	59940000	0	0	0	171	9.21883048971145	6.34029698847382e-19	4.46218795924787e-14
chr1	59900000	59910000	chr1	59940000	59950000	99	63	350	428	1.91933714681156	8.81232792534239e-09	4.55686665580061e-05
chr1	59900000	59910000	chr1	59950000	59960000	0	0	55	68	8.77695373466704	7.27850133289215e-15	2.2197410935406e-10
chr1	59920000	59930000	chr1	59950000	59960000	0	0	46	52	8.45155785826658	2.52847233283416e-12	3.58784074413694e-08
chr1	59950000	59960000	chr1	59970000	59980000	0	0	37	37	8.04970712150161	8.3477762774041e-11	7.68291998324448e-07
chr1	61760000	61770000	chr1	61780000	61790000	0	0	55	60	8.68232926819676	4.48630850043202e-14	1.12735555766718e-09
chr1	61760000	61770000	chr1	61790000	61800000	0	0	41	50	8.34368469790248	8.92950733741438e-13	1.50594588775638e-08
chr1	62890000	62900000	chr1	62910000	62920000	0	0	12	30	7.22285997175878	1.05998017487576e-06	0.00269966609597989
chr1	65310000	65320000	chr1	65330000	65340000	0	0	44	33	8.11161390026389	3.33055925083751e-11	3.41508215975191e-07
chr1	66800000	66810000	chr1	67630000	67640000	9	6	42	72	2.5515336279806	1.4097650543527e-06	0.00343472622091271
chr1	66810000	66820000	chr1	66830000	66840000	131	73	303	359	1.3631892874101	3.30424124047854e-05	0.0445363306722221
chr1	66810000	66820000	chr1	67630000	67640000	4	3	34	44	3.08281525157663	2.70496827889248e-06	0.00588002174654735
chr1	66840000	66850000	chr1	66860000	66870000	75	0	140	175	1.7963468401993	1.03785951518902e-06	0.00265688239705691
chr1	67390000	67400000	chr1	67630000	67640000	37	14	97	124	1.78320730316651	1.08075515890521e-05	0.0183257854065298
chr1	67400000	67410000	chr1	67630000	67640000	14	6	49	70	2.21900746616242	1.30090167742095e-05	0.0209453026568124
chr1	67440000	67450000	chr1	67630000	67640000	29	13	94	113	1.96119417812325	2.57340675985399e-06	0.0056161735597409
chr1	67440000	67450000	chr1	67650000	67660000	19	0	51	51	2.11223894403061	3.68773325863785e-05	0.0477843834873339
chr1	67450000	67460000	chr1	67630000	67640000	11	16	70	78	2.07174805807455	1.02768315311124e-05	0.0175694408731125
chr1	67450000	67460000	chr1	67650000	67660000	10	0	41	40	2.67802219927166	1.20380325912333e-05	0.0198085968218306
chr1	67460000	67470000	chr1	67610000	67620000	0	0	38	28	7.89031814065532	7.5323998247065e-10	5.35547241892132e-06
chr1	67470000	67480000	chr1	67610000	67620000	0	0	19	34	7.56104816464211	3.62567234695483e-08	0.000153476654813472
chr1	67490000	67500000	chr1	67630000	67640000	14	12	72	79	2.17230622823644	3.25828268220773e-06	0.00676813908519435
chr1	67600000	67610000	chr1	67630000	67640000	88	52	261	294	1.64775906926251	1.45932670314536e-06	0.00353260083781711
chr1	67600000	67610000	chr1	67780000	67790000	0	15	58	73	2.69847229514683	2.89140882512573e-07	0.000904058537811743
chr1	67610000	67620000	chr1	67630000	67640000	148	108	535	616	1.81889442802334	1.12157670014257e-08	5.58655938839611e-05
chr1	67610000	67620000	chr1	67650000	67660000	98	0	280	264	2.21082707790162	2.95379675723162e-10	2.33154993235321e-06
chr1	67610000	67620000	chr1	67700000	67710000	0	0	42	60	8.50514984351555	9.02219946577098e-13	1.51333637184123e-08
chr1	67610000	67620000	chr1	67750000	67760000	0	0	45	40	8.25093487184984	3.96530298222646e-12	5.19793503925505e-08
chr1	67610000	67620000	chr1	67760000	67770000	27	0	83	101	2.46023139830116	2.5166593382824e-08	0.000114050989514884
chr1	67610000	67620000	chr1	67780000	67790000	0	19	78	98	2.78197789909143	1.57178892497947e-08	7.51746101606371e-05
chr1	67610000	67620000	chr1	67820000	67830000	0	0	25	30	7.62049619358607	1.88757391134356e-08	8.78561881722465e-05
chr1	67610000	67620000	chr1	67880000	67890000	0	0	18	31	7.44908217711918	1.03975306405116e-07	0.000375699244793872
chr1	67620000	67630000	chr1	67760000	67770000	36	24	113	129	1.66177022449735	2.2028254655432e-05	0.0321400786131584
chr1	67620000	67630000	chr1	67770000	67780000	55	46	192	229	1.69974153018535	1.85074015004219e-06	0.00427943275622635
chr1	67620000	67630000	chr1	67780000	67790000	32	16	91	135	1.88938728973297	3.10385607450435e-06	0.00657660799492252
chr1	67630000	67640000	chr1	67650000	67660000	280	178	929	1187	1.86570202054277	1.02397254244945e-09	7.00567417054884e-06
chr1	67630000	67640000	chr1	67660000	67670000	176	93	517	631	1.76173521219062	2.58980912998844e-08	0.000115748825300084
chr1	67630000	67640000	chr1	67670000	67680000	127	90	386	450	1.59729163122626	8.37734307893146e-07	0.00220045133291212
chr1	67630000	67640000	chr1	67700000	67710000	51	19	155	177	1.91999545376898	2.50137944320242e-07	0.000812723013192633
chr1	67630000	67640000	chr1	67720000	67730000	34	12	94	156	2.1049133138886	1.71474719189119e-07	0.000584499965883293
chr1	67630000	67640000	chr1	67730000	67740000	68	39	285	246	1.97665129770061	1.7547816584305e-08	8.32246548863596e-05
chr1	67630000	67640000	chr1	67740000	67750000	41	31	139	144	1.62170798529422	1.74691905520149e-05	0.0267282001591235
chr1	67630000	67640000	chr1	67750000	67760000	39	37	146	203	1.82990249448156	7.64764118383227e-07	0.00204902232603823
chr1	67630000	67640000	chr1	67760000	67770000	65	34	238	295	2.09074329298459	3.43228665802339e-09	2.01916262871333e-05
chr1	67630000	67640000	chr1	67770000	67780000	128	70	472	532	2.00857070679244	7.4160315748398e-10	5.28580539177561e-06
chr1	67630000	67640000	chr1	67780000	67790000	64	34	279	333	2.30449290369299	6.2070665485594e-11	5.89742226531588e-07
chr1	67630000	67640000	chr1	67790000	67800000	68	21	241	277	2.22498471041831	4.01954366093147e-10	3.06520394505213e-06
chr1	67630000	67640000	chr1	67800000	67810000	49	41	198	199	1.78441444408648	8.46562758246632e-07	0.00222320557292154
chr1	67630000	67640000	chr1	67810000	67820000	24	19	97	105	1.87338773823297	6.95979768096647e-06	0.0127782532963695
chr1	67630000	67640000	chr1	67820000	67830000	24	13	69	102	1.85722633848907	2.15558043615166e-05	0.0315180483082955
chr1	67630000	67640000	chr1	67900000	67910000	14	8	53	65	2.06642180352555	2.95765963005069e-05	0.0402939360626738
chr1	67640000	67650000	chr1	67660000	67670000	34	41	0	0	-8.44257501851095	3.46341383747137e-13	7.05588891710285e-09
chr1	67650000	67660000	chr1	67700000	67710000	34	0	120	144	2.6544328748716	1.33904120272027e-10	1.16174348988612e-06
chr1	67650000	67660000	chr1	67750000	67760000	27	0	89	106	2.54370123597298	1.06359897916837e-08	5.32544802600183e-05
chr1	67650000	67660000	chr1	67760000	67770000	50	0	149	186	2.45460743702148	1.58437219587457e-10	1.33656801767966e-06
chr1	67650000	67660000	chr1	67770000	67780000	82	53	279	327	1.82123208199272	9.97505771731202e-08	0.000368849701285666
chr1	67650000	67660000	chr1	67780000	67790000	45	21	160	195	2.09064180324062	2.71818793457434e-08	0.000120286135734992
chr1	67650000	67660000	chr1	67790000	67800000	47	28	136	170	1.68302510168148	6.31706496182491e-06	0.0116850578920788
chr1	67650000	67660000	chr1	67810000	67820000	25	0	71	53	2.01170811952494	1.74062027653944e-05	0.0266399276368725
chr1	67700000	67710000	chr1	67720000	67730000	0	0	115	133	9.7880322276692	8.34408769485541e-25	1.77726154092019e-19
chr1	67700000	67710000	chr1	67750000	67760000	0	0	113	105	9.60628120400991	8.85459127309754e-23	1.29149795960452e-17
chr1	67700000	67710000	chr1	67760000	67770000	65	0	160	194	2.16598844839949	6.06141303176997e-09	3.28279703871065e-05
chr1	67700000	67710000	chr1	67780000	67790000	0	40	153	209	2.73281179174088	1.32766364562174e-11	1.50216073984791e-07
chr1	67700000	67710000	chr1	67820000	67830000	0	0	47	61	8.5889852381824	2.27513826193492e-13	4.83828523082205e-09
chr1	67700000	67710000	chr1	67860000	67870000	0	0	32	31	7.81899842472566	1.94582102523286e-09	1.22546359153509e-05
chr1	67740000	67750000	chr1	67760000	67770000	117	0	238	270	1.85863716324384	6.74560436846853e-08	0.000263644022293742
chr1	67750000	67760000	chr1	67780000	67790000	0	58	209	284	2.63173652603943	4.6817809659707e-12	5.95022999787637e-08
chr1	67750000	67760000	chr1	67820000	67830000	0	0	46	56	8.50784465599034	8.89558844513728e-13	1.50527042012408e-08
chr1	67760000	67770000	chr1	67810000	67820000	52	0	99	133	1.87121437843116	1.8541562160033e-06	0.00428506475943178
chr1	67780000	67790000	chr1	67820000	67830000	0	33	116	136	2.49433534620164	5.78600229445158e-09	3.14082086847658e-05
chr1	67820000	67830000	chr1	67860000	67870000	0	0	43	0	7.30225703982336	4.18263177806042e-07	0.00123245093655691
chr1	67830000	67840000	chr1	67850000	67860000	0	0	0	35	6.94358424690483	8.9193360342632e-06	0.0155101435839979
chr1	67850000	67860000	chr1	67870000	67880000	0	0	0	44	7.27084128885604	5.73135076396549e-07	0.00160057721133163
chr1	69240000	69250000	chr1	69260000	69270000	42	44	0	0	-8.6318779473126	1.19788563912799e-14	3.41036008273365e-10
chr1	77890000	77900000	chr1	77920000	77930000	36	15	0	0	-7.83229447854176	3.31246796707539e-09	1.95352822621881e-05
chr1	79080000	79090000	chr1	79110000	79120000	99	80	271	348	1.43162772937838	1.72833303283956e-05	0.0265325714842774
chr1	79080000	79090000	chr1	79120000	79130000	62	36	164	185	1.4920179839746	3.5166703138969e-05	0.0468176846971433
chr1	83950000	83960000	chr1	83980000	83990000	0	0	48	40	8.30190625105893	1.66056644172657e-12	2.50274531152134e-08
chr1	83950000	83960000	chr1	83990000	84000000	0	0	23	34	7.66840571568837	1.02221781911482e-08	5.14384351004307e-05
chr1	85400000	85410000	chr1	85440000	85450000	0	0	17	31	7.41865838694837	1.44237966947413e-07	0.000496111811205042
chr1	85420000	85430000	chr1	85440000	85450000	0	0	73	76	9.05602207237249	1.88996008767876e-17	9.81714527432595e-13
chr1	85420000	85430000	chr1	85460000	85470000	37	28	140	145	1.77877911094962	3.01848826672584e-06	0.00648520520634712
chr1	85430000	85440000	chr1	85450000	85460000	71	0	282	315	2.79492974196561	1.11375771319633e-14	3.19116079573338e-10
chr1	85430000	85440000	chr1	85460000	85470000	103	93	312	380	1.45612058437645	9.79774688226171e-06	0.0168815883293215
chr1	85440000	85450000	chr1	85460000	85470000	69	66	272	362	1.86259631291096	5.09877165000907e-08	0.000206268601271356
chr1	89580000	89590000	chr1	89630000	89640000	0	0	27	32	7.72147499457355	5.44908403828957e-09	2.97639321212969e-05
chr1	89990000	90000000	chr1	90010000	90020000	40	0	98	98	2.00339036609389	1.51291459125892e-06	0.00364718870451405
chr1	89990000	90000000	chr1	90050000	90060000	13	0	60	53	2.78951395424176	2.33457050835103e-07	0.000762587342893152
chr1	90000000	90010000	chr1	90020000	90030000	22	0	51	88	2.33970024758478	7.6541287062379e-07	0.00205049050111182
chr1	90000000	90010000	chr1	90050000	90060000	27	0	85	116	2.58465517521655	5.43932784818433e-09	2.97639321212969e-05
chr1	90000000	90010000	chr1	90240000	90250000	6	0	45	37	3.40298516532988	4.5936736857141e-07	0.0013463741517376
chr1	90010000	90020000	chr1	90040000	90050000	34	0	77	85	1.95684741050776	7.74121456806494e-06	0.0139883726395985
chr1	90010000	90020000	chr1	90050000	90060000	39	0	148	139	2.5863225707152	1.12107056626386e-10	9.96691649282471e-07
chr1	90010000	90020000	chr1	90240000	90250000	8	0	36	39	2.87554024463295	9.66542395514394e-06	0.0166642936734943
chr1	90020000	90030000	chr1	90050000	90060000	25	0	44	77	1.96254902592432	3.12904798859774e-05	0.0423280418378665
chr1	90030000	90040000	chr1	90050000	90060000	41	0	111	155	2.4000285499825	2.24577725384305e-09	1.3815215876371e-05
chr1	90240000	90250000	chr1	90260000	90270000	41	0	116	109	2.16748511084477	1.09781978942987e-07	0.000395969955219222
chr1	90240000	90250000	chr1	90450000	90460000	22	0	65	53	2.1182940921234	1.27452093849174e-05	0.0206029587748635
chr1	91980000	91990000	chr1	92000000	92010000	78	0	0	0	-8.37300298337707	1.39181048620599e-12	2.18607866360802e-08
chr1	92030000	92040000	chr1	92050000	92060000	0	49	0	0	-7.92461031368833	9.73696485277613e-10	6.69469799626654e-06
chr1	92770000	92780000	chr1	92930000	92940000	0	0	41	41	8.19728147320855	9.59709155709493e-12	1.13098296467665e-07
chr1	92770000	92780000	chr1	92990000	93000000	0	0	34	49	8.20860662149992	7.39148305127731e-12	8.86897331792718e-08
chr1	92770000	92780000	chr1	93060000	93070000	0	0	43	0	7.30225703982336	4.18263177806042e-07	0.00123245093655691
chr1	92790000	92800000	chr1	92810000	92820000	0	0	29	32	7.77051536043429	3.6668050898822e-09	2.13250725819169e-05
chr1	92810000	92820000	chr1	92930000	92940000	0	0	10	32	7.21977405173744	1.06863830644067e-06	0.00272051267951051
chr1	92900000	92910000	chr1	92930000	92940000	0	0	44	46	8.33039831603466	1.17037975079898e-12	1.88159765084981e-08
chr1	92930000	92940000	chr1	92990000	93000000	0	0	42	61	8.51890719011286	8.41718880573056e-13	1.45991044553073e-08
chr1	92930000	92940000	chr1	93060000	93070000	0	0	44	48	8.36128750629882	6.65562730502545e-13	1.19772550605448e-08
chr1	92940000	92950000	chr1	93030000	93040000	63	39	186	224	1.66237114820071	3.28627058490044e-06	0.00682416310728107
chr1	92990000	93000000	chr1	93010000	93020000	0	0	100	93	9.43075047248391	5.88923494845805e-21	6.04793480676045e-16
chr1	92990000	93000000	chr1	93030000	93040000	59	0	163	152	2.13923192851913	1.21968926806621e-08	6.04980604603553e-05
chr1	92990000	93000000	chr1	93040000	93050000	94	52	225	275	1.4389367377387	2.58127059218261e-05	0.0358727195052662
chr1	92990000	93000000	chr1	93060000	93070000	0	0	61	65	8.81421846087486	3.39878438133461e-15	1.11691934401384e-10
chr1	93010000	93020000	chr1	93060000	93070000	0	0	32	0	6.87848529560596	1.69649534866507e-05	0.0260676718822397
chr1	93030000	93040000	chr1	93050000	93060000	86	55	223	257	1.42361881405045	3.25845071101964e-05	0.0439529887736391
chr1	93320000	93330000	chr1	93430000	93440000	44	36	0	0	-8.5138669868183	1.06906877460188e-13	2.45223909252174e-09
chr1	93430000	93440000	chr1	93460000	93470000	97	75	0	0	-9.61268078168613	6.17934577920001e-24	1.10559042073351e-18
chr1	93490000	93500000	chr1	93510000	93520000	25	37	0	0	-8.17941363175941	2.88175539559286e-11	2.99609826967512e-07
chr1	98840000	98850000	chr1	98860000	98870000	0	0	19	35	7.58742662563763	2.64488751471249e-08	0.00011732616094107
chr1	98860000	98870000	chr1	98880000	98890000	0	0	41	28	7.9554245539181	2.98226417044301e-10	2.3507938205438e-06
chr1	100510000	100520000	chr1	100530000	100540000	0	0	43	32	8.07390192173351	6.04564382466013e-11	5.79879660053416e-07
chr1	101670000	101680000	chr1	101690000	101700000	0	59	155	151	1.92340216835721	7.32786119536891e-07	0.00198715305997694
chr1	101670000	101680000	chr1	101750000	101760000	31	0	73	73	1.93923024175323	1.16790765747624e-05	0.0196057185171679
chr1	101780000	101790000	chr1	101810000	101820000	0	45	0	0	-7.80160371375276	4.73216206252838e-09	2.66023634861393e-05
chr1	109470000	109480000	chr1	109490000	109500000	0	44	0	0	-7.76913869912556	6.65674825755165e-09	3.58161348770926e-05
chr1	110360000	110370000	chr1	110430000	110440000	29	22	114	109	1.77497142677228	1.02693713847276e-05	0.0175589239742552
chr1	110430000	110440000	chr1	110450000	110460000	53	43	170	189	1.54607504116082	1.87555185580371e-05	0.0278659727606072
chr1	110460000	110470000	chr1	110480000	110490000	0	38	0	0	-7.55758227448602	6.80107722233707e-08	0.000264681435642553
chr1	110750000	110760000	chr1	110770000	110780000	18	24	88	118	1.91130679001064	5.0618299023523e-06	0.00984304635162115
chr1	110750000	110760000	chr1	110800000	110810000	10	15	63	68	2.00616386808121	3.84209189261331e-05	0.0493493918558028
chr1	111180000	111190000	chr1	111260000	111270000	30	0	0	0	-7.00861480814261	1.00243258693727e-05	0.0171954436027043
chr1	111180000	111190000	chr1	111400000	111410000	37	0	0	0	-7.30747141275122	8.96247174922098e-07	0.00234420317053495
chr1	113400000	113410000	chr1	113420000	113430000	0	31	0	0	-7.26435840830366	1.38578899169051e-06	0.003383683679126
chr1	113440000	113450000	chr1	113470000	113480000	0	0	34	49	8.20860662149992	7.39148305127731e-12	8.86897331792718e-08
chr1	116830000	116840000	chr1	116860000	116870000	49	34	8	12	-2.38513062212842	7.44977441873619e-06	0.0135206100682542
chr1	116840000	116850000	chr1	116860000	116870000	68	33	10	15	-2.3308330037728	1.9354558798464e-06	0.00445887432494539
chr1	116860000	116870000	chr1	116890000	116900000	31	35	6	9	-2.48976632553297	2.27873752850122e-05	0.033023843587769
chr1	116930000	116940000	chr1	116950000	116960000	41	28	0	0	-8.29120994964553	4.77281706880186e-12	6.04772258984863e-08
chr1	117060000	117070000	chr1	117090000	117100000	26	0	63	64	1.98583182786108	1.91988081167902e-05	0.0284877901638138
chr1	117060000	117070000	chr1	117100000	117110000	21	0	64	78	2.44105288707784	2.91168199291996e-07	0.000910043946264469
chr1	117070000	117080000	chr1	117090000	117100000	23	0	69	75	2.33585859517947	5.77092260412758e-07	0.00161140474762742
chr1	117080000	117090000	chr1	117100000	117110000	83	61	227	274	1.44659887578631	2.46993061723211e-05	0.0352390015252714
chr1	117080000	117090000	chr1	117110000	117120000	91	60	234	277	1.41314794205285	3.42064836809892e-05	0.0458415592312033
chr1	117080000	117090000	chr1	117310000	117320000	7	5	40	54	2.5927742804789	7.81994136547315e-06	0.0141097038238929
chr1	117100000	117110000	chr1	117370000	117380000	0	6	31	36	3.04302459178651	2.41091697408221e-05	0.0345390368044215
chr1	117250000	117260000	chr1	117310000	117320000	18	0	60	63	2.4536826835071	9.64726713078215e-07	0.00250363373960541
chr1	117270000	117280000	chr1	117370000	117380000	0	28	95	101	2.37290903954133	1.85710422391273e-07	0.000628448378053689
chr1	117270000	117280000	chr1	117380000	117390000	0	11	40	68	2.86247091347191	6.27967146062807e-07	0.0017430641205774
chr1	117270000	117280000	chr1	117410000	117420000	0	17	61	51	2.29513871506695	1.95980562477856e-05	0.0290577148410733
chr1	117360000	117370000	chr1	117410000	117420000	95	52	269	259	1.5128994671287	9.11180724071004e-06	0.0157529744598018
chr1	117360000	117370000	chr1	117480000	117490000	33	26	107	126	1.62351887009956	3.60562885715708e-05	0.0469278362493036
chr1	117370000	117380000	chr1	117390000	117400000	0	55	190	200	2.37610325900474	9.03021779135688e-10	6.23539481445817e-06
chr1	117370000	117380000	chr1	117400000	117410000	0	40	121	115	2.11999081459613	4.85935975162094e-07	0.00141763923721696
chr1	117370000	117380000	chr1	117410000	117420000	0	33	170	179	2.96819604942017	8.03231981342389e-13	1.39858043857236e-08
chr1	117380000	117390000	chr1	117410000	117420000	0	0	0	134	8.86852550346296	1.01583852596707e-15	3.70080914809315e-11
chr1	117390000	117400000	chr1	117410000	117420000	0	41	126	116	2.12065985716951	3.87336885996606e-07	0.00115275522190629
chr1	117390000	117400000	chr1	117420000	117430000	35	30	134	155	1.79124118513486	2.96262297446289e-06	0.00637436439079581
chr1	120560000	120570000	chr1	145250000	145260000	0	0	38	0	7.12489305761463	2.2643840638665e-06	0.00499597835819137
chr1	144870000	144880000	chr1	144910000	144920000	0	0	64	77	8.9740172345759	1.2751048657401e-16	5.67193978020861e-12
chr1	144910000	144920000	chr1	145030000	145040000	0	0	20	34	7.58864323954856	2.63435792683088e-08	0.000116936385912668
chr1	144910000	144920000	chr1	145060000	145070000	0	0	34	60	8.38426155461386	4.82799910741326e-13	9.30831291128949e-09
chr1	145030000	145040000	chr1	145060000	145070000	0	0	26	33	7.720357486983	5.47029907420477e-09	2.98150852197228e-05
chr1	146500000	146510000	chr1	146520000	146530000	0	0	0	55	7.59043601642017	2.61139161451506e-08	0.000116174956708313
chr1	147020000	147030000	chr1	147040000	147050000	0	0	28	52	8.15166131916743	1.81531170423943e-11	1.98257745989804e-07
chr1	150040000	150050000	chr1	150080000	150090000	103	62	29	24	-1.96583518114608	2.1076823592848e-06	0.00481022607105681
chr1	150050000	150060000	chr1	150080000	150090000	176	139	40	58	-2.03790573743371	2.21122514900345e-08	0.000101188850079383
chr1	150060000	150070000	chr1	150080000	150090000	286	177	60	85	-2.01343787166763	5.19838031884738e-09	2.88128549586711e-05
chr1	150060000	150070000	chr1	150120000	150130000	160	96	45	56	-1.67652216952042	5.28473927257403e-06	0.0102320248637982
chr1	150080000	150090000	chr1	150100000	150110000	152	90	52	49	-1.59060882391614	1.51480818756012e-05	0.0240024535279871
chr1	150080000	150090000	chr1	150110000	150120000	88	67	34	25	-1.73384516023653	2.83428750027026e-05	0.038963918064621
chr1	150080000	150090000	chr1	150120000	150130000	205	133	53	74	-1.7536579172487	7.7248177207997e-07	0.00206860166704276
chr1	150080000	150090000	chr1	150140000	150150000	75	49	19	22	-1.93183220927165	1.30871691853062e-05	0.0210652352003683
chr1	150150000	150160000	chr1	150170000	150180000	0	45	0	0	-7.80160371375276	4.73216206252838e-09	2.66023634861393e-05
chr1	151770000	151780000	chr1	151790000	151800000	0	50	0	0	-7.95378163820244	6.89909273421728e-10	4.93482982942752e-06
chr1	154120000	154130000	chr1	154140000	154150000	41	0	78	136	2.08475082578137	3.81306646384676e-07	0.00114016266813647
chr1	154690000	154700000	chr1	154720000	154730000	9	0	46	53	3.10710246767652	1.91718651482737e-07	0.000645390560355392
chr1	154720000	154730000	chr1	154740000	154750000	0	0	57	55	8.64640819942441	7.91484653876234e-14	1.88088992510177e-09
chr1	154720000	154730000	chr1	154760000	154770000	11	0	51	45	2.78941972759307	1.26912956046288e-06	0.00313038271495227
chr1	154720000	154730000	chr1	154830000	154840000	0	0	35	44	8.13986296622165	2.36409337643051e-11	2.51638674651863e-07
chr1	154730000	154740000	chr1	154750000	154760000	58	52	226	219	1.65713107665544	2.80280509949335e-06	0.00606746892803564
chr1	154730000	154740000	chr1	154830000	154840000	15	15	96	82	2.20353205439734	9.27517355868591e-07	0.00242174432700396
chr1	155070000	155080000	chr1	155130000	155140000	0	36	0	0	-7.47965497038288	1.75068853640661e-07	0.000595088347172901
chr1	155960000	155970000	chr1	156010000	156020000	0	0	44	49	8.37648675310118	5.02671393144678e-13	9.48252601251444e-09
chr1	156010000	156020000	chr1	156040000	156050000	0	0	39	32	7.99351161378789	1.64488868114164e-10	1.38010000021237e-06
chr1	156170000	156180000	chr1	156200000	156210000	0	0	86	0	8.29923316270663	1.67679320702748e-12	2.52153744683559e-08
chr1	156620000	156630000	chr1	156640000	156650000	0	42	0	0	-7.70196512224169	1.65281940363561e-08	7.88159913188252e-05
chr1	156640000	156650000	chr1	156660000	156670000	0	32	0	0	-7.31004561601986	9.55630364153556e-07	0.00248162694192294
chr1	156670000	156680000	chr1	156830000	156840000	0	0	29	34	7.81584757399692	1.97064797214306e-09	1.23472489940703e-05
chr1	156760000	156770000	chr1	156830000	156840000	0	0	99	99	9.46628257174115	2.6681190453064e-21	2.98357520689805e-16
chr1	156790000	156800000	chr1	156830000	156840000	0	39	144	128	2.36450759330899	1.32292696468998e-08	6.52090090433793e-05
chr1	156800000	156810000	chr1	156820000	156830000	53	0	183	196	2.55311877417016	1.51185658633237e-11	1.69060591029543e-07
chr1	156800000	156810000	chr1	156830000	156840000	33	0	167	172	3.05774749656757	5.29418229029152e-14	1.30510962829121e-09
chr1	156810000	156820000	chr1	156830000	156840000	59	0	178	196	2.38291324937798	2.45817497095037e-10	1.98271142877316e-06
chr1	156830000	156840000	chr1	156850000	156860000	0	0	95	111	9.52050925383685	7.04924921613246e-22	8.89582988054425e-17
chr1	156830000	156840000	chr1	156860000	156870000	0	0	86	76	9.17940944633635	1.45009790273257e-18	9.49197304157546e-14
chr1	156830000	156840000	chr1	156900000	156910000	0	0	30	31	7.77159772749899	3.65143941819461e-09	2.12941600330645e-05
chr1	157170000	157180000	chr1	157190000	157200000	0	0	30	0	6.78604059661625	2.62422063554489e-05	0.0362245030139256
chr1	157190000	157200000	chr1	157210000	157220000	0	0	42	0	7.26848264156037	5.84632262439831e-07	0.00162591745297044
chr1	158210000	158220000	chr1	158250000	158260000	27	0	49	83	1.97968564378327	1.60009744583229e-05	0.0251401400408072
chr1	160410000	160420000	chr1	160450000	160460000	30	0	0	0	-7.00861480814261	1.00243258693727e-05	0.0171954436027043
chr1	160420000	160430000	chr1	160440000	160450000	85	79	254	322	1.44614556788992	1.71037559506119e-05	0.0262749328305611
chr1	160420000	160430000	chr1	160460000	160470000	0	28	106	115	2.54676933119194	1.24984148223294e-08	6.18564588823128e-05
chr1	160420000	160430000	chr1	160580000	160590000	0	30	97	91	2.2133434215342	9.01478611386295e-07	0.0023574268859747
chr1	160430000	160440000	chr1	160480000	160490000	39	30	134	144	1.6557106406029	1.4383773678064e-05	0.0229458325209904
chr1	160440000	160450000	chr1	160460000	160470000	51	0	112	118	1.89048242875361	1.56308292083198e-06	0.00373709021856878
chr1	160450000	160460000	chr1	160480000	160490000	70	52	0	0	-9.11572775983071	6.95056515021622e-19	4.86616198050879e-14
chr1	160480000	160490000	chr1	160510000	160520000	62	58	0	0	-9.10531858515312	8.63629287703558e-19	5.95317709584799e-14
chr1	161020000	161030000	chr1	161070000	161080000	0	0	34	32	7.88630505662145	7.66130797277849e-10	5.40701645506455e-06
chr1	161740000	161750000	chr1	161760000	161770000	0	0	24	46	7.95934436081011	2.93141088431486e-10	2.31569609966012e-06
chr1	165810000	165820000	chr1	165830000	165840000	0	0	85	0	8.28238475414511	2.23967530688207e-12	3.23153287437638e-08
chr1	166810000	166820000	chr1	166830000	166840000	0	0	47	0	7.42997913094172	1.40019083974676e-07	0.000489435000729
chr1	166850000	166860000	chr1	166870000	166880000	0	0	63	60	8.78148559359907	5.91083315388877e-15	1.83260777201368e-10
chr1	167460000	167470000	chr1	167500000	167510000	83	0	134	163	1.56954943454475	1.62404638509171e-05	0.0254975092445781
chr1	167460000	167470000	chr1	167510000	167520000	53	0	111	114	1.80540163579795	3.99584386954659e-06	0.00815296753164639
chr1	167490000	167500000	chr1	167510000	167520000	0	0	45	42	8.28356080155443	2.23558256416814e-12	3.22914861145405e-08
chr1	168260000	168270000	chr1	168280000	168290000	0	0	31	46	8.1002862345372	4.33449275257945e-11	4.31374076576945e-07
chr1	168310000	168320000	chr1	168330000	168340000	26	0	74	72	2.18599944970224	1.66555707346473e-06	0.00387836833866273
chr1	168470000	168480000	chr1	168520000	168530000	67	0	170	172	2.0772342414228	2.27023330466901e-08	0.000103753814464964
chr1	168470000	168480000	chr1	168530000	168540000	69	0	128	145	1.70977879845959	4.69636773881881e-06	0.00918250407785329
chr1	169460000	169470000	chr1	169480000	169490000	0	0	50	63	8.65460344478164	6.29699933197235e-14	1.51883850262224e-09
chr1	172300000	172310000	chr1	172320000	172330000	43	41	147	174	1.5678912826309	1.99243226416863e-05	0.0295088593699062
chr1	172510000	172520000	chr1	172670000	172680000	0	0	54	0	7.62949887962655	1.46797978183792e-08	7.04356295718631e-05
chr1	172560000	172570000	chr1	172670000	172680000	0	0	64	0	7.8738673159739	8.08437552474841e-10	5.60355142574575e-06
chr1	172590000	172600000	chr1	172690000	172700000	12	0	51	42	2.62441569820068	4.36317619319484e-06	0.00868129302801157
chr1	172650000	172660000	chr1	172670000	172680000	0	0	335	0	10.2618377083305	9.88704832115806e-31	6.03055119413588e-25
chr1	172670000	172680000	chr1	172690000	172700000	136	0	204	260	1.51332683006998	8.31320756642934e-06	0.0148874084610003
chr1	172720000	172730000	chr1	172740000	172750000	25	31	0	0	-8.0235511439112	2.63005663501478e-10	2.11203778412948e-06
chr1	173300000	173310000	chr1	173370000	173380000	0	0	34	26	7.75278817299065	3.91454027659854e-09	2.23842420906882e-05
chr1	173510000	173520000	chr1	173530000	173540000	31	22	0	0	-7.91421949506505	1.00428386469277e-09	6.89440530586394e-06
chr1	174880000	174890000	chr1	174900000	174910000	0	0	47	56	8.52224571875656	6.83845625549273e-13	1.20794743350699e-08
chr1	174880000	174890000	chr1	174930000	174940000	12	12	66	67	2.1005287604733	1.39018522225827e-05	0.0223149922126897
chr1	174880000	174890000	chr1	174940000	174950000	0	0	43	31	8.05512007726787	8.14089393103554e-11	7.56166575892255e-07
chr1	174900000	174910000	chr1	174920000	174930000	0	0	0	41	7.16977717894038	1.55481928737784e-06	0.00372545288204512
chr1	179000000	179010000	chr1	179020000	179030000	0	0	28	35	7.81479596073354	1.97900303858905e-09	1.23822535254078e-05
chr1	180240000	180250000	chr1	180260000	180270000	0	0	0	44	7.27084128885604	5.73135076396549e-07	0.00160057721133163
chr1	180870000	180880000	chr1	180900000	180910000	0	0	33	0	6.92258400821644	1.20860156471702e-05	0.0198085968218306
chr1	180940000	180950000	chr1	180960000	180970000	44	0	0	0	-7.55488033773327	8.11875911393048e-08	0.00030590745719626
chr1	182120000	182130000	chr1	182270000	182280000	0	0	19	34	7.56104816464211	3.62567234695483e-08	0.000153476654813472
chr1	182210000	182220000	chr1	182270000	182280000	17	11	72	94	2.20865913768275	1.24004689261983e-06	0.00306350103254048
chr1	182230000	182240000	chr1	182260000	182270000	30	0	84	95	2.27458839452667	2.57119404768633e-07	0.000831580796895937
chr1	182230000	182240000	chr1	182270000	182280000	0	0	73	47	8.75260285597216	1.00256435607029e-14	2.89731310767027e-10
chr1	182240000	182250000	chr1	182260000	182270000	33	0	121	103	2.46722301084185	5.62502823991323e-09	3.05508701208242e-05
chr1	182240000	182250000	chr1	182270000	182280000	0	0	60	66	8.8136643691809	3.41070313766077e-15	1.11900916991637e-10
chr1	182250000	182260000	chr1	182270000	182280000	0	0	77	98	9.28406954391595	1.74316995843436e-19	1.35995431249069e-14
chr1	182270000	182280000	chr1	182290000	182300000	0	0	41	44	8.24775703730782	4.03135250814196e-12	5.25032343020432e-08
chr1	182560000	182570000	chr1	182580000	182590000	46	35	201	236	2.07597886162508	1.16271365426957e-08	5.78604899246156e-05
chr1	182560000	182570000	chr1	182680000	182690000	5	0	71	0	3.47614221085697	1.35678665178281e-06	0.00332577877133473
chr1	182560000	182570000	chr1	182730000	182740000	0	0	24	31	7.61930390599278	1.89506129576505e-08	8.80316545616876e-05
chr1	182570000	182580000	chr1	182590000	182600000	18	18	129	174	2.70027394216839	4.22326391895974e-11	4.2171082289457e-07
chr1	182570000	182580000	chr1	182600000	182610000	21	16	121	149	2.50593367037527	1.46697059595351e-09	9.47151035777178e-06
chr1	182570000	182580000	chr1	182610000	182620000	16	12	103	101	2.50584222268382	1.44909722738828e-08	6.96874336146217e-05
chr1	182570000	182580000	chr1	182650000	182660000	9	10	60	63	2.3187490182902	6.81777725261675e-06	0.0125260717961574
chr1	182570000	182580000	chr1	182670000	182680000	5	4	56	53	3.21546264345183	6.20798754303597e-08	0.000245106764660868
chr1	182570000	182580000	chr1	182680000	182690000	15	14	129	157	2.93166462512817	5.51339818770196e-12	6.81662260440767e-08
chr1	182570000	182580000	chr1	182730000	182740000	12	7	77	48	2.36850109992722	2.64668148307475e-06	0.00576203069895416
chr1	182570000	182580000	chr1	182740000	182750000	9	13	63	70	2.21262565934203	6.25025824211889e-06	0.011566796344529
chr1	182570000	182580000	chr1	182750000	182760000	38	31	135	156	1.71754079435302	6.24435357051414e-06	0.0115569316543989
chr1	182580000	182590000	chr1	182600000	182610000	26	43	251	253	2.48065996959688	2.16438952380631e-11	2.32409710756961e-07
chr1	182580000	182590000	chr1	182610000	182620000	29	36	158	202	2.08948092667864	3.29114046811644e-08	0.000143760058238124
chr1	182580000	182590000	chr1	182620000	182630000	14	13	58	81	1.99222849629972	2.09950849696964e-05	0.0308068262755236
chr1	182580000	182590000	chr1	182650000	182660000	16	14	81	70	1.97080128499058	1.94836626075726e-05	0.0288955550536299
chr1	182580000	182590000	chr1	182660000	182670000	16	7	64	90	2.39071838441579	4.52535515521982e-07	0.00132776782620391
chr1	182580000	182590000	chr1	182670000	182680000	16	14	93	97	2.29850961024939	2.35881038054931e-07	0.000769818181393777
chr1	182580000	182590000	chr1	182680000	182690000	22	22	179	194	2.71540471643317	5.55170373793249e-12	6.85766410719489e-08
chr1	182580000	182590000	chr1	182690000	182700000	17	10	72	96	2.28035333967162	6.4498819540524e-07	0.00178354609769335
chr1	182580000	182590000	chr1	182730000	182740000	13	17	83	101	2.23598986422383	7.27522098854985e-07	0.00198612555988775
chr1	182580000	182590000	chr1	182740000	182750000	8	10	71	82	2.7059592861704	6.36834980921601e-08	0.000251044315666603
chr1	182580000	182590000	chr1	182750000	182760000	41	41	145	163	1.54167568050792	3.19147324892576e-05	0.0431232276741718
chr1	182590000	182600000	chr1	182610000	182620000	0	0	99	84	9.35574473458808	3.45229034198731e-20	3.07479727291968e-15
chr1	182590000	182600000	chr1	182640000	182650000	0	0	53	43	8.42753324657736	3.44036658669827e-12	4.60887078331996e-08
chr1	182590000	182600000	chr1	182670000	182680000	0	0	26	44	7.96125836399119	2.90678058933062e-10	2.30120644463115e-06
chr1	182590000	182600000	chr1	182680000	182690000	3	0	92	108	5.61376343994047	1.33382367966367e-18	8.88987740870728e-14
chr1	182590000	182600000	chr1	182730000	182740000	0	0	36	19	7.63355661902423	1.44421807731946e-08	6.94693917489767e-05
chr1	182590000	182600000	chr1	182740000	182750000	0	0	29	42	7.98411310402246	2.12187792974015e-10	1.73969530301661e-06
chr1	182600000	182610000	chr1	182640000	182650000	0	0	61	0	7.8048057401889	2.06500732335159e-09	1.27911427775553e-05
chr1	182600000	182610000	chr1	182680000	182690000	3	0	101	0	4.669867815832	1.17878385795767e-10	1.02779995175343e-06
chr1	182600000	182610000	chr1	182730000	182740000	0	0	33	24	7.67992221789257	9.8295855922735e-09	5.0395203726651e-05
chr1	182610000	182620000	chr1	182630000	182640000	0	0	50	55	8.55128037876858	4.03505369339238e-13	7.88526666987668e-09
chr1	182610000	182620000	chr1	182640000	182650000	0	0	43	63	8.56005771054215	3.85889924273813e-13	7.67895007125105e-09
chr1	182610000	182620000	chr1	182670000	182680000	0	0	22	39	7.76291921312398	3.77299270335621e-09	2.1755650480966e-05
chr1	182610000	182620000	chr1	182680000	182690000	11	0	77	69	3.38759165623646	1.90250955151051e-10	1.5886345438468e-06
chr1	182610000	182620000	chr1	182730000	182740000	0	0	26	33	7.720357486983	5.47029907420477e-09	2.98150852197228e-05
chr1	182640000	182650000	chr1	182680000	182690000	5	0	68	0	3.41452980564918	2.84390264935334e-06	0.00614685164989363
chr1	182680000	182690000	chr1	182700000	182710000	8	0	72	0	2.85091130334688	1.21893023827321e-05	0.0199583787961471
chr1	182680000	182690000	chr1	182730000	182740000	13	0	53	72	2.92613983757035	3.30275202264303e-08	0.000144251609373121
chr1	182680000	182690000	chr1	182740000	182750000	1	0	50	0	5.05231930677929	4.92824057081338e-07	0.00143554940680505
chr1	183150000	183160000	chr1	183170000	183180000	0	0	22	31	7.56475797159077	3.58247304398509e-08	0.000152224248363414
chr1	183830000	183840000	chr1	183870000	183880000	0	0	33	26	7.72816483024137	5.32392102324194e-09	2.93189568871102e-05
chr1	183930000	183940000	chr1	183950000	183960000	32	0	0	0	-7.10047452510454	5.04850684646747e-06	0.009820459439658
chr1	184770000	184780000	chr1	184950000	184960000	0	0	33	0	6.92258400821644	1.20860156471702e-05	0.0198085968218306
chr1	184840000	184850000	chr1	184870000	184880000	0	0	34	22	7.65634579656967	1.33429701981855e-08	6.57372591981425e-05
chr1	184850000	184860000	chr1	184940000	184950000	66	34	152	200	1.47815478890657	3.59327336243259e-05	0.0468591520692241
chr1	184910000	184920000	chr1	184930000	184940000	0	0	42	38	8.16345901119458	1.71282374132221e-11	1.90055167835554e-07
chr1	185540000	185550000	chr1	185570000	185580000	0	0	44	0	7.33526049415395	2.99707102256761e-07	0.000932126129383237
chr1	185540000	185550000	chr1	185630000	185640000	0	15	47	57	2.36325365832449	1.95611519494998e-05	0.0290062024337235
chr1	186710000	186720000	chr1	186730000	186740000	0	0	34	0	6.96537906629193	8.63651603047098e-06	0.015090695157693
chr1	192440000	192450000	chr1	192570000	192580000	0	0	34	29	7.8210956751822	1.92946625803905e-09	1.22012644835293e-05
chr1	192490000	192500000	chr1	192510000	192520000	36	0	165	156	2.85906380943706	1.22204398416084e-12	1.9352878883294e-08
chr1	192510000	192520000	chr1	192530000	192540000	0	0	115	129	9.76516757665396	1.43658031140277e-24	2.89157327265678e-19
chr1	192510000	192520000	chr1	192550000	192560000	0	0	62	60	8.76945599870033	7.59772759530975e-15	2.28592455384284e-10
chr1	192510000	192520000	chr1	192570000	192580000	0	0	60	45	8.55781694181878	3.8947336270633e-13	7.69699170841893e-09
chr1	192570000	192580000	chr1	192600000	192610000	0	0	29	47	8.08008704288071	5.87826724884315e-11	5.66118480814101e-07
chr1	192600000	192610000	chr1	192670000	192680000	0	0	28	46	8.04155454158656	8.66934056830723e-11	7.8549610959615e-07
chr1	193200000	193210000	chr1	193220000	193230000	35	0	0	0	-7.22815319973418	1.80482739155556e-06	0.00417681777038079
chr1	193390000	193400000	chr1	193420000	193430000	0	0	33	43	8.08362627871355	4.68685359610506e-11	4.5717366584693e-07
chr1	193540000	193550000	chr1	193560000	193570000	0	0	34	0	6.96537906629193	8.63651603047098e-06	0.015090695157693
chr1	198110000	198120000	chr1	198140000	198150000	0	0	34	30	7.84316225450329	1.41662990677077e-09	9.29557215666379e-06
chr1	198130000	198140000	chr1	198150000	198160000	77	65	259	281	1.56923498367709	4.69421456737388e-06	0.00917873992894676
chr1	198130000	198140000	chr1	198160000	198170000	43	30	119	174	1.64925324939349	1.25588464771051e-05	0.0204638118251603
chr1	198130000	198140000	chr1	198180000	198190000	19	12	91	101	2.27635485392215	3.03833887030516e-07	0.000944424388836541
chr1	198130000	198140000	chr1	198210000	198220000	26	13	80	98	1.84581054398478	1.72926029157496e-05	0.0265447817907114
chr1	198130000	198140000	chr1	198230000	198240000	19	12	71	90	2.02062756389907	6.23740310442913e-06	0.0115472531657372
chr1	198130000	198140000	chr1	198240000	198250000	15	9	54	71	2.02275546579721	2.57990504523264e-05	0.0358574556927912
chr1	198140000	198150000	chr1	198160000	198170000	0	0	102	105	9.52979855057605	5.77657432206193e-22	7.42951245828097e-17
chr1	198140000	198150000	chr1	198180000	198190000	17	0	50	52	2.26690794800625	1.46685036454858e-05	0.0233528541502775
chr1	198140000	198150000	chr1	198200000	198210000	0	0	44	61	8.54734642370663	4.97776224966168e-13	9.44773642440102e-09
chr1	198140000	198150000	chr1	198210000	198220000	0	0	34	60	8.38426155461386	4.82799910741326e-13	9.30831291128949e-09
chr1	198140000	198150000	chr1	198250000	198260000	0	0	43	37	8.16429851638039	1.38687625437459e-11	1.55777237818164e-07
chr1	198140000	198150000	chr1	198630000	198640000	6	0	28	38	3.08579793442863	1.43634024627326e-05	0.0229160594917803
chr1	198490000	198500000	chr1	198510000	198520000	84	63	29	0	-2.65899026748728	8.32653879420935e-09	4.31675436861406e-05
chr1	198530000	198540000	chr1	198550000	198560000	34	44	19	0	-2.38121641622117	1.32077049430579e-05	0.021247356969606
chr1	198540000	198550000	chr1	198560000	198570000	47	50	0	0	-8.80614507927056	5.41029987545547e-16	2.11660710678613e-11
chr1	198570000	198580000	chr1	198670000	198680000	0	0	18	31	7.44908217711918	1.03975306405116e-07	0.000375699244793872
chr1	198660000	198670000	chr1	198680000	198690000	0	0	0	40	7.13444912882386	2.17469433119006e-06	0.00493880370035314
chr1	198890000	198900000	chr1	198940000	198950000	0	0	53	67	8.74103521180049	1.28923241461674e-14	3.63698517321882e-10
chr1	198890000	198900000	chr1	199050000	199060000	0	0	47	66	8.65276291286518	7.65549453350894e-14	1.83332653663936e-09
chr1	198890000	198900000	chr1	199060000	199070000	0	0	58	66	8.79004402970266	5.62337394863194e-15	1.76994881644464e-10
chr1	198890000	198900000	chr1	199070000	199080000	0	0	41	49	8.32813462065257	1.18474135728146e-12	1.89184255814295e-08
chr1	198940000	198950000	chr1	199050000	199060000	0	0	57	0	7.70724982259301	7.16618739896338e-09	3.81290611203259e-05
chr1	200110000	200120000	chr1	200180000	200190000	0	0	18	32	7.47757337879096	9.48224733548231e-08	0.000352433360448038
chr1	200110000	200120000	chr1	200190000	200200000	0	0	0	35	6.94358424690483	8.9193360342632e-06	0.0155101435839979
chr1	200110000	200120000	chr1	200220000	200230000	0	0	23	43	7.8752187862624	8.02892434747217e-10	5.5803713461001e-06
chr1	200120000	200130000	chr1	200190000	200200000	4	0	36	21	3.44214967559908	6.78152146959955e-06	0.012460597653818
chr1	200120000	200130000	chr1	200220000	200230000	9	0	38	36	2.69585981029542	2.36298093329362e-05	0.0339102252474637
chr1	200190000	200200000	chr1	200220000	200230000	0	0	30	30	7.74840069761916	3.97521990514436e-09	2.26027971859123e-05
chr1	200380000	200390000	chr1	200410000	200420000	0	0	77	45	8.77798566370818	6.02033479842478e-15	1.84563718206798e-10
chr1	200390000	200400000	chr1	200410000	200420000	0	0	63	72	8.91231380043164	4.5120120994922e-16	1.79306113683388e-11
chr1	200410000	200420000	chr1	200430000	200440000	0	0	78	85	9.18453696664547	1.4155710195528e-18	9.38809032244877e-14
chr1	200410000	200420000	chr1	200450000	200460000	0	0	74	84	9.13894462986376	3.38998827523273e-18	2.08348886417988e-13
chr1	200430000	200440000	chr1	200450000	200460000	0	0	20	45	7.85057408266647	1.10514927599542e-09	7.37065357939451e-06
chr1	200530000	200540000	chr1	200980000	200990000	30	12	0	0	-7.55219682463599	8.3325330745626e-08	0.000313551397000222
chr1	200560000	200570000	chr1	200980000	200990000	28	31	0	0	-8.09251181565837	1.01142940245293e-10	9.10068080266924e-07
chr1	200570000	200580000	chr1	200980000	200990000	34	25	0	0	-8.0701877191841	1.38531063970075e-10	1.19827108116483e-06
chr1	200610000	200620000	chr1	200980000	200990000	60	24	0	0	-8.54641995692511	6.13511615216315e-14	1.48691945671867e-09
chr1	200670000	200680000	chr1	200980000	200990000	31	13	0	0	-7.62098805710281	3.34804966890128e-08	0.000145850260586709
chr1	200820000	200830000	chr1	200980000	200990000	58	29	0	0	-8.60782171863338	2.02543892318499e-14	5.44667721716559e-10
chr1	200840000	200850000	chr1	200980000	200990000	74	43	0	0	-9.04165414587161	3.2445619436737e-18	2.00904767781768e-13
chr1	200860000	200870000	chr1	200980000	200990000	67	40	0	0	-8.91465167086675	5.33188687985052e-17	2.5311586211887e-12
chr1	200870000	200880000	chr1	200980000	200990000	83	40	0	0	-9.10349062958968	8.89112990709519e-19	6.10792403624901e-14
chr1	200890000	200900000	chr1	200980000	200990000	86	51	0	0	-9.2697054459954	2.24862362003279e-20	2.0714269331824e-15
chr1	200900000	200910000	chr1	200980000	200990000	89	55	0	0	-9.34371697514558	4.21367805222222e-21	4.53548813691966e-16
chr1	200920000	200930000	chr1	200980000	200990000	138	74	0	0	-9.89195111659301	3.82476440557449e-27	1.24170174460246e-21
chr1	200930000	200940000	chr1	200980000	200990000	230	145	0	0	-10.7227481754634	1.15174422243174e-37	1.93187529213532e-31
chr1	200940000	200950000	chr1	200980000	200990000	273	178	0	0	-10.9907594884213	2.95819624133242e-41	8.50615383412857e-35
chr1	200950000	200960000	chr1	200980000	200990000	383	212	0	0	-11.3794193065732	8.04651217357371e-47	5.39871883122537e-40
chr1	200980000	200990000	chr1	201000000	201010000	517	335	0	0	-11.9071533928403	5.67060254043002e-55	7.60925679574716e-48
chr1	200980000	200990000	chr1	201010000	201020000	398	282	0	0	-11.5880967653338	5.97565634109254e-50	6.01395133475444e-43
chr1	200980000	200990000	chr1	201070000	201080000	64	31	0	0	-8.73256618980705	2.17147665276536e-15	7.35822411075627e-11
chr1	200980000	200990000	chr1	201090000	201100000	47	23	0	0	-8.29446972082287	4.69652489907032e-12	5.96043200363936e-08
chr1	201860000	201870000	chr1	201930000	201940000	0	0	36	0	7.04735183725475	4.45076363291679e-06	0.00873197787739818
chr1	203610000	203620000	chr1	203630000	203640000	56	0	90	128	1.67688823568803	1.81191036806092e-05	0.0271306973502643
chr1	205200000	205210000	chr1	205220000	205230000	0	0	47	54	8.49465727954701	1.14979469496748e-12	1.87016267356797e-08
chr1	205200000	205210000	chr1	205230000	205240000	7	0	31	37	2.91865713798156	2.29872090586829e-05	0.0332966646343343
chr1	205220000	205230000	chr1	205250000	205260000	9	0	33	39	2.65333115125383	3.66834316580374e-05	0.047587673923457
chr1	205230000	205240000	chr1	205250000	205260000	24	0	72	80	2.35329425562962	3.2702139359531e-07	0.00101235653705372
chr1	205250000	205260000	chr1	205270000	205280000	41	0	92	91	1.87067019757799	8.10224203198889e-06	0.0145805368798407
chr1	205250000	205260000	chr1	205280000	205290000	40	0	88	99	1.93399106287994	3.81449604278495e-06	0.00782978021757115
chr1	205250000	205260000	chr1	205290000	205300000	26	0	74	49	1.94719497313506	2.95659018281366e-05	0.0402820928148404
chr1	205260000	205270000	chr1	205280000	205290000	0	0	37	44	8.17672847613857	1.30555631477349e-11	1.48549799029589e-07
chr1	205550000	205560000	chr1	205570000	205580000	23	37	0	0	-8.13649655348593	5.39189736700403e-11	5.2265363267811e-07
chr1	206560000	206570000	chr1	206580000	206590000	0	0	22	34	7.6423035361627	1.39876402844445e-08	6.75088362412532e-05
chr1	206760000	206770000	chr1	206780000	206790000	133	104	334	430	1.33257121816033	3.84364114106895e-05	0.0493638298334214
chr1	206780000	206790000	chr1	206830000	206840000	56	47	158	225	1.53161018279148	1.73926253150946e-05	0.0266211717492513
chr1	206900000	206910000	chr1	206950000	206960000	30	44	0	0	-8.43381761449214	4.42195600313979e-13	8.59130136715427e-09
chr1	206920000	206930000	chr1	206940000	206950000	58	0	0	0	-7.94942509553217	8.49602549927398e-10	5.8756036960564e-06
chr1	206920000	206930000	chr1	206950000	206960000	68	49	0	0	-9.05374498018866	2.49339968653184e-18	1.5732781432119e-13
chr1	206930000	206940000	chr1	206970000	206980000	82	64	20	35	-1.76100958467279	2.22433063872674e-05	0.0324209458941312
chr1	208010000	208020000	chr1	208030000	208040000	0	80	175	162	1.61542736666775	1.43324183872136e-05	0.0228711581883665
chr1	208030000	208040000	chr1	208100000	208110000	0	5	31	42	3.42256643523409	3.31842623224615e-06	0.00688738372191277
chr1	209820000	209830000	chr1	209860000	209870000	17	0	56	51	2.33728832521798	7.01063695280521e-06	0.012869246912389
chr1	209860000	209870000	chr1	209900000	209910000	0	0	34	36	7.96889240985816	2.81059966558961e-10	2.24582087617828e-06
chr1	209870000	209880000	chr1	209900000	209910000	0	0	57	73	8.85600862591684	1.29588537057292e-15	4.60844541332238e-11
chr1	209880000	209890000	chr1	209900000	209910000	0	0	66	80	9.02405538720666	3.89518500755152e-17	1.91185810376402e-12
chr1	209960000	209970000	chr1	209980000	209990000	0	34	77	104	1.96778973258269	1.02604326318223e-05	0.0175443853618372
chr1	211450000	211460000	chr1	211470000	211480000	0	0	32	0	6.87848529560596	1.69649534866507e-05	0.0260676718822397
chr1	211510000	211520000	chr1	211530000	211540000	65	28	0	0	-8.69611530127766	4.73500904191014e-15	1.49853878847649e-10
chr1	212260000	212270000	chr1	212280000	212290000	0	31	0	0	-7.26435840830366	1.38578899169051e-06	0.003383683679126
chr1	212730000	212740000	chr1	212860000	212870000	25	15	87	102	1.89024016828679	8.28936964529972e-06	0.0148746200540881
chr1	212770000	212780000	chr1	212860000	212870000	19	12	104	97	2.34542961205855	1.00950153345025e-07	0.000370206262353497
chr1	212770000	212780000	chr1	212870000	212880000	28	17	92	116	1.85789188659796	7.10383279306845e-06	0.0129887953954178
chr1	212780000	212790000	chr1	212860000	212870000	36	31	114	154	1.63586509242175	1.94811195251936e-05	0.0288928479234731
chr1	212800000	212810000	chr1	212860000	212870000	28	33	127	123	1.66282384718235	2.04973229309857e-05	0.0301610936837327
chr1	212810000	212820000	chr1	212860000	212870000	38	25	131	167	1.89014123060202	6.91191971396807e-07	0.0019024929143194
chr1	212820000	212830000	chr1	212860000	212870000	30	35	145	143	1.77534107256625	3.9451936059285e-06	0.00806229022620863
chr1	212830000	212840000	chr1	212850000	212860000	89	81	272	323	1.44361479910711	1.69486042217467e-05	0.0260676718822397
chr1	212830000	212840000	chr1	212860000	212870000	51	52	245	320	2.08373257974038	3.50380980103137e-09	2.05793053174279e-05
chr1	212830000	212840000	chr1	212870000	212880000	83	39	222	243	1.60221732017962	3.95848410171634e-06	0.00808698715469615
chr1	212840000	212850000	chr1	212860000	212870000	217	144	858	930	1.96623742718457	2.29507505885322e-10	1.85450264742503e-06
chr1	212840000	212850000	chr1	212870000	212880000	182	138	616	723	1.71284289268659	4.0359784826499e-08	0.000168733743930043
chr1	212850000	212860000	chr1	212870000	212880000	367	232	1121	1263	1.65403149731855	3.69922486943712e-08	0.000156425687059366
chr1	212850000	212860000	chr1	212880000	212890000	114	85	340	363	1.47089781052042	7.9513408424848e-06	0.0143307611215506
chr1	212850000	212860000	chr1	212910000	212920000	114	68	293	319	1.41187518937517	2.08019870918628e-05	0.0305658234494886
chr1	212860000	212870000	chr1	212880000	212890000	108	88	444	510	1.92638930664518	3.47695672628015e-09	2.04364946909652e-05
chr1	212860000	212870000	chr1	212890000	212900000	193	129	586	675	1.62554334819826	1.93532592834419e-07	0.000647320262374143
chr1	212860000	212870000	chr1	212900000	212910000	85	83	360	435	1.87418755762421	1.66462835955738e-08	7.9322733446951e-05
chr1	212860000	212870000	chr1	212910000	212920000	92	74	336	381	1.75490550677466	1.39573014731759e-07	0.000489435000729
chr1	212860000	212870000	chr1	212920000	212930000	80	63	297	381	1.88780722941684	2.38863354439043e-08	0.000108677265029822
chr1	212860000	212870000	chr1	212930000	212940000	74	51	299	323	1.96767256498772	1.01733898851671e-08	5.1274992184042e-05
chr1	212860000	212870000	chr1	212940000	212950000	55	44	213	236	1.82504701597414	3.2044758126987e-07	0.000992616711586451
chr1	212860000	212870000	chr1	212950000	212960000	28	16	103	150	2.17152865786027	9.25379641870193e-08	0.00034572990712023
chr1	212870000	212880000	chr1	212890000	212900000	360	227	826	989	1.28875872174949	1.82030435847475e-05	0.0272482769338643
chr1	212870000	212880000	chr1	212900000	212910000	169	110	472	558	1.54121183762154	1.11322395313655e-06	0.00281284973346779
chr1	212870000	212880000	chr1	212910000	212920000	176	110	415	492	1.32455365404537	2.84928378843292e-05	0.0391500228492196
chr1	212870000	212880000	chr1	212920000	212930000	135	90	354	485	1.55071678435749	1.57750338322395e-06	0.00374481367083356
chr1	212870000	212880000	chr1	212930000	212940000	125	83	357	401	1.52158580610529	3.09259279667908e-06	0.00656905962733034
chr1	212870000	212880000	chr1	212940000	212950000	77	56	215	292	1.57639547789514	4.53608436187061e-06	0.00888464722133734
chr1	212900000	212910000	chr1	212940000	212950000	0	0	53	52	8.55324397104756	3.99238107277704e-13	7.83993414025742e-09
chr1	214430000	214440000	chr1	214500000	214510000	0	0	32	15	7.40959730179031	1.87727945571864e-07	0.000634688838871458
chr1	214540000	214550000	chr1	214560000	214570000	0	0	51	64	8.6799174449083	4.54992659476493e-14	1.13766081971366e-09
chr1	214540000	214550000	chr1	214610000	214620000	34	10	82	116	1.84131869416058	8.10019484527328e-06	0.0145775044819871
chr1	214550000	214560000	chr1	214570000	214580000	25	19	106	125	2.03368067342944	6.02950917427492e-07	0.00167559002728655
chr1	214550000	214560000	chr1	214610000	214620000	27	18	82	128	1.86432036483257	6.37401819592852e-06	0.0117860752221526
chr1	214560000	214570000	chr1	214580000	214590000	0	20	75	92	2.63123829214032	8.13204705005311e-08	0.000306379458065451
chr1	214560000	214570000	chr1	214610000	214620000	40	32	183	232	2.16706665565375	4.23102350670508e-09	2.39355706624384e-05
chr1	214560000	214570000	chr1	214620000	214630000	0	14	70	54	2.72741566237861	4.06555872239672e-07	0.00120332706579493
chr1	214560000	214570000	chr1	214720000	214730000	8	0	48	40	3.10741930475523	6.38764883305679e-07	0.00176706544271672
chr1	214560000	214570000	chr1	214730000	214740000	0	0	27	31	7.69745241652869	7.39778688049418e-09	3.88428099528777e-05
chr1	214570000	214580000	chr1	214590000	214600000	93	57	283	369	1.77601242122548	1.3749803460784e-07	0.000488023949083493
chr1	214570000	214580000	chr1	214600000	214610000	53	45	245	242	1.95603320939581	3.87942198056423e-08	0.000162424680450408
chr1	214570000	214580000	chr1	214610000	214620000	91	39	291	339	1.95196955623066	1.2116685619218e-08	6.01224474251631e-05
chr1	214570000	214580000	chr1	214620000	214630000	29	25	116	153	1.951872959046	6.39967514273191e-07	0.00177027072380516
chr1	214570000	214580000	chr1	214720000	214730000	7	9	61	77	2.72350323692646	1.07469763468045e-07	0.000387908126772097
chr1	214580000	214590000	chr1	214610000	214620000	58	32	218	254	2.05093464794691	1.09705238557383e-08	5.47320781155922e-05
chr1	214590000	214600000	chr1	214610000	214620000	99	74	339	387	1.71745218544045	2.47709342950762e-07	0.000805938053099691
chr1	214610000	214620000	chr1	214660000	214670000	13	6	67	64	2.43464242590615	1.2182152452799e-06	0.00301178450575269
chr1	214610000	214620000	chr1	214710000	214720000	11	9	56	65	2.22888081085015	9.22402307413948e-06	0.0159312428797153
chr1	214610000	214620000	chr1	214720000	214730000	21	16	119	104	2.23669328035078	1.38155424516253e-07	0.000489435000729
chr1	214610000	214620000	chr1	214740000	214750000	5	5	35	57	2.80940482648235	3.44876640587273e-06	0.00714869023301532
chr1	214610000	214620000	chr1	214760000	214770000	12	9	56	64	2.15012994956943	1.44000995239303e-05	0.022969145830461
chr1	214620000	214630000	chr1	214720000	214730000	5	9	50	50	2.44563719700302	1.28892145363737e-05	0.0207648712465665
chr1	214690000	214700000	chr1	214710000	214720000	0	0	33	0	6.92258400821644	1.20860156471702e-05	0.0198085968218306
chr1	214690000	214700000	chr1	214720000	214730000	14	0	55	52	2.60740453262076	1.36369701596907e-06	0.00334103912154072
chr1	221050000	221060000	chr1	221240000	221250000	13	4	41	67	2.3150213597768	9.92497149213712e-06	0.0170854405335805
chr1	221050000	221060000	chr1	221270000	221280000	1	5	39	46	3.3985969505496	5.64408851675534e-07	0.00158648914938238
chr1	221050000	221060000	chr1	221360000	221370000	4	1	28	31	3.16628839542116	2.83567453848601e-05	0.0389803238349448
chr1	221050000	221060000	chr1	221370000	221380000	6	9	49	55	2.40591875761084	1.21312125361317e-05	0.0198745814938459
chr1	221200000	221210000	chr1	221220000	221230000	9	0	39	41	2.80505623809831	7.71812980605907e-06	0.0139496760948648
chr1	221210000	221220000	chr1	221240000	221250000	0	9	48	75	3.34206693643239	1.14910023634322e-08	5.72152997010673e-05
chr1	221210000	221220000	chr1	221250000	221260000	0	0	25	30	7.62049619358607	1.88757391134356e-08	8.78561881722465e-05
chr1	221210000	221220000	chr1	221270000	221280000	0	0	25	33	7.69518194465105	7.45580961642201e-09	3.89999489207321e-05
chr1	221220000	221230000	chr1	221250000	221260000	6	0	45	38	3.41982895408177	3.63601729099442e-07	0.00111183249762363
chr1	221220000	221230000	chr1	221270000	221280000	5	0	21	36	3.12280989740151	1.89276344814002e-05	0.0281113185419284
chr1	221240000	221250000	chr1	221270000	221280000	0	14	52	80	2.8064550539383	1.39580429187278e-07	0.000489435000729
chr1	221240000	221250000	chr1	221370000	221380000	0	7	42	43	3.17190146966	1.23275725976329e-06	0.00304661399634719
chr1	221250000	221260000	chr1	221270000	221280000	0	0	40	41	8.17922377995193	1.28942729049968e-11	1.47255669252862e-07
chr1	221270000	221280000	chr1	221370000	221380000	0	0	36	32	7.93014533079009	4.12635404476774e-10	3.13123301388398e-06
chr1	221610000	221620000	chr1	222160000	222170000	2	0	34	22	4.33176793263547	7.29273828104325e-07	0.00198612555988775
chr1	221690000	221700000	chr1	221900000	221910000	7	0	34	32	2.8800436333747	3.0071125223578e-05	0.0408887874479137
chr1	221870000	221880000	chr1	221900000	221910000	41	0	98	106	2.02462244519789	9.39602483687582e-07	0.00245043774605933
chr1	221870000	221880000	chr1	221930000	221940000	0	0	25	30	7.62049619358607	1.88757391134356e-08	8.78561881722465e-05
chr1	221870000	221880000	chr1	221940000	221950000	0	0	43	44	8.28200571609499	2.25409073732209e-12	3.23153287437638e-08
chr1	221900000	221910000	chr1	221930000	221940000	43	0	93	99	1.8712583206392	5.94689896075967e-06	0.011376891104145
chr1	221900000	221910000	chr1	221940000	221950000	46	0	118	128	2.13120709706773	8.2020947530576e-08	0.000308960714036963
chr1	221900000	221910000	chr1	222160000	222170000	22	0	51	64	2.07438287931063	2.09297904166975e-05	0.0307444422510399
chr1	221920000	221930000	chr1	221940000	221950000	125	87	359	371	1.43882152939919	1.02708358896399e-05	0.0175599363653082
chr1	221920000	221930000	chr1	221960000	221970000	89	37	259	206	1.56793455642572	6.02334200590638e-06	0.0113968242458417
chr1	221930000	221940000	chr1	222160000	222170000	10	0	55	54	3.10098384493861	6.14112834749414e-08	0.00024270503705121
chr1	221940000	221950000	chr1	221960000	221970000	68	48	225	234	1.63649303141727	2.98699457894933e-06	0.00642439864018491
chr1	221940000	221950000	chr1	222020000	222030000	0	0	64	58	8.77059576128864	7.54437728390622e-15	2.276679288075e-10
chr1	221940000	221950000	chr1	222160000	222170000	19	0	80	78	2.73749211857495	9.22930290476774e-09	4.76147578748325e-05
chr1	221940000	221950000	chr1	222180000	222190000	0	0	30	29	7.72482316592653	5.38605000499787e-09	2.9568070402045e-05
chr1	221970000	221980000	chr1	222160000	222170000	9	0	40	49	2.95432338900501	1.34040304381687e-06	0.00328942457138057
chr1	221990000	222000000	chr1	222160000	222170000	13	0	55	55	2.74906939351164	4.17310689322875e-07	0.00123245093655691
chr1	222020000	222030000	chr1	222160000	222170000	9	0	54	45	3.11251213322319	1.88475622642339e-07	0.000637009027499128
chr1	222100000	222110000	chr1	222160000	222170000	11	0	49	49	2.81672339965281	1.00484695660435e-06	0.00259837234924397
chr1	222140000	222150000	chr1	222160000	222170000	12	0	50	59	2.8446372272907	2.64056986929004e-07	0.000852374937470095
chr1	222160000	222170000	chr1	222180000	222190000	19	0	73	83	2.71657237729747	1.26719503368449e-08	6.2630612795966e-05
chr1	222160000	222170000	chr1	222220000	222230000	8	0	43	38	2.98838632680546	3.0075637287998e-06	0.00646449399531382
chr1	222570000	222580000	chr1	222590000	222600000	24	30	0	0	-7.97166231228873	5.09574205644196e-10	3.79389540921817e-06
chr1	223290000	223300000	chr1	223410000	223420000	9	0	34	46	2.80096164550638	7.7998132571574e-06	0.0140835135418989
chr1	223300000	223310000	chr1	223320000	223330000	0	0	62	65	8.82588164498529	2.6495464561396e-15	8.89583344321526e-11
chr1	223300000	223310000	chr1	223390000	223400000	0	0	37	48	8.24457314232344	4.09865263950535e-12	5.30365651551992e-08
chr1	223300000	223310000	chr1	223410000	223420000	30	0	123	106	2.63213028854302	7.87006185225803e-10	5.4889100094513e-06
chr1	223300000	223310000	chr1	223420000	223430000	0	0	45	34	8.14836507912385	1.84240861491886e-11	2.00618413906148e-07
chr1	223310000	223320000	chr1	223390000	223400000	30	26	112	125	1.71989674490403	1.33473118356928e-05	0.0214616521546442
chr1	223320000	223330000	chr1	223370000	223380000	0	0	29	33	7.79336002346424	2.68671998377455e-09	1.62228158319518e-05
chr1	223320000	223330000	chr1	223390000	223400000	0	0	47	0	7.42997913094172	1.40019083974676e-07	0.000489435000729
chr1	223370000	223380000	chr1	223390000	223400000	0	0	86	85	9.25529489106415	3.23764889880418e-19	2.41810565623167e-14
chr1	223390000	223400000	chr1	223410000	223420000	58	0	104	117	1.65130396582376	1.9767248577531e-05	0.0292923904734449
chr1	224250000	224260000	chr1	224270000	224280000	0	0	28	33	7.76943228825476	3.68224364140826e-09	2.13777980950922e-05
chr1	224320000	224330000	chr1	224340000	224350000	0	37	0	0	-7.51913929916883	1.21861005117202e-07	0.000436875772975318
chr1	224340000	224350000	chr1	224360000	224370000	72	46	0	0	-9.05916838655869	2.4067960056604e-18	1.52101724198598e-13
chr1	224360000	224370000	chr1	224380000	224390000	81	0	0	0	-8.42696173117932	5.70686692742797e-13	1.04950925246823e-08
chr1	224580000	224590000	chr1	224600000	224610000	55	0	0	0	-7.8735034418653	2.24520934537356e-09	1.38138332230682e-05
chr1	225620000	225630000	chr1	225640000	225650000	75	0	142	148	1.68084975950141	5.10470634433278e-06	0.00992258784150736
chr1	226880000	226890000	chr1	226900000	226910000	0	0	41	32	8.03426493651168	1.10657423836372e-10	9.87949185513664e-07
chr1	228050000	228060000	chr1	228070000	228080000	43	48	9	0	-3.65785715883628	1.27816369323307e-09	8.48099426577322e-06
chr1	228900000	228910000	chr1	228940000	228950000	72	68	48	0	-1.87545475263094	1.28461641307098e-05	0.0206996578049736
chr1	228990000	229000000	chr1	229010000	229020000	0	36	0	0	-7.47965497038288	1.75068853640661e-07	0.000595088347172901
chr1	229050000	229060000	chr1	229070000	229080000	52	37	9	10	-2.55712516141118	1.1791672558694e-06	0.00291883157899192
chr1	229650000	229660000	chr1	229670000	229680000	0	0	53	46	8.47067062258039	1.89820846404144e-12	2.83753900183179e-08
chr1	230340000	230350000	chr1	230370000	230380000	66	43	170	218	1.48382746495496	3.1349465440443e-05	0.0424035595587905
chr1	230350000	230360000	chr1	230370000	230380000	0	0	76	78	9.10380705341224	7.75072596312683e-18	4.38224521936041e-13
chr1	230370000	230380000	chr1	230390000	230400000	0	0	66	72	8.94477108510441	2.17565004559568e-16	9.17275125527761e-12
chr1	230370000	230380000	chr1	230410000	230420000	0	0	36	35	7.99069763689458	2.06038725662071e-10	1.7049054457182e-06
chr1	230410000	230420000	chr1	230430000	230440000	0	0	0	39	7.09823279122521	3.04584981004964e-06	0.0065191667518099
chr1	231380000	231390000	chr1	231400000	231410000	19	0	91	71	2.77716452594212	4.92464379229215e-09	2.76111608469919e-05
chr1	231490000	231500000	chr1	231520000	231530000	0	0	30	44	8.04336967850615	8.59668987542396e-11	7.80670585381513e-07
chr1	231500000	231510000	chr1	231520000	231530000	0	0	36	47	8.21023651370589	7.33036959724535e-12	8.81140193587255e-08
chr1	233390000	233400000	chr1	233420000	233430000	0	0	22	32	7.59107386133146	2.61345270819572e-08	0.000116174956708313
chr1	234290000	234300000	chr1	234310000	234320000	0	0	58	49	8.58295953604867	2.34516222651751e-13	4.95318194889012e-09
chr1	234600000	234610000	chr1	235120000	235130000	2	2	21	35	3.37356672146755	2.55386621941638e-05	0.0356036284419701
chr1	234610000	234620000	chr1	235120000	235130000	20	15	90	89	1.99802978972225	4.59292165473588e-06	0.00898984857910294
chr1	234620000	234630000	chr1	234860000	234870000	39	26	129	132	1.657829001468	1.7489564834852e-05	0.0267573392788296
chr1	234620000	234630000	chr1	235100000	235110000	13	10	107	91	2.74576676792609	2.6058820254808e-09	1.59016633041752e-05
chr1	234620000	234630000	chr1	235120000	235130000	20	16	90	110	2.1113154169311	1.08197632316543e-06	0.0027516840443046
chr1	234620000	234630000	chr1	235150000	235160000	9	0	63	52	3.32643230704925	7.80751943630619e-09	4.06390169361974e-05
chr1	234620000	234630000	chr1	235240000	235250000	17	23	73	106	1.77714831382366	3.88144671195127e-05	0.049820756473613
chr1	234620000	234630000	chr1	235250000	235260000	10	0	36	49	2.74117559932939	6.24396293828405e-06	0.0115567399995844
chr1	234630000	234640000	chr1	234650000	234660000	114	96	411	459	1.69264233303648	1.88971231464593e-07	0.000638570481327738
chr1	234630000	234640000	chr1	234690000	234700000	10	0	64	59	3.27446140749339	4.18374459763491e-09	2.36714328876394e-05
chr1	234630000	234640000	chr1	234880000	234890000	5	0	36	34	3.4245160372438	2.77284940284572e-06	0.00600908528906945
chr1	234630000	234640000	chr1	234910000	234920000	6	4	47	37	2.69898642292196	1.21431390728312e-05	0.0198908827792635
chr1	234630000	234640000	chr1	234970000	234980000	18	14	94	87	2.14227477606698	1.32639062116878e-06	0.0032582152684026
chr1	234630000	234640000	chr1	234990000	235000000	3	0	33	47	4.29696562365119	3.23061513347578e-08	0.000141269542931074
chr1	234630000	234640000	chr1	235000000	235010000	4	0	33	41	3.80202176341806	3.88005486382716e-07	0.00115436263259833
chr1	234630000	234640000	chr1	235010000	235020000	13	12	72	67	2.10967299466932	8.85416047883058e-06	0.0154475207874823
chr1	234630000	234640000	chr1	235020000	235030000	10	0	42	51	2.87114499727339	1.19380912345515e-06	0.00295362214792652
chr1	234630000	234640000	chr1	235070000	235080000	3	0	44	44	4.43905149047657	4.91274629284298e-09	2.75559683848999e-05
chr1	234630000	234640000	chr1	235100000	235110000	15	23	138	137	2.47327754292433	1.81618216075002e-09	1.15721504534801e-05
chr1	234630000	234640000	chr1	235110000	235120000	41	36	216	271	2.2969884972207	3.55832142988098e-10	2.74836909651909e-06
chr1	234630000	234640000	chr1	235120000	235130000	29	16	186	166	2.62534070377731	2.44811989593177e-11	2.59007481974754e-07
chr1	234630000	234640000	chr1	235130000	235140000	9	0	49	48	3.08071527495782	2.89788020343203e-07	0.000905870870854395
chr1	234630000	234640000	chr1	235140000	235150000	41	22	128	130	1.69530571906486	1.13224482948708e-05	0.0191217966161234
chr1	234630000	234640000	chr1	235150000	235160000	14	0	98	104	3.51386283907156	6.01227619800499e-13	1.10164877014473e-08
chr1	234630000	234640000	chr1	235180000	235190000	10	0	71	58	3.34451526358895	1.45496664523766e-09	9.42575345338694e-06
chr1	234630000	234640000	chr1	235250000	235260000	34	0	73	81	1.8842934257648	1.8600199246213e-05	0.0276765806048925
chr1	234630000	234640000	chr1	235260000	235270000	15	0	56	61	2.6361972386979	4.52557344839194e-07	0.00132776782620391
chr1	234630000	234640000	chr1	235280000	235290000	9	0	41	34	2.71709997419499	1.89426525185588e-05	0.0281294721416857
chr1	234640000	234650000	chr1	235100000	235110000	16	16	83	90	2.06553554098979	3.50156538545931e-06	0.00725290489782769
chr1	234640000	234650000	chr1	235110000	235120000	40	30	153	179	1.89040998150602	4.88078461355656e-07	0.00142254941261295
chr1	234640000	234650000	chr1	235120000	235130000	18	16	94	103	2.16970697293645	4.90999864641153e-07	0.0014305462467213
chr1	234640000	234650000	chr1	235140000	235150000	21	13	76	87	1.90889402416817	2.006776101862e-05	0.0297072405309223
chr1	234650000	234660000	chr1	235120000	235130000	30	19	156	161	2.34481498708287	2.38822652836624e-09	1.46646215867802e-05
chr1	234650000	234660000	chr1	235140000	235150000	46	12	120	134	1.8143665577704	2.69348870477909e-06	0.00585570001003115
chr1	234650000	234660000	chr1	235240000	235250000	38	16	120	157	2.02237154603915	1.96897353059199e-07	0.000651120530165577
chr1	234660000	234670000	chr1	235110000	235120000	30	13	88	99	1.78389042471208	2.14012216526465e-05	0.031337656600622
chr1	234690000	234700000	chr1	235120000	235130000	4	3	45	26	2.96071243694871	9.09664085963269e-06	0.0157301317570131
chr1	234700000	234710000	chr1	235120000	235130000	10	3	45	59	2.64281831625696	2.47296322607799e-06	0.00542342822164375
chr1	234730000	234740000	chr1	235100000	235110000	33	24	121	139	1.83488199890652	2.75214398876506e-06	0.00597096438376083
chr1	234730000	234740000	chr1	235120000	235130000	52	23	138	172	1.71449709012793	3.90288477063446e-06	0.00798758801766563
chr1	234750000	234760000	chr1	235100000	235110000	12	5	56	59	2.40586011518886	3.34351786967858e-06	0.00693838817247572
chr1	234760000	234770000	chr1	235100000	235110000	13	8	72	62	2.31937756905736	2.24430113340324e-06	0.00499303522248076
chr1	234780000	234790000	chr1	235100000	235110000	2	5	41	43	3.17355752461841	1.56915903396603e-06	0.00374158849869169
chr1	234790000	234800000	chr1	234810000	234820000	13	0	45	48	2.50881980106	7.97859302542453e-06	0.0143766596639863
chr1	234790000	234800000	chr1	235120000	235130000	5	3	36	38	2.82769545792581	1.17501419036176e-05	0.0196149550949238
chr1	234800000	234810000	chr1	234830000	234840000	0	0	43	0	7.30225703982336	4.18263177806042e-07	0.00123245093655691
chr1	234850000	234860000	chr1	235100000	235110000	19	13	96	76	2.07596719773615	3.54327291649015e-06	0.00733514343510332
chr1	234870000	234880000	chr1	235100000	235110000	10	9	71	59	2.40841799184147	1.39924865588954e-06	0.00340992975579831
chr1	234880000	234890000	chr1	235100000	235110000	12	10	60	68	2.17359935273202	1.1434915320036e-05	0.0193016665466295
chr1	234890000	234900000	chr1	235120000	235130000	13	18	77	88	2.03070348632761	8.39367745125605e-06	0.0149274380512107
chr1	234900000	234910000	chr1	234970000	234980000	73	53	208	232	1.4537726753457	2.85665930798502e-05	0.0392419888641562
chr1	234900000	234910000	chr1	235010000	235020000	26	23	111	110	1.81245953412324	7.62917962834344e-06	0.0138169358034761
chr1	234900000	234910000	chr1	235090000	235100000	32	20	101	110	1.67303067161078	3.72033832959998e-05	0.0479101742518902
chr1	234900000	234910000	chr1	235100000	235110000	46	23	146	170	1.85756927026213	7.20744617282815e-07	0.00197404683402551
chr1	234900000	234910000	chr1	235110000	235120000	83	58	254	243	1.47264141264025	1.75989363595837e-05	0.0268970677953593
chr1	234900000	234910000	chr1	235120000	235130000	43	19	147	165	1.99764074469868	1.49913359422308e-07	0.000514727343901609
chr1	234900000	234910000	chr1	235150000	235160000	28	13	94	89	1.82142714002109	1.73243055733717e-05	0.0265904047363713
chr1	234900000	234910000	chr1	235180000	235190000	13	11	66	59	2.01865296017614	3.75461171378868e-05	0.0483206284265536
chr1	234960000	234970000	chr1	235110000	235120000	35	33	159	161	1.87135004231899	6.63068138933425e-07	0.0018303981652658
chr1	234970000	234980000	chr1	235010000	235020000	54	40	258	227	2.0191337849917	1.63813012926144e-08	7.82081634817271e-05
chr1	234970000	234980000	chr1	235020000	235030000	35	22	109	120	1.65893675606272	2.51535366003115e-05	0.0355168975155316
chr1	234970000	234980000	chr1	235060000	235070000	51	39	161	177	1.55521554432197	1.96846022608431e-05	0.0291785124595798
chr1	234970000	234980000	chr1	235100000	235110000	61	53	232	235	1.67603827851829	1.80304997576563e-06	0.00417681777038079
chr1	234970000	234980000	chr1	235110000	235120000	98	88	334	386	1.59021194267105	1.48082697999861e-06	0.0035725130282953
chr1	234970000	234980000	chr1	235120000	235130000	68	33	200	245	1.80576194943122	3.40591603203284e-07	0.00104928226675568
chr1	234970000	234980000	chr1	235140000	235150000	60	43	192	177	1.49429975942017	2.83537526664549e-05	0.0389775408966232
chr1	234980000	234990000	chr1	235010000	235020000	47	49	180	198	1.60789246399527	9.18267077091663e-06	0.0158652668095314
chr1	234980000	234990000	chr1	235100000	235110000	27	36	177	216	2.25891888242818	2.32039612215449e-09	1.42568155110092e-05
chr1	234980000	234990000	chr1	235110000	235120000	78	78	273	299	1.50693816059161	8.78982359671631e-06	0.0153419236580573
chr1	234980000	234990000	chr1	235140000	235150000	51	30	153	155	1.5865899219735	1.81315032045783e-05	0.0271462346665648
chr1	234990000	235000000	chr1	235010000	235020000	48	36	151	160	1.53607275443403	3.07209299556331e-05	0.0416710088756032
chr1	234990000	235000000	chr1	235020000	235030000	31	0	71	74	1.92868209345591	1.33292986978193e-05	0.0214344004290553
chr1	234990000	235000000	chr1	235080000	235090000	0	0	39	25	7.84831942756555	1.38702771521583e-09	9.14755230883873e-06
chr1	234990000	235000000	chr1	235100000	235110000	35	26	125	160	1.86687724292939	1.33798398054728e-06	0.00328368822992529
chr1	234990000	235000000	chr1	235110000	235120000	72	46	231	225	1.60890151935507	4.35112614157883e-06	0.00868129302801157
chr1	235000000	235010000	chr1	235110000	235120000	65	44	185	229	1.57602692044909	8.85499840360346e-06	0.0154483131716107
chr1	235010000	235020000	chr1	235060000	235070000	52	66	233	244	1.63607597435186	2.95756218043248e-06	0.00636517662157878
chr1	235010000	235020000	chr1	235090000	235100000	49	22	159	198	1.99551578604053	8.32977738319564e-08	0.000313477003330124
chr1	235010000	235020000	chr1	235100000	235110000	44	32	210	245	2.22795695356484	1.33594010725945e-09	8.84394987296054e-06
chr1	235010000	235020000	chr1	235110000	235120000	103	56	349	370	1.84379833649714	3.40193568154626e-08	0.000148005489521731
chr1	235010000	235020000	chr1	235120000	235130000	34	21	183	215	2.50578923081418	6.45491892724229e-11	6.06562584051123e-07
chr1	235010000	235020000	chr1	235140000	235150000	40	30	153	175	1.87336781728002	6.53951251749456e-07	0.00180721383495927
chr1	235010000	235020000	chr1	235180000	235190000	8	14	56	67	2.09306124973291	2.33135067276862e-05	0.033641150520941
chr1	235020000	235030000	chr1	235050000	235060000	22	0	84	86	2.63652739047802	1.09590472435605e-08	5.46815979068956e-05
chr1	235020000	235030000	chr1	235060000	235070000	84	49	228	225	1.4319578506068	3.55877455816993e-05	0.0468176846971433
chr1	235020000	235030000	chr1	235080000	235090000	21	0	63	62	2.26235384719225	3.0339284029635e-06	0.00651406915437427
chr1	235020000	235030000	chr1	235090000	235100000	23	26	112	121	1.87702212449488	3.68823807012082e-06	0.00759657026102468
chr1	235020000	235030000	chr1	235100000	235110000	40	28	162	160	1.89425797307508	4.91630351662975e-07	0.00143227953328009
chr1	235020000	235030000	chr1	235110000	235120000	95	58	280	258	1.47755894692719	1.24682845255748e-05	0.0203374190064132
chr1	235020000	235030000	chr1	235120000	235130000	41	22	139	166	1.93331110725335	3.97041368424778e-07	0.0011785052548638
chr1	235030000	235040000	chr1	235060000	235070000	76	53	232	248	1.54833751252323	7.3910268379588e-06	0.0134686383295457
chr1	235030000	235040000	chr1	235110000	235120000	77	47	265	251	1.71875402942996	6.76691156420955e-07	0.00186570161412747
chr1	235050000	235060000	chr1	235080000	235090000	0	0	54	69	8.77638640280201	7.30406137670245e-15	2.22248509570221e-10
chr1	235050000	235060000	chr1	235100000	235110000	34	21	121	125	1.81510329211461	4.04365993038847e-06	0.00824426178790045
chr1	235060000	235070000	chr1	235080000	235090000	132	97	376	404	1.4192855419148	1.17326966237146e-05	0.0196149550949238
chr1	235060000	235070000	chr1	235090000	235100000	124	74	339	361	1.48485282022968	6.06177447191524e-06	0.0113981063990947
chr1	235060000	235070000	chr1	235100000	235110000	94	71	335	382	1.76706525126875	1.24844577959155e-07	0.000447133089799235
chr1	235060000	235070000	chr1	235110000	235120000	163	129	480	467	1.34638117848465	2.0664172563849e-05	0.0303744096304442
chr1	235060000	235070000	chr1	235120000	235130000	78	60	260	283	1.62344122826493	2.03315133758745e-06	0.00465252566606271
chr1	235060000	235070000	chr1	235140000	235150000	71	57	216	228	1.43980667497401	3.32523844209376e-05	0.0447264958087462
chr1	235080000	235090000	chr1	235100000	235110000	73	58	318	362	2.02015010699271	3.31158241634151e-09	1.95329212732989e-05
chr1	235080000	235090000	chr1	235120000	235130000	56	41	241	272	2.05058848487384	7.33859279084087e-09	3.86874257910833e-05
chr1	235080000	235090000	chr1	235140000	235150000	48	42	166	176	1.5661713085633	1.79089621587802e-05	0.0270543435351308
chr1	235080000	235090000	chr1	235180000	235190000	10	0	45	52	2.93196868280134	6.17027831926344e-07	0.00171340844253913
chr1	235090000	235100000	chr1	235120000	235130000	95	70	337	351	1.71073973766551	2.95353161436605e-07	0.000922336303379632
chr1	235090000	235100000	chr1	235140000	235150000	96	58	256	272	1.43891247741726	2.11306646034176e-05	0.0309967284444537
chr1	235100000	235110000	chr1	235120000	235130000	193	126	859	903	2.12486307282145	1.02546720048278e-11	1.19104317026783e-07
chr1	235100000	235110000	chr1	235140000	235150000	115	97	561	594	2.08865899652081	1.01874567841493e-10	9.15423491156297e-07
chr1	235100000	235110000	chr1	235180000	235190000	41	37	193	190	1.93543230883005	1.68427619961884e-07	0.000574648659596268
chr1	235100000	235110000	chr1	235240000	235250000	42	42	238	277	2.24749081262641	4.81313693122206e-10	3.60168695044664e-06
chr1	235100000	235110000	chr1	235250000	235260000	33	12	98	106	1.85066983155751	7.44556056712939e-06	0.0135165443241992
chr1	235110000	235120000	chr1	235130000	235140000	278	203	747	828	1.36320714822961	7.33057031729617e-06	0.0133645184134316
chr1	235110000	235120000	chr1	235140000	235150000	325	267	1143	1310	1.69441778190742	1.78842189988156e-08	8.47003765471507e-05
chr1	235110000	235120000	chr1	235150000	235160000	189	138	645	765	1.75832932301085	1.63145625633403e-08	7.78987756495194e-05
chr1	235110000	235120000	chr1	235160000	235170000	102	75	297	307	1.42217631315912	2.07317393774903e-05	0.030468164032259
chr1	235110000	235120000	chr1	235180000	235190000	129	70	351	415	1.61071465840292	8.44073265469579e-07	0.00221681239298367
chr1	235110000	235120000	chr1	235240000	235250000	135	95	449	509	1.71093415152116	1.08643274489643e-07	0.000392003280144159
chr1	235120000	235130000	chr1	235140000	235150000	238	172	1181	1286	2.24170968076137	3.61322445883401e-13	7.35736936323409e-09
chr1	235120000	235130000	chr1	235150000	235160000	127	77	514	555	2.05125434823302	2.54838229194667e-10	2.05423596304735e-06
chr1	235120000	235130000	chr1	235180000	235190000	52	34	254	301	2.34142818973426	6.08119628455111e-11	5.82008007858567e-07
chr1	235120000	235130000	chr1	235240000	235250000	70	43	287	321	2.08506534669511	1.94396657054021e-09	1.22546359153509e-05
chr1	235120000	235130000	chr1	235250000	235260000	29	34	132	122	1.64024911832687	2.35428807600211e-05	0.0338035528927799
chr1	235120000	235130000	chr1	235260000	235270000	23	17	105	94	1.96159310981329	3.71967238081712e-06	0.00765113668441997
chr1	235140000	235150000	chr1	235160000	235170000	103	57	283	291	1.509772714294	7.01741793924077e-06	0.0128805199017042
chr1	235140000	235150000	chr1	235180000	235190000	85	53	285	324	1.79926716332374	1.30266329473563e-07	0.000464650509466575
chr1	235140000	235150000	chr1	235240000	235250000	77	51	298	337	1.96457223470012	9.60071075735286e-09	4.93726975587192e-05
chr1	235150000	235160000	chr1	235180000	235190000	76	0	286	383	2.85942054391008	1.34567473127885e-15	4.77285810676386e-11
chr1	235150000	235160000	chr1	235240000	235250000	56	49	221	251	1.80727916827881	3.26321244989073e-07	0.00101034448450265
chr1	235160000	235170000	chr1	235180000	235190000	39	0	182	174	2.89546581584306	2.61619902506661e-13	5.48534361774739e-09
chr1	235180000	235190000	chr1	235240000	235250000	33	21	190	144	2.2865655437039	2.90615489214482e-09	1.72228908748147e-05
chr1	236000000	236010000	chr1	236040000	236050000	0	26	93	119	2.59222463166653	9.35105837240249e-09	4.8218186909092e-05
chr1	236020000	236030000	chr1	236040000	236050000	230	150	611	741	1.48799481120671	1.36375922016649e-06	0.00334103912154072
chr1	236030000	236040000	chr1	236100000	236110000	113	71	325	293	1.41106331848709	2.16403826959687e-05	0.0316245908280042
chr1	236030000	236040000	chr1	236110000	236120000	69	47	189	235	1.5205590972184	1.5901113017555e-05	0.0249881177348293
chr1	236040000	236050000	chr1	236060000	236070000	61	52	242	262	1.79837940736113	2.80154531894149e-07	0.000876915702709301
chr1	236040000	236050000	chr1	236070000	236080000	0	32	177	217	3.18597348245483	1.294403343905e-14	3.64901548384989e-10
chr1	236040000	236050000	chr1	236090000	236100000	0	32	183	206	3.16914423622099	1.85157075501918e-14	5.00923802742666e-10
chr1	236040000	236050000	chr1	236100000	236110000	83	60	278	314	1.69945376328841	6.17293388093942e-07	0.00171402762524912
chr1	236040000	236050000	chr1	236110000	236120000	25	35	139	163	1.94827612012046	3.95298353650732e-07	0.00117389089156123
chr1	236040000	236050000	chr1	236120000	236130000	0	15	104	107	3.39352094667177	7.35850171700488e-12	8.84012706891963e-08
chr1	236040000	236050000	chr1	236140000	236150000	0	19	79	94	2.75800333203968	2.40131276900178e-08	0.000109217109112278
chr1	236280000	236290000	chr1	236550000	236560000	9	4	50	40	2.43640399679101	2.44126236445352e-05	0.0348584002314918
chr1	236530000	236540000	chr1	236550000	236560000	22	31	100	122	1.6826708808136	3.08609879496417e-05	0.0418215317995247
chr1	236530000	236540000	chr1	236560000	236570000	0	14	46	63	2.52988349846198	5.08110766694415e-06	0.00987957871991453
chr1	236550000	236560000	chr1	236570000	236580000	34	32	105	157	1.61900752590258	2.57758922739441e-05	0.0358277426691274
chr1	236960000	236970000	chr1	237020000	237030000	0	0	60	42	8.51724327817649	8.4676347458357e-13	1.4673955373404e-08
chr1	236960000	236970000	chr1	237030000	237040000	0	0	0	34	6.90218181475375	1.24310747123978e-05	0.0202808336448912
chr1	236990000	237000000	chr1	237020000	237030000	0	0	47	48	8.40856436197978	4.60220068158593e-12	5.8796494886117e-08
chr1	237000000	237010000	chr1	237020000	237030000	0	0	65	67	8.88176799798608	7.75645071625329e-16	2.90021469213231e-11
chr1	237020000	237030000	chr1	237040000	237050000	0	0	33	41	8.04608867979209	8.48899971094287e-11	7.75439207224003e-07
chr1	239850000	239860000	chr1	239870000	239880000	0	0	47	58	8.54931453120308	4.92554445445957e-13	9.42756679296823e-09
chr1	244500000	244510000	chr1	244570000	244580000	23	0	55	72	2.15305166025537	5.61148284053304e-06	0.0108074711095906
chr1	244510000	244520000	chr1	244540000	244550000	0	0	37	28	7.86794825352766	1.02807475036761e-09	7.02180636176001e-06
chr1	244510000	244520000	chr1	244570000	244580000	8	0	35	38	2.83706267919615	1.50844814398692e-05	0.0239318205078845
chr10	3500000	3510000	chr10	3520000	3530000	0	0	44	31	8.07479149547081	6.02043352579358e-11	5.77874627948844e-07
chr10	3570000	3580000	chr10	3590000	3600000	0	0	31	25	7.65284603764286	1.3500631162662e-08	6.63030374891687e-05
chr10	3830000	3840000	chr10	3900000	3910000	0	21	81	94	2.62872608432044	4.82372363433698e-08	0.000198960510952772
chr10	3860000	3870000	chr10	3900000	3910000	0	0	143	166	10.104877352228	1.19227759091221e-28	5.43415396838858e-23
chr10	3880000	3890000	chr10	3900000	3910000	0	0	170	200	10.3642994569662	6.17088877550367e-32	4.38107354241942e-26
chr10	3890000	3900000	chr10	3920000	3930000	0	0	114	118	9.69398637145368	9.86018937968074e-24	1.74051911237037e-18
chr10	3890000	3900000	chr10	3930000	3940000	48	0	88	101	1.69289603534499	3.18882422253179e-05	0.043088880270702
chr10	3900000	3910000	chr10	3920000	3930000	0	0	239	283	10.8603270840774	3.52193433257689e-38	6.44455390681312e-32
chr10	3900000	3910000	chr10	3930000	3940000	59	0	174	178	2.29715733437294	1.14574667224269e-09	7.6325612430366e-06
chr10	3900000	3910000	chr10	3940000	3950000	0	0	89	107	9.44831069090618	3.97203970763506e-21	4.33332739739994e-16
chr10	3900000	3910000	chr10	3960000	3970000	25	0	62	79	2.18639333403268	2.22932292522828e-06	0.00497722708933415
chr10	3900000	3910000	chr10	4080000	4090000	0	0	25	35	7.74290059793253	5.05125066410466e-09	2.81641086093384e-05
chr10	3920000	3930000	chr10	3940000	3950000	0	0	68	77	9.01535570917905	4.8913224492681e-17	2.35252974393512e-12
chr10	3920000	3930000	chr10	3960000	3970000	13	0	64	67	2.99742862368421	1.04407089755584e-08	5.23157493603595e-05
chr10	3930000	3940000	chr10	3950000	3960000	50	0	89	104	1.66521175787718	3.48179431351442e-05	0.0465352907353596
chr10	5310000	5320000	chr10	5330000	5340000	142	96	36	41	-1.96753826349172	2.21072015517204e-07	0.000724778094400671
chr10	5310000	5320000	chr10	5340000	5350000	48	43	24	0	-2.24895740202529	8.82246830021999e-06	0.0153948974223181
chr10	5330000	5340000	chr10	5360000	5370000	107	97	36	44	-1.70945923354733	8.33411076134595e-06	0.014899227125251
chr10	5480000	5490000	chr10	5660000	5670000	24	0	56	92	2.30851039108561	5.92329700119288e-07	0.00164664220703681
chr10	5480000	5490000	chr10	5670000	5680000	13	0	53	54	2.70934640794054	7.42486737658902e-07	0.00199838193198419
chr10	5670000	5680000	chr10	5700000	5710000	0	0	39	44	8.21267837040536	7.23977020912512e-12	8.74427395920828e-08
chr10	5820000	5830000	chr10	5840000	5850000	60	0	0	0	-7.99789198996527	3.61689879552607e-10	2.78772942098962e-06
chr10	6090000	6100000	chr10	6160000	6170000	26	0	64	70	2.06130423720447	8.07260091480197e-06	0.0145330426685112
chr10	6090000	6100000	chr10	6170000	6180000	44	0	104	119	2.05203133415575	3.72264558842105e-07	0.00113127565869237
chr10	6150000	6160000	chr10	6170000	6180000	65	0	143	174	2.00722963945863	8.40960072234722e-08	0.000316392285928089
chr10	6480000	6490000	chr10	6520000	6530000	0	0	32	0	6.87848529560596	1.69649534866507e-05	0.0260676718822397
chr10	6520000	6530000	chr10	6560000	6570000	0	0	42	58	8.47723374283572	1.51891015570247e-12	2.34995248491204e-08
chr10	7140000	7150000	chr10	7160000	7170000	0	0	38	22	7.75716450762485	3.85501286628206e-09	2.2153991241888e-05
chr10	8290000	8300000	chr10	8480000	8490000	13	0	38	53	2.47348392502063	1.18240057562662e-05	0.019642285208988
chr10	8320000	8330000	chr10	8400000	8410000	8	0	30	46	2.88880840555654	9.36438039948966e-06	0.0161667244725616
chr10	8360000	8370000	chr10	8400000	8410000	37	25	127	127	1.68629840229186	1.28421085753453e-05	0.0206947795975347
chr10	8370000	8380000	chr10	8400000	8410000	104	56	263	278	1.42532525542133	2.41984960531497e-05	0.0346571397681889
chr10	8380000	8390000	chr10	8400000	8410000	0	0	144	125	9.91052234595896	2.83568443359333e-26	7.71312680347571e-21
chr10	8380000	8390000	chr10	8450000	8460000	10	0	41	42	2.71192729022539	7.92724661342145e-06	0.0142886153368739
chr10	8380000	8390000	chr10	8470000	8480000	0	0	30	0	6.78604059661625	2.62422063554489e-05	0.0362245030139256
chr10	8380000	8390000	chr10	8480000	8490000	12	0	50	57	2.81882225296228	3.89972076463403e-07	0.00115961356925814
chr10	8390000	8400000	chr10	8410000	8420000	0	0	0	75	8.0351937432894	8.93485133494655e-11	8.0646729414588e-07
chr10	8400000	8410000	chr10	8420000	8430000	35	0	91	119	2.28461429209436	6.26086530849201e-08	0.000247024916742977
chr10	8400000	8410000	chr10	8450000	8460000	14	0	73	42	2.71830953207015	2.96607650406024e-07	0.000926110169964015
chr10	8400000	8410000	chr10	8470000	8480000	0	0	49	54	8.52357931138369	6.79027515547725e-13	1.20557499323251e-08
chr10	8400000	8410000	chr10	8480000	8490000	26	0	87	76	2.34548079694303	1.94914706433073e-07	0.000647512187916319
chr10	8400000	8410000	chr10	8610000	8620000	0	0	31	35	7.88328886216225	7.75963564480611e-10	5.44301325655051e-06
chr10	8410000	8420000	chr10	8450000	8460000	21	0	64	73	2.39092671905857	5.46765872510705e-07	0.00154007786623199
chr10	8610000	8620000	chr10	8640000	8650000	0	0	40	50	8.3273793745336	1.18957299494652e-12	1.89738924010245e-08
chr10	10960000	10970000	chr10	11210000	11220000	0	0	0	31	6.7703020714491	3.42590337191794e-05	0.0458415592312033
chr10	11030000	11040000	chr10	11210000	11220000	0	0	0	51	7.482255760293	7.39901292309815e-08	0.000280838374407536
chr10	11150000	11160000	chr10	11210000	11220000	0	0	0	201	9.45109176351892	3.41066410316921e-21	3.7310014609504e-16
chr10	11170000	11180000	chr10	11210000	11220000	0	0	0	206	9.48640585242633	1.55154732375519e-21	1.77947625615894e-16
chr10	11210000	11220000	chr10	11230000	11240000	0	0	0	441	10.5810972285431	1.27348496503233e-34	1.50781893344793e-28
chr10	11210000	11220000	chr10	11240000	11250000	0	0	0	403	10.4514580913135	5.20627322780747e-33	4.7633069361708e-27
chr10	11210000	11220000	chr10	11250000	11260000	204	0	428	523	1.97271044538638	1.00487996363111e-09	6.89732130863113e-06
chr10	11210000	11220000	chr10	11270000	11280000	145	0	294	382	1.96383488511072	4.79801290187901e-09	2.69537313288345e-05
chr10	11210000	11220000	chr10	11280000	11290000	113	0	201	266	1.78370826029192	2.65225168125942e-07	0.000855185786514624
chr10	11210000	11220000	chr10	11300000	11310000	0	0	0	196	9.41489012751049	7.56017179153725e-21	7.5707673158839e-16
chr10	11210000	11220000	chr10	11310000	11320000	60	0	120	160	1.93965749755998	2.75840773212142e-07	0.000865970517998197
chr10	11210000	11220000	chr10	11320000	11330000	0	0	0	85	8.21483079068165	7.18672013760362e-12	8.70894188272782e-08
chr10	11210000	11220000	chr10	11480000	11490000	16	0	55	70	2.63782932712192	2.2430972307643e-07	0.000734734619810465
chr10	11210000	11220000	chr10	11490000	11500000	0	0	0	37	7.02297516296878	5.90490946574852e-06	0.0113179090188254
chr10	11210000	11220000	chr10	11500000	11510000	0	0	0	31	6.7703020714491	3.42590337191794e-05	0.0458415592312033
chr10	11210000	11220000	chr10	11510000	11520000	0	0	0	35	6.94358424690483	8.9193360342632e-06	0.0155101435839979
chr10	11230000	11240000	chr10	11250000	11260000	111	0	167	240	1.60955885413809	3.90256851772315e-06	0.00798734684644665
chr10	11250000	11260000	chr10	11270000	11280000	76	0	265	315	2.65645337742698	1.34343627232977e-13	3.03149256430716e-09
chr10	11250000	11260000	chr10	11280000	11290000	62	0	123	151	1.86399998379289	7.23711702940901e-07	0.0019816340889381
chr10	11250000	11260000	chr10	11310000	11320000	17	0	63	75	2.69567412507249	5.10950455244853e-08	0.000206605524380549
chr10	11270000	11280000	chr10	11310000	11320000	22	0	64	72	2.31566621166459	1.04036349446089e-06	0.00266098396064589
chr10	11280000	11290000	chr10	11310000	11320000	14	0	63	49	2.67575474095552	5.28375999747054e-07	0.00150119866565441
chr10	11480000	11490000	chr10	11500000	11510000	13	0	36	48	2.36029099365928	3.83825368241617e-05	0.0493072231692878
chr10	12130000	12140000	chr10	12150000	12160000	46	0	98	119	1.94949939282828	1.30717042788154e-06	0.00321413982303597
chr10	12300000	12310000	chr10	12340000	12350000	2	0	33	31	4.51658984273337	9.23543093120661e-08	0.000345107813620319
chr10	12300000	12310000	chr10	12710000	12720000	3	0	17	32	3.59380975439665	2.04478736687093e-05	0.0300938308296936
chr10	12300000	12310000	chr10	12740000	12750000	41	25	112	165	1.71881696655397	6.11528651123204e-06	0.0114249424671108
chr10	12340000	12350000	chr10	12370000	12380000	0	0	39	38	8.10726621989888	3.40105969246868e-11	3.46267615934028e-07
chr10	12350000	12360000	chr10	12740000	12750000	13	6	53	61	2.23191341539292	1.64496680007447e-05	0.0257242371041228
chr10	12370000	12380000	chr10	12740000	12750000	14	10	59	77	2.13886563593989	1.04923507679924e-05	0.0179067169711533
chr10	12400000	12410000	chr10	12420000	12430000	19	0	45	75	2.33532232840327	2.74047398570074e-06	0.00594917237540574
chr10	12400000	12410000	chr10	12690000	12700000	4	0	22	33	3.37644154500807	1.19154774411516e-05	0.0196938970850924
chr10	12400000	12410000	chr10	12750000	12760000	10	14	70	59	2.04911538485176	2.12287091434593e-05	0.0311326095825211
chr10	12420000	12430000	chr10	12740000	12750000	11	9	56	68	2.26336226514703	5.7078480303474e-06	0.0109778353149871
chr10	12430000	12440000	chr10	12740000	12750000	4	6	42	51	2.82145023188505	2.34690656929363e-06	0.00516413603726254
chr10	12450000	12460000	chr10	12690000	12700000	5	0	26	35	3.22293820901463	2.13322756607702e-05	0.031243518226504
chr10	12450000	12460000	chr10	12740000	12750000	15	18	82	91	2.01442024331799	6.823042706128e-06	0.0125346016981887
chr10	12600000	12610000	chr10	12620000	12630000	0	0	88	80	9.23129536563481	5.02101803997657e-19	3.57116270960124e-14
chr10	12620000	12630000	chr10	12670000	12680000	0	16	89	87	3.03730379425889	1.44848124071835e-09	9.40037938255359e-06
chr10	12620000	12630000	chr10	12680000	12690000	26	0	80	96	2.4496940743108	4.13406155567006e-08	0.000172708787428376
chr10	12620000	12630000	chr10	12690000	12700000	20	0	78	72	2.59244357104048	4.93828348375336e-08	0.000200579862723789
chr10	12620000	12630000	chr10	12740000	12750000	34	38	144	165	1.7283214396117	4.18927157405271e-06	0.00850709951762515
chr10	12630000	12640000	chr10	12650000	12660000	56	0	110	100	1.6313280272681	3.22355607879276e-05	0.043518752981974
chr10	12630000	12640000	chr10	12680000	12690000	55	0	134	146	2.06566637928942	6.31517207871534e-08	0.000248996781938562
chr10	12630000	12640000	chr10	12690000	12700000	44	0	113	110	2.05496008686337	3.70201543756944e-07	0.00112728555462443
chr10	12630000	12640000	chr10	12700000	12710000	29	0	66	77	2.00029142056867	8.42636703742237e-06	0.0149323607838192
chr10	12630000	12640000	chr10	12740000	12750000	63	41	216	229	1.752539496049	7.27354494174752e-07	0.00198612555988775
chr10	12660000	12670000	chr10	12680000	12690000	29	0	91	111	2.49371122241739	1.21401681415404e-08	6.02315425638427e-05
chr10	12660000	12670000	chr10	12740000	12750000	31	18	120	123	1.96537216182686	8.206489101775e-07	0.00215684021340569
chr10	12670000	12680000	chr10	12690000	12700000	44	34	160	167	1.7137828942324	3.9369596647629e-06	0.0080458720088832
chr10	12670000	12680000	chr10	12720000	12730000	0	7	36	41	3.02637229238045	6.14667210149464e-06	0.0114599167277826
chr10	12670000	12680000	chr10	12740000	12750000	41	27	187	202	2.16767027543265	6.25066050452639e-09	3.38028901793103e-05
chr10	12670000	12680000	chr10	12750000	12760000	26	20	102	94	1.73721468210609	3.2971327590169e-05	0.0444434948508697
chr10	12680000	12690000	chr10	12700000	12710000	32	0	90	99	2.26247291621392	1.8026995640645e-07	0.000611528495566128
chr10	12680000	12690000	chr10	12720000	12730000	13	0	56	61	2.8355675114168	1.28284271683682e-07	0.000458270943078417
chr10	12680000	12690000	chr10	12740000	12750000	43	34	229	276	2.35497819069312	1.01496071160161e-10	9.13041418835227e-07
chr10	12680000	12690000	chr10	12750000	12760000	33	24	127	145	1.89999431782854	1.02708409011961e-06	0.0026444928903387
chr10	12690000	12700000	chr10	12710000	12720000	23	0	88	78	2.54283842984133	2.93483859527422e-08	0.000129078837907223
chr10	12690000	12700000	chr10	12720000	12730000	26	0	66	78	2.16290927172018	2.22298457106277e-06	0.00497410684780702
chr10	12690000	12700000	chr10	12740000	12750000	52	34	294	263	2.35215917237426	4.82310909548472e-11	4.68534555031191e-07
chr10	12690000	12700000	chr10	12750000	12760000	37	23	161	148	2.02081833907944	1.36927903343449e-07	0.000486558057417339
chr10	12700000	12710000	chr10	12740000	12750000	50	43	239	269	2.08912357214111	4.49329803198677e-09	2.53658299392779e-05
chr10	12710000	12720000	chr10	12740000	12750000	67	46	231	223	1.66125799231126	2.43060400895551e-06	0.00533576297250932
chr10	12710000	12720000	chr10	12750000	12760000	16	16	82	118	2.26952966163946	1.86446398229151e-07	0.000630726857049419
chr10	12720000	12730000	chr10	12740000	12750000	101	67	310	415	1.76123386501006	1.24149342674629e-07	0.000444960661457119
chr10	12730000	12740000	chr10	12750000	12760000	67	35	170	212	1.56795805712133	1.19992808752989e-05	0.019780799781799
chr10	13840000	13850000	chr10	13860000	13870000	33	0	0	0	-7.14427392368461	3.60027711160947e-06	0.00743006867098225
chr10	14640000	14650000	chr10	14680000	14690000	110	75	293	346	1.44145292540891	1.38370458652818e-05	0.0222180536455817
chr10	14640000	14650000	chr10	14690000	14700000	132	72	331	337	1.38040504255972	2.60646346373217e-05	0.0362040850850804
chr10	14650000	14660000	chr10	14670000	14680000	29	0	102	82	2.36754318597461	8.72293828549151e-08	0.000327538074265239
chr10	14650000	14660000	chr10	14680000	14690000	61	0	180	159	2.19899869951	5.10842589464956e-09	2.83886976531544e-05
chr10	14650000	14660000	chr10	14700000	14710000	58	28	163	159	1.57439766843649	1.8655727782114e-05	0.0277228246786352
chr10	14660000	14670000	chr10	14680000	14690000	41	0	118	142	2.37005767374167	3.87897216843584e-09	2.2240880567311e-05
chr10	14680000	14690000	chr10	14700000	14710000	90	59	238	287	1.47123442738187	1.49587454680748e-05	0.0237454394138911
chr10	14680000	14690000	chr10	14780000	14790000	12	0	49	38	2.53038500787698	1.20387477790226e-05	0.0198085968218306
chr10	14680000	14690000	chr10	14860000	14870000	13	0	33	52	2.37448419153909	3.73993728618703e-05	0.0481471656448424
chr10	14960000	14970000	chr10	14980000	14990000	0	0	35	0	7.00694544913528	6.19044801423296e-06	0.0114692921581962
chr10	15220000	15230000	chr10	15240000	15250000	113	78	40	0	-2.56841665283325	1.7897404083472e-09	1.14163204547875e-05
chr10	15240000	15250000	chr10	15270000	15280000	53	22	0	0	-8.38549611605086	1.05695405955375e-12	1.74596233015084e-08
chr10	15870000	15880000	chr10	15890000	15900000	0	0	30	44	8.04336967850615	8.59668987542396e-11	7.80670585381513e-07
chr10	16680000	16690000	chr10	16700000	16710000	0	15	51	52	2.35213602904444	1.99759715232956e-05	0.0295810006059262
chr10	16880000	16890000	chr10	17290000	17300000	40	0	0	0	-7.41877965930611	3.17012826599372e-07	0.000982506438674675
chr10	17440000	17450000	chr10	17460000	17470000	46	48	21	0	-2.49593687299193	1.71148770299917e-06	0.00397956627261328
chr10	17450000	17460000	chr10	17470000	17480000	100	75	32	35	-1.73031818051592	1.35108093402368e-05	0.0217115378418327
chr10	17480000	17490000	chr10	17550000	17560000	0	0	25	41	7.87723998441116	7.96062137366241e-10	5.5367221947032e-06
chr10	17530000	17540000	chr10	17550000	17560000	0	0	36	26	7.80081060181924	2.09601084164712e-09	1.29493132420246e-05
chr10	17550000	17560000	chr10	17580000	17590000	0	0	19	37	7.63877486174896	1.41547811969595e-08	6.82255369361122e-05
chr10	17690000	17700000	chr10	17720000	17730000	52	47	225	248	1.89403219667422	9.65054338732447e-08	0.00035796144456361
chr10	22530000	22540000	chr10	22590000	22600000	0	0	46	36	8.20138413262793	9.40083609995628e-12	1.11208714171059e-07
chr10	22870000	22880000	chr10	22930000	22940000	57	0	0	0	-7.92456223967682	1.17336570454722e-09	7.80879628807941e-06
chr10	22930000	22940000	chr10	22960000	22970000	120	0	0	0	-8.98865444927998	1.38617478895428e-17	7.42052175579409e-13
chr10	22940000	22950000	chr10	23230000	23240000	0	0	11	34	7.31901219874818	3.93836567210818e-07	0.00116980880646879
chr10	23660000	23670000	chr10	23680000	23690000	0	0	58	0	7.73226589954657	5.25738558294782e-09	2.90558898322688e-05
chr10	24650000	24660000	chr10	24670000	24680000	0	0	22	42	7.83071927971722	1.49064017550903e-09	9.60584564158016e-06
chr10	24660000	24670000	chr10	24750000	24760000	4	0	38	34	3.76832520249607	6.32322356116597e-07	0.00175209042800131
chr10	24670000	24680000	chr10	24700000	24710000	0	0	30	20	7.49318019558979	7.17790446834014e-08	0.000277043300829357
chr10	24670000	24680000	chr10	24750000	24760000	3	0	53	62	4.81951995392402	1.19537999597403e-11	1.3776588476132e-07
chr10	24700000	24710000	chr10	24750000	24760000	12	0	39	47	2.50672012498407	1.75056854130651e-05	0.0267773572117981
chr10	24720000	24730000	chr10	24750000	24760000	10	0	48	68	3.18359198676104	1.77268550371019e-08	8.40179659667295e-05
chr10	24730000	24740000	chr10	24750000	24760000	18	0	66	83	2.7246467130885	2.10239906327508e-08	9.65050074194793e-05
chr10	24750000	24760000	chr10	24770000	24780000	15	0	44	47	2.27855091722609	3.38726920668486e-05	0.0455015552775748
chr10	24750000	24760000	chr10	24780000	24790000	9	0	41	42	2.85786755791652	4.03463124097993e-06	0.00822627061444034
chr10	24750000	24760000	chr10	24790000	24800000	8	0	41	30	2.80390343507139	1.94278152658328e-05	0.0288159145498897
chr10	24750000	24760000	chr10	24800000	24810000	4	0	22	30	3.29812751811356	2.61472443854091e-05	0.0362245030139256
chr10	24860000	24870000	chr10	24880000	24890000	0	0	52	0	7.57524371367653	2.76993055469767e-08	0.000122025898649921
chr10	25190000	25200000	chr10	25230000	25240000	0	0	41	42	8.21430429148038	7.18007597284474e-12	8.70875503430758e-08
chr10	27040000	27050000	chr10	27060000	27070000	0	0	21	31	7.53669424590372	4.93971572935751e-08	0.000200579862723789
chr10	27610000	27620000	chr10	27630000	27640000	0	0	41	37	8.12710046950239	2.51242974243304e-11	2.64214278833586e-07
chr10	29950000	29960000	chr10	29970000	29980000	82	55	30	20	-1.7854334143101	3.35558214784402e-05	0.0450954618065562
chr10	30690000	30700000	chr10	30820000	30830000	0	0	0	73	7.996410522683	1.62468440688873e-10	1.36656598153805e-06
chr10	30710000	30720000	chr10	30750000	30760000	0	0	33	47	8.15588437262276	1.7779315597778e-11	1.94756509842572e-07
chr10	30710000	30720000	chr10	30820000	30830000	0	0	103	96	9.47482222675466	2.19327268642502e-21	2.46628857478879e-16
chr10	30710000	30720000	chr10	30830000	30840000	0	0	37	0	7.08665005347708	3.18732066072901e-06	0.00663100073422902
chr10	30730000	30740000	chr10	30820000	30830000	0	0	0	80	8.12781258403167	2.51019378370052e-11	2.64214278833586e-07
chr10	30750000	30760000	chr10	30770000	30780000	0	0	95	89	9.36181424242415	2.86967157842817e-20	2.57288362471138e-15
chr10	30750000	30760000	chr10	30820000	30830000	0	0	85	76	9.17028205336575	1.78327742123667e-18	1.14756714448282e-13
chr10	30800000	30810000	chr10	30820000	30830000	57	0	127	133	1.90997626489339	6.11463912792302e-07	0.00169877841070375
chr10	30980000	30990000	chr10	31030000	31040000	118	0	185	198	1.44134571518178	3.24108379482279e-05	0.0437333817834942
chr10	30980000	30990000	chr10	31040000	31050000	62	0	114	127	1.68182788956405	1.00602933316464e-05	0.0172477852951478
chr10	31010000	31020000	chr10	31030000	31040000	196	155	546	571	1.31781552232958	2.20782720805163e-05	0.0322083865731391
chr10	31030000	31040000	chr10	31050000	31060000	146	116	445	426	1.38205546162239	1.49381476071401e-05	0.0237174186173623
chr10	31030000	31040000	chr10	31070000	31080000	117	76	393	392	1.6833917968903	3.10007681899451e-07	0.000962796994688793
chr10	31030000	31040000	chr10	31270000	31280000	20	17	90	92	1.937137152274	8.25928437322329e-06	0.0148525221069045
chr10	31030000	31040000	chr10	31280000	31290000	15	0	63	66	2.77605828839762	5.83570668646798e-08	0.000231156344101868
chr10	31030000	31040000	chr10	32050000	32060000	6	0	28	34	2.99868648650793	3.69854785338036e-05	0.0477843834873339
chr10	31040000	31050000	chr10	31060000	31070000	0	0	263	0	9.91234104550108	2.44084469403449e-26	6.68431795171757e-21
chr10	31040000	31050000	chr10	31070000	31080000	128	87	344	366	1.37934566072015	2.32764427737474e-05	0.0336149239827913
chr10	31040000	31050000	chr10	31140000	31150000	0	0	43	0	7.30225703982336	4.18263177806042e-07	0.00123245093655691
chr10	31040000	31050000	chr10	31180000	31190000	0	0	28	37	7.85877281181048	1.06809155968633e-09	7.18540390672847e-06
chr10	31040000	31050000	chr10	31250000	31260000	12	5	45	72	2.42362336445089	2.40780999319495e-06	0.0052888971321795
chr10	31040000	31050000	chr10	31260000	31270000	0	0	43	0	7.30225703982336	4.18263177806042e-07	0.00123245093655691
chr10	31040000	31050000	chr10	31280000	31290000	9	0	46	35	2.82799154682061	6.13417274860592e-06	0.0114438378620248
chr10	31040000	31050000	chr10	31290000	31300000	0	0	44	0	7.33526049415395	2.99707102256761e-07	0.000932126129383237
chr10	31040000	31050000	chr10	31300000	31310000	0	0	48	0	7.46022215934379	1.00890895011617e-07	0.000370206262353497
chr10	31070000	31080000	chr10	31250000	31260000	22	13	95	104	2.15700788469834	6.15965893767446e-07	0.00171057756952995
chr10	31070000	31080000	chr10	31270000	31280000	21	7	78	116	2.4491526019484	3.40983260776174e-08	0.000148316997083893
chr10	31070000	31080000	chr10	31290000	31300000	19	15	75	83	1.85601434293774	3.24080628309669e-05	0.0437311030089084
chr10	31140000	31150000	chr10	31180000	31190000	0	0	49	65	8.66640334442246	5.89991902130801e-14	1.4411962748437e-09
chr10	31140000	31150000	chr10	31250000	31260000	7	10	69	63	2.57558356403847	3.65954441696193e-07	0.001117753143356
chr10	31180000	31190000	chr10	31200000	31210000	0	0	55	32	8.29131459102798	2.14559094527008e-12	3.12721356240818e-08
chr10	31180000	31190000	chr10	31270000	31280000	8	3	44	47	2.68584257891805	6.65373501392629e-06	0.0122319398570884
chr10	31220000	31230000	chr10	31250000	31260000	17	18	90	104	2.09871092752013	1.38731607084281e-06	0.0033865907122256
chr10	31250000	31260000	chr10	31270000	31280000	35	33	185	207	2.16205051827221	6.47130891019429e-09	3.49210739589559e-05
chr10	31250000	31260000	chr10	31280000	31290000	12	18	72	91	2.05593951941084	7.72534217796145e-06	0.0139609445740868
chr10	31990000	32000000	chr10	32010000	32020000	12	0	36	53	2.55229949215047	9.78974831065521e-06	0.016868528720976
chr10	32420000	32430000	chr10	32440000	32450000	9	0	34	51	2.88556216652086	3.1662855305899e-06	0.0066283446103228
chr10	32430000	32440000	chr10	32450000	32460000	33	0	73	94	2.03949881115236	3.31323724338929e-06	0.00687732313965876
chr10	33370000	33380000	chr10	33390000	33400000	0	42	0	0	-7.70196512224169	1.65281940363561e-08	7.88159913188252e-05
chr10	35320000	35330000	chr10	35340000	35350000	0	0	44	49	8.37648675310118	5.02671393144678e-13	9.48252601251444e-09
chr10	35500000	35510000	chr10	35830000	35840000	8	0	37	35	2.81968220160468	1.87436289753096e-05	0.027849897568353
chr10	35780000	35790000	chr10	35830000	35840000	0	0	15	31	7.355821796396	2.79003183035062e-07	0.000873854119453956
chr10	35800000	35810000	chr10	35830000	35840000	0	0	44	29	8.037001262714	8.84820631307548e-11	7.99902092363155e-07
chr10	35810000	35820000	chr10	35830000	35840000	0	0	40	51	8.34293697580422	8.96588700836267e-13	1.5070304626732e-08
chr10	43750000	43760000	chr10	43840000	43850000	35	33	8	0	-3.39306227854576	2.35324104777729e-07	0.000768436662242689
chr10	43760000	43770000	chr10	43800000	43810000	33	0	0	0	-7.14427392368461	3.60027711160947e-06	0.00743006867098225
chr10	43760000	43770000	chr10	43840000	43850000	48	43	19	0	-2.58390958793931	1.20319921359262e-06	0.00297630555672342
chr10	43770000	43780000	chr10	43840000	43850000	57	49	34	0	-1.96587318198395	2.53448524093979e-05	0.0355388971079813
chr10	43800000	43810000	chr10	43840000	43850000	90	55	47	0	-1.93128609614904	7.53709045820443e-06	0.0136618342156888
chr10	48530000	48540000	chr10	48590000	48600000	5	0	36	41	3.55725409722067	5.0508353978468e-07	0.00146764939410824
chr10	48540000	48550000	chr10	48560000	48570000	8	0	42	39	2.98757680482005	3.01436457026136e-06	0.00647703683076569
chr10	48540000	48550000	chr10	48590000	48600000	7	0	47	26	3.03177786593009	5.89515448684049e-06	0.0113179090188254
chr10	48560000	48570000	chr10	48590000	48600000	0	0	42	38	8.16345901119458	1.71282374132221e-11	1.90055167835554e-07
chr10	48590000	48600000	chr10	48610000	48620000	0	0	44	55	8.46445420424709	1.95901299712213e-12	2.9036337730695e-08
chr10	48590000	48600000	chr10	48620000	48630000	0	0	26	36	7.79015666163895	2.72094525335581e-09	1.63461121087118e-05
chr10	49420000	49430000	chr10	49540000	49550000	0	0	36	31	7.90938115362352	5.59562665825564e-10	4.10757566133849e-06
chr10	49430000	49440000	chr10	49540000	49550000	0	0	40	54	8.38862459755783	3.86234782239155e-13	7.67941375569108e-09
chr10	49470000	49480000	chr10	49540000	49550000	0	0	64	56	8.74740714195485	1.24018463493012e-14	3.52330940907006e-10
chr10	49480000	49490000	chr10	49530000	49540000	0	0	28	36	7.83695241970451	1.45310191447183e-09	9.41518827034102e-06
chr10	49480000	49490000	chr10	49540000	49550000	0	0	55	69	8.78835549047895	5.68280181540219e-15	1.78168848935707e-10
chr10	49490000	49500000	chr10	49510000	49520000	14	11	67	67	2.06082527501172	1.76944204327795e-05	0.0269916919623184
chr10	49490000	49500000	chr10	49530000	49540000	18	16	85	107	2.13018066082108	8.88476644736728e-07	0.0023300858561942
chr10	49490000	49500000	chr10	49540000	49550000	45	31	148	178	1.74937301098488	2.55993241376145e-06	0.00560140364705751
chr10	49500000	49510000	chr10	49530000	49540000	0	0	72	77	9.05554710686406	1.89529115440321e-17	9.83215014312476e-13
chr10	49500000	49510000	chr10	49540000	49550000	0	0	101	119	9.61507983433072	7.30960970710602e-23	1.07393479429402e-17
chr10	49510000	49520000	chr10	49530000	49540000	13	14	103	108	2.59395271159742	6.77337735574762e-09	3.64241760327648e-05
chr10	49510000	49520000	chr10	49540000	49550000	39	29	139	142	1.69463218698719	7.68947233227354e-06	0.0139123601181392
chr10	49520000	49530000	chr10	49540000	49550000	0	0	263	339	11.0642458850922	6.090904558267e-41	1.53248453003216e-34
chr10	49530000	49540000	chr10	49550000	49560000	0	0	114	131	9.77061430166489	1.21564591593864e-24	2.48413478739276e-19
chr10	49530000	49540000	chr10	49560000	49570000	0	0	51	92	8.98741173116599	8.30422408641675e-17	3.78593055785937e-12
chr10	49530000	49540000	chr10	49590000	49600000	7	0	50	54	3.52564041870828	1.15962263207536e-08	5.77178077998526e-05
chr10	49530000	49540000	chr10	49620000	49630000	0	0	36	46	8.19316869479572	9.79800612237176e-12	1.14554687828825e-07
chr10	49540000	49550000	chr10	49560000	49570000	0	0	153	161	10.1298703223442	5.56405487546967e-29	2.69865644392247e-23
chr10	49540000	49550000	chr10	49570000	49580000	0	0	75	90	9.20038294793935	9.48493743395398e-19	6.43893534940943e-14
chr10	49540000	49550000	chr10	49590000	49600000	26	0	59	99	2.2896549305308	4.01505434444427e-07	0.00119056712439913
chr10	49540000	49550000	chr10	49600000	49610000	18	17	93	97	2.07466321948293	1.98159693500559e-06	0.00455604774450527
chr10	49540000	49550000	chr10	49610000	49620000	0	0	58	60	8.7203128172129	2.08766604033078e-14	5.58417235388767e-10
chr10	49540000	49550000	chr10	49620000	49630000	0	0	50	61	8.62946066773299	1.04610237131665e-13	2.41469339074136e-09
chr10	49540000	49550000	chr10	49630000	49640000	0	0	43	33	8.09244159800836	4.49431665529648e-11	4.44532529098963e-07
chr10	49540000	49550000	chr10	49710000	49720000	0	0	22	30	7.53795155789624	4.9199975944707e-08	0.000200223509868777
chr10	49590000	49600000	chr10	49620000	49630000	13	0	44	46	2.46245990744575	1.41709836666756e-05	0.0226859474152162
chr10	49620000	49630000	chr10	49640000	49650000	0	0	22	41	7.8084722666468	2.02998163493466e-09	1.26227418735999e-05
chr10	49990000	50000000	chr10	50010000	50020000	33	23	0	0	-7.9923400721268	3.74235389378242e-10	2.88001282256603e-06
chr10	50280000	50290000	chr10	50300000	50310000	25	0	62	60	1.9840946126649	2.66614677702212e-05	0.0367717250739024
chr10	52100000	52110000	chr10	52120000	52130000	0	0	32	27	7.72705166354984	5.34453103196586e-09	2.93842199349042e-05
chr10	61410000	61420000	chr10	61430000	61440000	0	0	15	31	7.355821796396	2.79003183035062e-07	0.000873854119453956
chr10	61480000	61490000	chr10	61660000	61670000	4	4	31	43	2.81350252111855	2.43506159052157e-05	0.0347926563071143
chr10	61530000	61540000	chr10	61660000	61670000	3	3	31	31	2.96732893972901	3.57240477830886e-05	0.0468183175576106
chr10	61550000	61560000	chr10	61640000	61650000	6	1	32	33	2.8461446479024	3.76260486213506e-05	0.0484146446313343
chr10	61560000	61570000	chr10	61660000	61670000	15	9	77	88	2.42440569234222	2.70864101905994e-07	0.000858001110196092
chr10	61580000	61590000	chr10	61660000	61670000	20	13	76	80	1.88817916681544	3.05708503086656e-05	0.0414842089973285
chr10	61590000	61600000	chr10	61640000	61650000	22	14	114	108	2.274293296701	7.6016011335174e-08	0.000287174023813121
chr10	61590000	61600000	chr10	61660000	61670000	46	20	141	135	1.73539191665782	4.57588341091723e-06	0.00895911280532289
chr10	61600000	61610000	chr10	61630000	61640000	17	17	78	100	2.01653819241929	5.24169682977902e-06	0.0101609057522274
chr10	61600000	61610000	chr10	61640000	61650000	26	18	112	128	2.09287568424559	2.62406989691081e-07	0.000847592473351572
chr10	61600000	61610000	chr10	61660000	61670000	42	22	147	168	1.95905132977697	2.4721313597278e-07	0.00080438862384307
chr10	61610000	61620000	chr10	61640000	61650000	22	12	91	99	2.13457122508323	1.01903701490664e-06	0.00263185350257695
chr10	61610000	61620000	chr10	61660000	61670000	35	29	131	170	1.87154844434689	8.66592956240121e-07	0.00227415662225006
chr10	61620000	61630000	chr10	61640000	61650000	30	35	204	244	2.40888110861176	1.20612502442207e-10	1.04778116240059e-06
chr10	61620000	61630000	chr10	61660000	61670000	76	52	266	291	1.77457319394184	2.46516127736583e-07	0.000802250368120236
chr10	61630000	61640000	chr10	61650000	61660000	30	26	122	172	2.02619161420375	1.54938998406302e-07	0.000531600372762028
chr10	61630000	61640000	chr10	61660000	61670000	81	61	281	380	1.86271515665159	4.15675943294212e-08	0.000173405099513705
chr10	61640000	61650000	chr10	61660000	61670000	103	77	441	606	2.18457797317434	2.97799840201694e-11	3.08659413468204e-07
chr10	61640000	61650000	chr10	61670000	61680000	19	8	60	76	1.98733652169953	2.19286557310012e-05	0.0320021442430925
chr10	61660000	61670000	chr10	62330000	62340000	5	3	28	45	2.80141876747803	1.4924359660646e-05	0.0236973966308228
chr10	62250000	62260000	chr10	62330000	62340000	7	3	53	32	2.72875450158327	9.90542095941766e-06	0.0170539728845028
chr10	62290000	62300000	chr10	62320000	62330000	26	0	75	102	2.45560913537668	3.61921602838042e-08	0.000153348480130441
chr10	62300000	62310000	chr10	62320000	62330000	17	0	66	87	2.84151158122768	5.95736876604744e-09	3.22861958200574e-05
chr10	62300000	62310000	chr10	62330000	62340000	39	16	105	123	1.71917485777798	1.42229094995529e-05	0.0227288428646434
chr10	62320000	62330000	chr10	62340000	62350000	20	0	51	61	2.17079632471475	1.43922523908852e-05	0.022957538757114
chr10	62320000	62330000	chr10	62350000	62360000	15	0	50	49	2.39995722817762	9.08653798495454e-06	0.0157140116223578
chr10	62320000	62330000	chr10	62360000	62370000	22	0	72	64	2.31971043776812	1.03268155210275e-06	0.00265221490508926
chr10	62320000	62330000	chr10	62370000	62380000	7	0	38	53	3.33088022226011	1.74693434932726e-07	0.000594766433729678
chr10	62330000	62340000	chr10	62350000	62360000	27	28	143	147	2.03064928860237	1.99855658257243e-07	0.000657523482324893
chr10	62330000	62340000	chr10	62360000	62370000	36	27	129	156	1.82118177708075	2.10495758102565e-06	0.00480427985414141
chr10	62330000	62340000	chr10	62370000	62380000	21	14	75	104	1.99623767300647	5.16466750110091e-06	0.0100270369380887
chr10	63640000	63650000	chr10	63810000	63820000	0	18	58	58	2.25977796647783	1.80031155476242e-05	0.0270543435351308
chr10	63690000	63700000	chr10	63720000	63730000	31	0	74	102	2.20101030633938	5.67293186782656e-07	0.00159221553418435
chr10	63770000	63780000	chr10	63790000	63800000	52	0	0	0	-7.79341154472843	5.85489273348367e-09	3.17436434400873e-05
chr10	63790000	63800000	chr10	63930000	63940000	71	33	0	0	-8.86049484183422	1.87521340812034e-16	8.0650885181465e-12
chr10	63790000	63800000	chr10	64010000	64020000	37	0	0	0	-7.30747141275122	8.96247174922098e-07	0.00234420317053495
chr10	63810000	63820000	chr10	63870000	63880000	0	44	118	127	2.03168515436898	9.76607683099859e-07	0.00253218156237796
chr10	63810000	63820000	chr10	63970000	63980000	0	28	72	92	2.11098533533141	6.83396618204356e-06	0.0125535234393268
chr10	63830000	63840000	chr10	63870000	63880000	0	0	51	52	8.52491186683879	6.7424679264377e-13	1.20100478445031e-08
chr10	63870000	63880000	chr10	63920000	63930000	0	0	0	41	7.16977717894038	1.55481928737784e-06	0.00372545288204512
chr10	63910000	63920000	chr10	63930000	63940000	124	96	0	0	-9.96736729452841	4.84616849848452e-28	1.89998921508566e-22
chr10	64370000	64380000	chr10	64390000	64400000	62	67	283	317	1.84545494332772	8.3089899505068e-08	0.000312753178592038
chr10	64370000	64380000	chr10	64400000	64410000	28	14	104	127	2.11497250117902	2.6448934141503e-07	0.000853092430891314
chr10	64370000	64380000	chr10	64410000	64420000	13	10	125	119	3.04471283095073	1.08014353759641e-11	1.24914178392083e-07
chr10	64370000	64380000	chr10	64440000	64450000	22	14	112	112	2.28622079936241	6.07245539010835e-08	0.000240321302417454
chr10	64370000	64380000	chr10	64570000	64580000	56	41	180	182	1.55014168982062	1.71646436150913e-05	0.0263624329231217
chr10	64370000	64380000	chr10	64610000	64620000	24	17	96	109	1.96631004480159	2.89613464030484e-06	0.00624165002226507
chr10	64400000	64410000	chr10	64490000	64500000	24	14	91	91	1.91309008734868	8.21349630958853e-06	0.0147734819725455
chr10	64400000	64410000	chr10	64570000	64580000	14	11	72	70	2.14479937880199	6.65959637845462e-06	0.012242156083558
chr10	64410000	64420000	chr10	64430000	64440000	0	0	54	0	7.62949887962655	1.46797978183792e-08	7.04356295718631e-05
chr10	64410000	64420000	chr10	64440000	64450000	18	0	69	90	2.81693361237966	4.96277177240092e-09	2.78094415106033e-05
chr10	64410000	64420000	chr10	64480000	64490000	0	0	61	0	7.8048057401889	2.06500732335159e-09	1.27911427775553e-05
chr10	64410000	64420000	chr10	64530000	64540000	0	0	34	0	6.96537906629193	8.63651603047098e-06	0.015090695157693
chr10	64410000	64420000	chr10	64570000	64580000	16	9	60	78	2.10895033938997	1.16983814024051e-05	0.0196114192616603
chr10	64420000	64430000	chr10	64440000	64450000	23	0	55	68	2.10826346583518	1.02109367616433e-05	0.0174645941489255
chr10	64440000	64450000	chr10	64480000	64490000	26	0	86	100	2.52932516411564	1.17679107165425e-08	5.85000018393155e-05
chr10	64480000	64490000	chr10	64530000	64540000	0	0	35	0	7.00694544913528	6.19044801423296e-06	0.0114692921581962
chr10	64570000	64580000	chr10	64600000	64610000	25	7	93	84	2.14127786199043	1.04570843696882e-06	0.00267058265428443
chr10	64610000	64620000	chr10	64740000	64750000	3	4	34	38	2.95995182280475	1.91872448080232e-05	0.0284737807592073
chr10	64610000	64620000	chr10	64750000	64760000	4	2	43	51	3.57278272575747	3.41315357901267e-08	0.000148445409408979
chr10	64730000	64740000	chr10	64750000	64760000	0	0	41	39	8.16261908283245	1.71992280410319e-11	1.90270218612071e-07
chr10	65430000	65440000	chr10	65460000	65470000	0	0	44	43	8.28278343973959	2.24481500644172e-12	3.23153287437638e-08
chr10	65440000	65450000	chr10	65460000	65470000	0	0	40	32	8.01403173248344	1.49960737723412e-10	1.28855292304045e-06
chr10	69540000	69550000	chr10	69570000	69580000	118	0	219	251	1.73454921086916	4.97047970162925e-07	0.00144607444411278
chr10	69540000	69550000	chr10	69580000	69590000	0	0	78	118	9.44421393006418	4.07020673668161e-21	4.40461360919745e-16
chr10	69540000	69550000	chr10	69590000	69600000	0	0	123	133	9.8350318495578	2.46254140123177e-25	5.83134728894486e-20
chr10	69540000	69550000	chr10	69920000	69930000	0	0	46	51	8.43713482270106	3.28871307880305e-12	4.43671420451549e-08
chr10	69540000	69550000	chr10	69960000	69970000	0	0	31	7	7.11331804725591	2.33078450865272e-06	0.00512978260603885
chr10	69570000	69580000	chr10	69590000	69600000	70	0	234	271	2.57348240382247	1.5379254810616e-12	2.37298777540357e-08
chr10	69570000	69580000	chr10	69910000	69920000	4	0	24	32	3.40392680211555	9.13757310385855e-06	0.0157920941760952
chr10	69900000	69910000	chr10	69920000	69930000	0	0	42	61	8.51890719011286	8.41718880573056e-13	1.45991044553073e-08
chr10	69920000	69930000	chr10	69940000	69950000	0	0	48	48	8.42398636267131	3.5013283953568e-12	4.66415176489536e-08
chr10	69920000	69930000	chr10	69950000	69960000	0	0	31	42	8.02511121082843	1.15393202603463e-10	1.01160888451522e-06
chr10	70060000	70070000	chr10	70080000	70090000	25	0	78	75	2.30808780113403	4.48696676366187e-07	0.00131692081952954
chr10	70600000	70610000	chr10	70620000	70630000	0	34	0	0	-7.39732165218522	3.63584916784774e-07	0.00111183249762363
chr10	70760000	70770000	chr10	70780000	70790000	0	0	66	0	7.91814096802231	4.34974967749298e-10	3.26201568427809e-06
chr10	70760000	70770000	chr10	70820000	70830000	0	0	78	70	9.04894634280762	2.3435525874126e-17	1.20056754454725e-12
chr10	70770000	70780000	chr10	70820000	70830000	0	41	101	114	1.94530008441168	4.97639294345398e-06	0.00971115256703108
chr10	70780000	70790000	chr10	70820000	70830000	0	0	121	134	9.82894693867808	2.56507912153134e-25	6.03863726568812e-20
chr10	70990000	71000000	chr10	71130000	71140000	0	0	32	44	8.08274217454116	4.70661485192124e-11	4.58102243056071e-07
chr10	70990000	71000000	chr10	71140000	71150000	0	0	36	54	8.3243549770538	1.20912475201726e-12	1.920115862707e-08
chr10	70990000	71000000	chr10	71170000	71180000	0	0	30	38	7.924276643448	4.233200985747e-10	3.18469777930418e-06
chr10	71020000	71030000	chr10	71140000	71150000	35	0	0	0	-7.22815319973418	1.80482739155556e-06	0.00417681777038079
chr10	72320000	72330000	chr10	72340000	72350000	39	0	150	154	2.66714482280089	2.22825456186447e-11	2.39012452035617e-07
chr10	72320000	72330000	chr10	72350000	72360000	47	0	120	92	1.89416370531876	2.41324263975335e-06	0.00529996269549419
chr10	72320000	72330000	chr10	72370000	72380000	37	0	96	113	2.20175776408957	1.49058555021472e-07	0.000512079866090892
chr10	72340000	72350000	chr10	72400000	72410000	0	0	30	22	7.54797663272671	3.79495917651242e-08	0.000159785761840607
chr10	72340000	72350000	chr10	72430000	72440000	0	0	37	21	7.70875992277358	7.11594319967399e-09	3.79721406239083e-05
chr10	72350000	72360000	chr10	72370000	72380000	67	0	116	143	1.67409472085421	9.13304730571886e-06	0.0157856278208365
chr10	73290000	73300000	chr10	73310000	73320000	0	0	25	31	7.64582493708086	1.38229278061002e-08	6.70919317045846e-05
chr10	73890000	73900000	chr10	73920000	73930000	55	0	134	155	2.10996433771637	3.00866057624917e-08	0.000132109143872254
chr10	73890000	73900000	chr10	73970000	73980000	47	45	172	239	1.78979631660914	7.69589364449411e-07	0.00206140469197281
chr10	73890000	73900000	chr10	74030000	74040000	41	25	140	145	1.76631479661834	3.01399421207498e-06	0.00647658672783828
chr10	73890000	73900000	chr10	74040000	74050000	10	0	41	48	2.80911852687141	2.71874079537041e-06	0.00590677067463444
chr10	73890000	73900000	chr10	74090000	74100000	33	30	144	165	1.93021120331637	5.00475821565921e-07	0.0014556263878865
chr10	73900000	73910000	chr10	73920000	73930000	48	0	130	119	2.09193120577523	1.12996479847432e-07	0.000407308802967531
chr10	73900000	73910000	chr10	73970000	73980000	39	35	125	166	1.60986185441787	1.95068839394184e-05	0.0289278623814104
chr10	73920000	73930000	chr10	73970000	73980000	71	41	197	214	1.53706278738498	1.2963857854298e-05	0.0208784393300645
chr10	73920000	73930000	chr10	74090000	74100000	31	22	113	102	1.67095193268285	3.17302714295084e-05	0.0428869391270002
chr10	73970000	73980000	chr10	74010000	74020000	115	65	264	336	1.39909822832942	2.73404803181865e-05	0.0376501786149975
chr10	73970000	73980000	chr10	74030000	74040000	106	73	300	349	1.51100964183951	5.24969854276136e-06	0.0101749470117913
chr10	73980000	73990000	chr10	74090000	74100000	60	33	188	190	1.68679485704856	2.8643282927246e-06	0.00618933835875154
chr10	74010000	74020000	chr10	74030000	74040000	349	206	824	958	1.34790515916842	7.69632044964553e-06	0.0139228729955459
chr10	74010000	74020000	chr10	74090000	74100000	177	96	427	437	1.33279151002332	2.8065157167912e-05	0.0386164168952697
chr10	74020000	74030000	chr10	74090000	74100000	130	92	364	459	1.54040301762692	2.07576881110578e-06	0.00474195319895565
chr10	74030000	74040000	chr10	74050000	74060000	580	364	1299	1458	1.20875002222905	3.75878888755171e-05	0.0483712944969961
chr10	74030000	74040000	chr10	74090000	74100000	186	122	497	671	1.57700671686553	4.96031491659382e-07	0.0014444255175848
chr10	74040000	74050000	chr10	74090000	74100000	112	89	342	405	1.53821612966289	2.82245739855383e-06	0.00610705749377578
chr10	74050000	74060000	chr10	74080000	74090000	562	383	1288	1531	1.23255409930127	2.63566143331988e-05	0.0363736999604431
chr10	74050000	74060000	chr10	74090000	74100000	342	235	927	1033	1.420246410635	2.32318129385858e-06	0.00511388757913445
chr10	74060000	74070000	chr10	74080000	74090000	415	268	992	1099	1.27472259632255	1.89414434737039e-05	0.0281294721416857
chr10	74060000	74070000	chr10	74090000	74100000	202	129	535	586	1.41996806879008	5.33177988509029e-06	0.0103153503730196
chr10	74780000	74790000	chr10	74820000	74830000	13	0	33	52	2.37448419153909	3.73993728618703e-05	0.0481471656448424
chr10	74780000	74790000	chr10	74830000	74840000	0	0	44	49	8.37648675310118	5.02671393144678e-13	9.48252601251444e-09
chr10	74810000	74820000	chr10	74830000	74840000	0	0	67	62	8.85055492472584	1.59646569916707e-15	5.59337388894754e-11
chr10	75210000	75220000	chr10	75230000	75240000	0	0	49	52	8.49601448548934	1.14172746088706e-12	1.86230830035682e-08
chr10	75580000	75590000	chr10	75600000	75610000	0	0	24	37	7.76509294167998	3.74452649546926e-09	2.16426319799884e-05
chr10	75600000	75610000	chr10	75640000	75650000	0	0	53	49	8.51255041031856	8.67870394246294e-13	1.49063489161172e-08
chr10	75600000	75610000	chr10	75650000	75660000	0	0	32	32	7.84109488932588	1.42867078649135e-09	9.32896300552527e-06
chr10	75900000	75910000	chr10	75940000	75950000	12	0	47	35	2.44673502217066	3.20628021291524e-05	0.0433044039409476
chr10	76610000	76620000	chr10	76630000	76640000	0	0	39	41	8.16093795494966	1.73422124505009e-11	1.91060208199123e-07
chr10	76700000	76710000	chr10	76720000	76730000	32	19	0	0	-7.84963974869487	2.50674890574146e-09	1.53339213256581e-05
chr10	76720000	76730000	chr10	76740000	76750000	34	45	0	0	-8.52252605649299	8.37230402313311e-14	1.96638458190557e-09
chr10	76730000	76740000	chr10	76790000	76800000	2	8	45	39	2.66302256043585	2.22721958543055e-05	0.0324582475088
chr10	76790000	76800000	chr10	76810000	76820000	0	0	18	39	7.66261828033397	1.30364689386089e-08	6.43532220713771e-05
chr10	81910000	81920000	chr10	81970000	81980000	0	0	38	32	7.97269631933816	2.23244574770613e-10	1.81189707764541e-06
chr10	82190000	82200000	chr10	82280000	82290000	40	23	0	0	-8.15138191499325	4.07214486711793e-11	4.07379841699688e-07
chr10	82280000	82290000	chr10	82300000	82310000	28	33	0	0	-8.14387039771024	4.22924391510877e-11	4.22047300420302e-07
chr10	83460000	83470000	chr10	83480000	83490000	13	0	44	47	2.4778393768609	1.17083825353634e-05	0.0196114192616603
chr10	83460000	83470000	chr10	83490000	83500000	0	0	39	43	8.1956375788043	9.67689158013149e-12	1.13639509216135e-07
chr10	85920000	85930000	chr10	85950000	85960000	0	0	41	33	8.05331771429747	8.2092033703415e-11	7.60931342402978e-07
chr10	88790000	88800000	chr10	88810000	88820000	0	0	18	33	7.50551120498247	6.8789176551855e-08	0.000266859446814253
chr10	88810000	88820000	chr10	88830000	88840000	0	0	36	45	8.17589587753881	1.31098338142134e-11	1.48998850188727e-07
chr10	89500000	89510000	chr10	89520000	89530000	15	0	51	50	2.42843871794796	6.29317094381942e-06	0.0116419295617166
chr10	89930000	89940000	chr10	89950000	89960000	36	34	15	0	-2.54553909927414	1.0096612041016e-05	0.0172936496264832
chr10	90050000	90060000	chr10	90080000	90090000	0	0	30	27	7.67647539464087	9.94537052633722e-09	5.07496789623793e-05
chr10	90070000	90080000	chr10	90100000	90110000	8	0	37	34	2.80026128023387	2.33927925209411e-05	0.0336733250830459
chr10	90110000	90120000	chr10	90130000	90140000	0	0	27	30	7.67302161761959	1.00628511763316e-08	5.09551645690322e-05
chr10	90590000	90600000	chr10	90650000	90660000	0	0	82	98	9.32576290194057	6.43549515710031e-20	5.34163878582646e-15
chr10	90590000	90600000	chr10	90660000	90670000	51	0	100	127	1.86829620021011	2.12222721488832e-06	0.00484259722932758
chr10	90590000	90600000	chr10	90670000	90680000	0	0	44	0	7.33526049415395	2.99707102256761e-07	0.000932126129383237
chr10	90590000	90600000	chr10	90680000	90690000	0	0	45	0	7.36752751331743	2.71106964063159e-07	0.000858001110196092
chr10	90590000	90600000	chr10	90690000	90700000	0	0	50	0	7.51887539719487	5.26674447839952e-08	0.000211267078900862
chr10	90600000	90610000	chr10	90650000	90660000	0	0	54	55	8.60640165886964	1.71806891665949e-13	3.78976254534115e-09
chr10	90600000	90610000	chr10	90660000	90670000	25	0	62	84	2.23517705136252	1.23658447566648e-06	0.0030556973231325
chr10	90610000	90620000	chr10	90660000	90670000	15	0	58	48	2.50009423385779	2.4929977716103e-06	0.00546498398568866
chr10	90650000	90660000	chr10	90670000	90680000	0	0	80	97	9.30129881993076	1.16558054398357e-19	9.32843075069338e-15
chr10	90650000	90660000	chr10	90690000	90700000	0	0	32	41	8.02602885261813	1.14909275718865e-10	1.0086844466839e-06
chr10	90670000	90680000	chr10	90690000	90700000	0	0	33	0	6.92258400821644	1.20860156471702e-05	0.0198085968218306
chr10	91070000	91080000	chr10	91090000	91100000	0	0	39	43	8.1956375788043	9.67689158013149e-12	1.13639509216135e-07
chr10	91090000	91100000	chr10	91110000	91120000	0	0	36	44	8.15841307910712	1.75592228191196e-11	1.92765215146505e-07
chr10	91090000	91100000	chr10	91130000	91140000	0	0	24	40	7.83279959223904	1.47800691137096e-09	9.53511999142613e-06
chr10	91560000	91570000	chr10	91600000	91610000	7	0	33	34	2.89996477452228	2.3984259196606e-05	0.0343821128433408
chr10	95180000	95190000	chr10	95200000	95210000	0	46	0	0	-7.83336464757344	3.37342626068843e-09	1.98685873467743e-05
chr10	96320000	96330000	chr10	96360000	96370000	0	0	32	0	6.87848529560596	1.69649534866507e-05	0.0260676718822397
chr10	96330000	96340000	chr10	96350000	96360000	0	0	61	0	7.8048057401889	2.06500732335159e-09	1.27911427775553e-05
chr10	96350000	96360000	chr10	96370000	96380000	0	0	32	0	6.87848529560596	1.69649534866507e-05	0.0260676718822397
chr10	97500000	97510000	chr10	97570000	97580000	63	0	108	131	1.64582653028649	1.50377754545791e-05	0.0238652448767323
chr10	98400000	98410000	chr10	98430000	98440000	0	0	0	69	7.91556069828987	5.44661345095744e-10	4.02165669351277e-06
chr10	98400000	98410000	chr10	98450000	98460000	22	0	111	112	3.02526504434722	1.22487790067795e-11	1.41084695931839e-07
chr10	98410000	98420000	chr10	98430000	98440000	38	42	158	150	1.57562404876279	2.14349235037188e-05	0.031381298630385
chr10	98410000	98420000	chr10	98450000	98460000	36	32	144	147	1.73693605201666	4.73708767828141e-06	0.00925942278158324
chr10	98420000	98430000	chr10	98440000	98450000	0	0	43	53	8.42043209979833	4.33084328041942e-12	5.57722007624055e-08
chr10	98420000	98430000	chr10	98450000	98460000	15	0	64	70	2.8296202831997	2.79210165955488e-08	0.000122975704290597
chr10	98430000	98440000	chr10	98450000	98460000	21	0	84	96	2.78140211631529	1.63293923420503e-09	1.04542234433043e-05
chr10	98610000	98620000	chr10	98630000	98640000	0	0	52	51	8.52557775607591	6.71870354006161e-13	1.20100478445031e-08
chr10	98610000	98620000	chr10	98650000	98660000	0	0	66	89	9.10831140008202	6.43565308527873e-18	3.67483459181602e-13
chr10	98620000	98630000	chr10	98650000	98660000	0	0	74	89	9.18278186371847	1.42852832662178e-18	9.42742983870779e-14
chr10	98630000	98640000	chr10	98650000	98660000	0	0	105	138	9.75633290272649	1.98391354895551e-24	3.93424129839209e-19
chr10	98650000	98660000	chr10	98670000	98680000	0	0	74	85	9.14781983045306	3.24890449121632e-18	2.00904767781768e-13
chr10	98650000	98660000	chr10	98730000	98740000	9	6	37	62	2.34923720246486	1.54752776910957e-05	0.0244070791959887
chr10	98950000	98960000	chr10	98980000	98990000	12	0	44	49	2.61943501162056	4.41727944653914e-06	0.00872368049817953
chr10	98960000	98970000	chr10	98980000	98990000	0	0	47	67	8.6651857785747	5.94163870829809e-14	1.4496280484752e-09
chr10	98980000	98990000	chr10	99000000	99010000	0	0	60	68	8.83581324058128	2.08863033540302e-15	7.12547567087272e-11
chr10	102700000	102710000	chr10	102730000	102740000	0	34	0	0	-7.39732165218522	3.63584916784774e-07	0.00111183249762363
chr10	104040000	104050000	chr10	104080000	104090000	19	31	0	0	-7.8747561326785	1.83884173628215e-09	1.17035633426031e-05
chr10	104450000	104460000	chr10	104470000	104480000	99	75	256	362	1.47194971643446	1.08057499984679e-05	0.0183235023543943
chr10	104560000	104570000	chr10	104580000	104590000	0	0	0	55	7.59043601642017	2.61139161451506e-08	0.000116174956708313
chr10	105170000	105180000	chr10	105240000	105250000	0	67	0	0	-8.37687017585341	1.08946140346724e-12	1.79450608325919e-08
chr10	105170000	105180000	chr10	105250000	105260000	0	38	0	0	-7.55758227448602	6.80107722233707e-08	0.000264681435642553
chr10	106050000	106060000	chr10	106100000	106110000	0	0	0	66	7.85179667377376	1.0987073383237e-09	7.34594522040422e-06
chr10	106070000	106080000	chr10	106100000	106110000	0	0	0	71	7.95655319021987	2.96797483909148e-10	2.34044670389642e-06
chr10	108560000	108570000	chr10	108590000	108600000	32	21	0	10	-2.72841806838142	3.12196063816507e-05	0.0422818964192538
chr10	108570000	108580000	chr10	108590000	108600000	110	81	0	35	-2.80608293242687	5.38618019171804e-11	5.22225195325305e-07
chr10	111840000	111850000	chr10	111880000	111890000	0	32	0	0	-7.31004561601986	9.55630364153556e-07	0.00248162694192294
chr10	111910000	111920000	chr10	111930000	111940000	71	69	25	24	-1.87159560377481	1.28520630423889e-05	0.0207075052846045
chr10	112070000	112080000	chr10	112110000	112120000	19	0	80	79	2.7462971888123	9.04033105575994e-09	4.66817137882544e-05
chr10	112070000	112080000	chr10	112120000	112130000	0	0	34	23	7.68106961856729	9.79136268042117e-09	5.02696626866912e-05
chr10	112070000	112080000	chr10	112170000	112180000	0	0	36	50	8.26025722624177	3.78561090818706e-12	4.99819087660501e-08
chr10	112070000	112080000	chr10	112260000	112270000	34	0	90	74	1.97955494833743	5.99955518938777e-06	0.0113968242458417
chr10	112070000	112080000	chr10	112300000	112310000	0	0	30	44	8.04336967850615	8.59668987542396e-11	7.80670585381513e-07
chr10	112080000	112090000	chr10	112110000	112120000	31	0	172	148	3.06577623706569	8.93685136841981e-14	2.09287334041055e-09
chr10	112080000	112090000	chr10	112120000	112130000	0	0	35	51	8.25946835221355	3.80113613073252e-12	5.01539916306302e-08
chr10	112080000	112090000	chr10	112140000	112150000	18	0	60	52	2.32338852933165	4.81182688667673e-06	0.00940003586990827
chr10	112080000	112090000	chr10	112170000	112180000	0	0	80	51	8.87907887629949	9.37978427212121e-16	3.46736257837616e-11
chr10	112080000	112090000	chr10	112190000	112200000	0	0	43	38	8.1817153540984	1.27352381553046e-11	1.45936258799008e-07
chr10	112080000	112090000	chr10	112210000	112220000	0	0	36	38	8.04880324815164	8.38283151198346e-11	7.6993409881159e-07
chr10	112080000	112090000	chr10	112260000	112270000	53	0	115	113	1.82518312042887	3.25028992033477e-06	0.00675258172738657
chr10	112080000	112090000	chr10	112290000	112300000	11	0	47	73	3.0980858967604	2.0482177727655e-08	9.4060861344388e-05
chr10	112080000	112090000	chr10	112300000	112310000	0	0	63	51	8.67490205406883	4.67013983265226e-14	1.16194522219278e-09
chr10	112080000	112090000	chr10	112310000	112320000	0	0	29	30	7.72370783308719	5.40696005740204e-09	2.96424380276721e-05
chr10	112100000	112110000	chr10	112260000	112270000	26	0	60	66	1.97317605818586	2.21778217750306e-05	0.0323278391510676
chr10	112110000	112120000	chr10	112130000	112140000	29	0	131	135	2.89085505975216	8.89095473110367e-12	1.05518070925683e-07
chr10	112110000	112120000	chr10	112140000	112150000	30	0	191	181	3.32632931447222	5.43928653392977e-16	2.12588124337183e-11
chr10	112110000	112120000	chr10	112150000	112160000	15	20	119	113	2.35215490643027	2.70343295549977e-08	0.000119738492929699
chr10	112110000	112120000	chr10	112160000	112170000	20	0	89	94	2.87464633942858	5.71144096424593e-10	4.14749251970742e-06
chr10	112110000	112120000	chr10	112170000	112180000	39	0	179	163	2.83871370151881	8.11745361059925e-13	1.41157223534562e-08
chr10	112110000	112120000	chr10	112180000	112190000	33	0	187	156	3.07859891507035	3.54631959579592e-14	9.04104231969543e-10
chr10	112110000	112120000	chr10	112190000	112200000	26	0	119	112	2.84331804984637	8.99154043518793e-11	8.11402171895704e-07
chr10	112110000	112120000	chr10	112200000	112210000	22	0	79	72	2.46897223499151	1.40654948735283e-07	0.000489435000729
chr10	112110000	112120000	chr10	112210000	112220000	16	0	67	99	3.04080457855343	4.99882016205242e-10	3.73001304990616e-06
chr10	112110000	112120000	chr10	112240000	112250000	8	0	53	54	3.38293896210082	1.78647808704264e-08	8.4618271884384e-05
chr10	112110000	112120000	chr10	112250000	112260000	61	22	169	226	1.92544059301345	1.06014480145329e-07	0.000382895653835782
chr10	112110000	112120000	chr10	112260000	112270000	58	0	178	212	2.46564570402291	5.82903513227103e-11	5.62318763854895e-07
chr10	112110000	112120000	chr10	112270000	112280000	11	0	58	55	3.02064984959875	5.82657709736736e-08	0.000230817426360789
chr10	112110000	112120000	chr10	112280000	112290000	15	0	69	67	2.85286763380351	1.97711492106565e-08	9.11804450469606e-05
chr10	112110000	112120000	chr10	112290000	112300000	28	0	113	105	2.65687296522088	1.07354835167989e-09	7.21126772095198e-06
chr10	112110000	112120000	chr10	112300000	112310000	31	0	82	82	2.10558653790974	2.08064545458142e-06	0.00475175417479346
chr10	112110000	112120000	chr10	112310000	112320000	14	0	53	37	2.36586246557133	2.40568402867358e-05	0.0344738837358869
chr10	112120000	112130000	chr10	112140000	112150000	30	0	147	150	3.00149419310138	5.37564422812775e-13	9.90406232341182e-09
chr10	112120000	112130000	chr10	112150000	112160000	0	10	66	60	3.23486343980921	1.3060926621642e-08	6.44660498768849e-05
chr10	112120000	112130000	chr10	112170000	112180000	0	0	86	99	9.36589939595929	2.81037323873744e-20	2.54236720506777e-15
chr10	112120000	112130000	chr10	112180000	112190000	0	0	86	75	9.17072456462897	1.77920806879232e-18	1.14756714448282e-13
chr10	112120000	112130000	chr10	112190000	112200000	0	0	45	46	8.34667225150842	8.78565713595864e-13	1.49800254463607e-08
chr10	112120000	112130000	chr10	112200000	112210000	0	0	28	30	7.69858652663695	7.36898564832091e-09	3.87724992437494e-05
chr10	112120000	112130000	chr10	112210000	112220000	0	0	33	23	7.65518000670447	1.33952692624512e-08	6.59384340695508e-05
chr10	112120000	112130000	chr10	112260000	112270000	20	0	81	70	2.60309568550745	4.22226450673898e-08	0.000175991836356613
chr10	112120000	112130000	chr10	112300000	112310000	0	0	35	26	7.77699901429338	2.87011722130254e-09	1.70791448190111e-05
chr10	112130000	112140000	chr10	112170000	112180000	19	0	63	61	2.39107256158251	1.35766648399842e-06	0.00332753020313211
chr10	112130000	112140000	chr10	112260000	112270000	25	0	68	62	2.07594903547119	8.35368977074351e-06	0.0149063078737067
chr10	112140000	112150000	chr10	112160000	112170000	29	0	109	109	2.60641136787331	1.74898887944102e-09	1.11723089474765e-05
chr10	112140000	112150000	chr10	112170000	112180000	36	0	155	130	2.6906061953412	3.37684078057611e-11	3.45023478651618e-07
chr10	112140000	112150000	chr10	112180000	112190000	30	0	118	129	2.73615257830776	1.204614678096e-10	1.04669497194956e-06
chr10	112140000	112150000	chr10	112190000	112200000	21	0	76	66	2.44690015952767	2.51588170869393e-07	0.000817303013758585
chr10	112140000	112150000	chr10	112200000	112210000	21	0	71	48	2.19846764934886	6.95043112166529e-06	0.0127622203238615
chr10	112140000	112150000	chr10	112210000	112220000	14	0	53	59	2.66974220979598	5.37764797632575e-07	0.00151748510679435
chr10	112140000	112150000	chr10	112260000	112270000	30	0	106	97	2.45846675686504	1.47850543131574e-08	7.09322099092995e-05
chr10	112140000	112150000	chr10	112290000	112300000	9	0	40	40	2.80587400461984	7.70192142188032e-06	0.0139311272201877
chr10	112140000	112150000	chr10	112300000	112310000	9	0	34	39	2.67341817063128	2.95335296405274e-05	0.0402407111392503
chr10	112150000	112160000	chr10	112170000	112180000	0	21	116	117	3.04674220566548	3.99366554106649e-11	4.00324596283508e-07
chr10	112150000	112160000	chr10	112190000	112200000	0	13	52	43	2.44595926344945	2.72684764212133e-05	0.0375587319291869
chr10	112160000	112170000	chr10	112180000	112190000	34	0	87	95	2.12363238760769	9.17628471406806e-07	0.00239701276611723
chr10	112160000	112170000	chr10	112200000	112210000	10	0	32	48	2.65340816498893	1.51009437187545e-05	0.0239475566146561
chr10	112160000	112170000	chr10	112260000	112270000	19	0	61	58	2.33271170264424	2.75177637715313e-06	0.00597048859774952
chr10	112170000	112180000	chr10	112190000	112200000	0	0	133	149	9.97376958794648	5.32224112428767e-27	1.66088331985509e-21
chr10	112170000	112180000	chr10	112200000	112210000	0	0	103	94	9.46065002329757	2.75334747825832e-21	3.05343504746307e-16
chr10	112170000	112180000	chr10	112210000	112220000	0	0	69	96	9.19777575038527	1.12964824187978e-18	7.61733730410634e-14
chr10	112170000	112180000	chr10	112260000	112270000	51	0	137	127	2.09039430624891	7.55299619100226e-08	0.00028541817580371
chr10	112170000	112180000	chr10	112290000	112300000	15	0	60	49	2.54008868835603	1.66984409088817e-06	0.00388812606106688
chr10	112170000	112180000	chr10	112300000	112310000	0	0	74	52	8.82140527155414	2.71654440974777e-15	9.04533791430152e-11
chr10	112180000	112190000	chr10	112200000	112210000	0	0	136	137	9.92901645290213	1.72004396061516e-26	4.80851906204658e-21
chr10	112180000	112190000	chr10	112260000	112270000	53	0	143	164	2.24897070105202	3.81700740349272e-09	2.19669403599028e-05
chr10	112190000	112200000	chr10	112210000	112220000	0	0	96	108	9.50714433638559	1.01725385271035e-21	1.21156559056266e-16
chr10	112190000	112200000	chr10	112260000	112270000	42	0	97	105	1.97668633015255	1.61226629081928e-06	0.00376429300392993
chr10	112190000	112200000	chr10	112300000	112310000	0	0	33	0	6.92258400821644	1.20860156471702e-05	0.0198085968218306
chr10	112200000	112210000	chr10	112260000	112270000	23	0	89	100	2.72434335690426	1.59203499232353e-09	1.02199811741148e-05
chr10	112210000	112220000	chr10	112260000	112270000	46	0	92	99	1.76889619753114	1.53437292986618e-05	0.0242809223442309
chr10	112210000	112220000	chr10	112290000	112300000	9	0	40	40	2.80587400461984	7.70192142188032e-06	0.0139311272201877
chr10	112210000	112220000	chr10	112300000	112310000	0	0	24	32	7.64465194309664	1.38775645869147e-08	6.72598071734646e-05
chr10	112240000	112250000	chr10	112260000	112270000	50	0	93	117	1.78479710747559	7.49923243836742e-06	0.0136017864734376
chr10	112260000	112270000	chr10	112280000	112290000	74	0	146	200	1.9484688375762	1.09521312700096e-07	0.000395065161406936
chr10	112260000	112270000	chr10	112290000	112300000	97	0	218	265	2.04921741261882	6.02764511827144e-09	3.26582680054476e-05
chr10	112260000	112270000	chr10	112300000	112310000	90	0	148	176	1.58098564081232	1.05122980815341e-05	0.0179270797996943
chr10	112260000	112270000	chr10	112310000	112320000	36	0	73	107	2.02253896811463	2.3787689674649e-06	0.00522881578768789
chr10	112270000	112280000	chr10	112290000	112300000	34	0	98	83	2.12024568702446	9.22258870849422e-07	0.00240848307965815
chr10	112500000	112510000	chr10	112660000	112670000	0	0	31	28	7.72593777576257	5.36524051173432e-09	2.94699067024356e-05
chr10	112510000	112520000	chr10	112550000	112560000	0	0	0	64	7.80766248410829	2.03428654078564e-09	1.26338985873635e-05
chr10	112510000	112520000	chr10	112570000	112580000	0	0	0	37	7.02297516296878	5.90490946574852e-06	0.0113179090188254
chr10	112510000	112520000	chr10	112660000	112670000	0	0	35	35	7.96984420414811	2.26113530621736e-10	1.82781188098575e-06
chr10	112550000	112560000	chr10	112570000	112580000	0	0	0	49	7.42495335380385	1.40849975021213e-07	0.000489435000729
chr10	114150000	114160000	chr10	114170000	114180000	0	0	38	42	8.16009675461318	1.74142096720153e-11	1.91643615469638e-07
chr10	114150000	114160000	chr10	114180000	114190000	0	0	26	60	8.25235167298227	3.94416347254579e-12	5.18329322174346e-08
chr10	114550000	114560000	chr10	114570000	114580000	0	0	35	45	8.15757060311893	1.76322422412401e-11	1.93250623094398e-07
chr10	114570000	114580000	chr10	114590000	114600000	0	0	33	21	7.6043805747414	2.50205179714149e-08	0.000113491208837565
chr10	116060000	116070000	chr10	116090000	116100000	41	0	118	118	2.23472320958605	3.96915286857216e-08	0.000166026150653799
chr10	116060000	116070000	chr10	116100000	116110000	15	0	45	55	2.41061012710465	7.62751617081245e-06	0.0138151662164908
chr10	116060000	116070000	chr10	116120000	116130000	8	0	41	35	2.89825875880928	7.66020702740777e-06	0.0138643961229079
chr10	116060000	116070000	chr10	116150000	116160000	20	0	51	58	2.13296059486106	2.05355607819614e-05	0.0302162548678425
chr10	116070000	116080000	chr10	116090000	116100000	68	0	151	180	2.00629968787413	6.4320927835424e-08	0.000253284274680455
chr10	116080000	116090000	chr10	116100000	116110000	0	0	68	70	8.94579031984748	2.16065871890235e-16	9.1558117907471e-12
chr10	116080000	116090000	chr10	116110000	116120000	0	0	49	65	8.66640334442246	5.89991902130801e-14	1.4411962748437e-09
chr10	116090000	116100000	chr10	116110000	116120000	88	0	234	298	2.32451272273079	4.8114282124706e-11	4.67512647856164e-07
chr10	116090000	116100000	chr10	116120000	116130000	89	0	160	226	1.8452810015931	2.34610469707289e-07	0.000766168478631972
chr10	116090000	116100000	chr10	116130000	116140000	38	0	116	104	2.24272540504962	5.96295161054816e-08	0.000236150130288022
chr10	116090000	116100000	chr10	116150000	116160000	52	0	192	201	2.63243886362215	3.84624824890733e-12	5.0666190193854e-08
chr10	116090000	116100000	chr10	116160000	116170000	79	39	211	241	1.60594024014479	4.29845470995225e-06	0.00867151361956598
chr10	116100000	116110000	chr10	116120000	116130000	0	0	133	165	10.0513894199023	5.68734443424638e-28	2.16410839089583e-22
chr10	116100000	116110000	chr10	116130000	116140000	0	0	61	72	8.89026438831291	7.36120451075878e-16	2.7929797511276e-11
chr10	116100000	116110000	chr10	116150000	116160000	25	0	128	133	3.0712719739475	1.56216528640182e-12	2.39296259153687e-08
chr10	116100000	116110000	chr10	116160000	116170000	25	27	115	152	1.98598118151814	4.5621129968634e-07	0.00133770829572549
chr10	116110000	116120000	chr10	116130000	116140000	0	0	113	112	9.65063903053092	2.93428342628737e-23	4.66891348873475e-18
chr10	116110000	116120000	chr10	116140000	116150000	49	39	171	205	1.73749291235515	1.74902234390795e-06	0.00406332168420795
chr10	116110000	116120000	chr10	116150000	116160000	43	0	158	162	2.60402661687301	3.17227992652358e-11	3.27690931167764e-07
chr10	116110000	116120000	chr10	116160000	116170000	35	34	123	160	1.66714517297664	1.05995172837809e-05	0.0180727561038441
chr10	116120000	116130000	chr10	116160000	116170000	36	33	129	156	1.68131690076642	9.11581690129298e-06	0.0157592297756676
chr10	116130000	116140000	chr10	116150000	116160000	36	0	89	118	2.2242858444193	1.30895683921457e-07	0.000466771295639535
chr10	116610000	116620000	chr10	116660000	116670000	3	0	23	31	3.73719949287578	5.05905821312297e-06	0.00983813185388487
chr10	116630000	116640000	chr10	116650000	116660000	4	0	23	34	3.42749659382978	7.04490557137089e-06	0.0129286156978939
chr10	116630000	116640000	chr10	116660000	116670000	15	0	51	66	2.63330224070218	4.5643856425752e-07	0.00133827720552531
chr10	116630000	116640000	chr10	116680000	116690000	14	0	51	39	2.36440531367854	2.41303925689406e-05	0.0345682106540246
chr10	116630000	116640000	chr10	116710000	116720000	5	0	32	26	3.15929372558711	1.42331835069743e-05	0.0227425527720549
chr10	116640000	116650000	chr10	116660000	116670000	24	0	91	99	2.67294775512754	2.39413765060765e-09	1.46986761125e-05
chr10	116650000	116660000	chr10	116680000	116690000	0	0	44	49	8.37648675310118	5.02671393144678e-13	9.48252601251444e-09
chr10	116660000	116670000	chr10	116680000	116690000	0	0	170	189	10.3218771810768	2.07802102941648e-31	1.41785628961593e-25
chr10	116660000	116670000	chr10	116690000	116700000	47	37	178	196	1.79888327429081	9.14616139533221e-07	0.00239038487843516
chr10	116660000	116670000	chr10	116710000	116720000	9	0	81	69	3.70575742268418	1.4361838521871e-11	1.60821990142291e-07
chr10	116670000	116680000	chr10	116690000	116700000	231	142	638	744	1.55090610021722	4.94206276998917e-07	0.00143947152282777
chr10	116670000	116680000	chr10	116700000	116710000	129	102	380	392	1.38830304779146	1.80389499843043e-05	0.027074040969057
chr10	116670000	116680000	chr10	116710000	116720000	84	73	257	281	1.41737618422091	3.01825189676458e-05	0.0410333236168315
chr10	116670000	116680000	chr10	116720000	116730000	65	32	145	203	1.50626563913016	2.96949006244099e-05	0.0404496333977078
chr10	116680000	116690000	chr10	116700000	116710000	0	0	136	137	9.92901645290213	1.72004396061516e-26	4.80851906204658e-21
chr10	116680000	116690000	chr10	116710000	116720000	26	0	103	140	2.90914375347815	2.46392722644964e-11	2.60474506731128e-07
chr10	116680000	116690000	chr10	116730000	116740000	0	0	35	38	8.02877874591415	1.13471438724938e-10	1.0030621031182e-06
chr10	120260000	120270000	chr10	120280000	120290000	150	87	48	51	-1.58994197736699	1.62059156862365e-05	0.0254452533982008
chr10	120410000	120420000	chr10	120430000	120440000	32	31	0	0	-8.17956473152997	2.87991181488487e-11	2.99495502945034e-07
chr10	120410000	120420000	chr10	120450000	120460000	30	20	7	0	-3.11778745878564	1.726316795171e-05	0.0265036405377805
chr10	120430000	120440000	chr10	120450000	120460000	35	32	10	0	-3.056011859229	1.62716656952131e-06	0.00379336174769999
chr10	120990000	121000000	chr10	121010000	121020000	0	0	33	36	7.94772096384318	3.08549302115353e-10	2.40113388995136e-06
chr10	121030000	121040000	chr10	121050000	121060000	0	48	0	0	-7.89484150686902	1.37594229838124e-09	9.08188243712354e-06
chr10	121090000	121100000	chr10	121110000	121120000	0	33	0	0	-7.35433881879759	5.25464611608278e-07	0.00149863057677044
chr10	121440000	121450000	chr10	121460000	121470000	64	52	205	253	1.62263981687846	3.79775188236215e-06	0.00779700076560642
chr10	121460000	121470000	chr10	121480000	121490000	91	54	319	326	1.81570720275851	7.62670454845851e-08	0.000288068316177794
chr10	121560000	121570000	chr10	121580000	121590000	0	0	33	0	6.92258400821644	1.20860156471702e-05	0.0198085968218306
chr10	123580000	123590000	chr10	123600000	123610000	0	0	53	57	8.61860585064446	1.33543198972473e-13	3.01681280725225e-09
chr10	123600000	123610000	chr10	123620000	123630000	0	0	32	0	6.87848529560596	1.69649534866507e-05	0.0260676718822397
chr10	123600000	123610000	chr10	123640000	123650000	0	0	33	0	6.92258400821644	1.20860156471702e-05	0.0198085968218306
chr10	126300000	126310000	chr10	126330000	126340000	58	27	7	16	-2.20374371100477	1.64903021115595e-05	0.0257242371041228
chr10	126300000	126310000	chr10	126380000	126390000	49	56	9	7	-3.06302559441654	3.28174943069233e-09	1.93706651693344e-05
chr10	126310000	126320000	chr10	126330000	126340000	98	65	27	22	-2.06634594319493	9.38669217719724e-07	0.00244816243447096
chr10	126310000	126320000	chr10	126340000	126350000	58	0	0	4	-4.02600049519027	1.89764792446064e-07	0.000640929272987514
chr10	126320000	126330000	chr10	126360000	126370000	37	24	9	0	-3.05079793113924	4.67587851347593e-06	0.00914510786752085
chr10	126320000	126330000	chr10	126420000	126430000	34	23	0	0	-8.0161737371002	2.71562247544043e-10	2.17640895247803e-06
chr10	126330000	126340000	chr10	126350000	126360000	74	69	17	22	-2.23042735978876	2.89635694454923e-07	0.000905465014530831
chr10	126330000	126340000	chr10	126360000	126370000	68	74	17	21	-2.26605330637828	2.93886517772455e-07	0.000918112337487505
chr10	126330000	126340000	chr10	126380000	126390000	114	62	27	20	-2.22410452402537	1.07407279587525e-07	0.000387717357025689
chr10	126330000	126340000	chr10	126390000	126400000	58	45	11	15	-2.3272834305125	1.6350634040328e-06	0.00381110927649249
chr10	126330000	126340000	chr10	126400000	126410000	118	71	38	40	-1.60920543702369	3.38123716714918e-05	0.0454296218614892
chr10	126330000	126340000	chr10	126410000	126420000	71	48	13	23	-2.0652957542623	6.24376406787609e-06	0.0115567399995844
chr10	126340000	126350000	chr10	126360000	126370000	109	80	28	0	-3.07088489436699	8.16953598207967e-12	9.74157636661236e-08
chr10	126340000	126350000	chr10	126380000	126390000	85	71	29	26	-1.85198415468772	8.07214768487113e-06	0.0145330426685112
chr10	126340000	126350000	chr10	126400000	126410000	114	101	24	25	-2.48560817921179	6.93432629269668e-10	4.95738939637253e-06
chr10	126360000	126370000	chr10	126390000	126400000	63	53	10	0	-3.84391753310564	3.67687341329195e-12	4.86419540790145e-08
chr10	126360000	126370000	chr10	126400000	126410000	134	80	34	24	-2.20805408153052	2.15658192728495e-08	9.87781264110118e-05
chr10	126390000	126400000	chr10	126420000	126430000	55	50	0	0	-8.91130246691048	6.46017768862931e-17	3.0169734280032e-12
chr10	126400000	126410000	chr10	126420000	126430000	197	133	79	71	-1.47494624998831	2.46448476645142e-05	0.0351687829433141
chr10	129700000	129710000	chr10	129770000	129780000	0	0	46	39	8.25172838615836	3.94898302008757e-12	5.18329322174346e-08
chr10	129700000	129710000	chr10	129780000	129790000	21	17	85	94	1.87536167146762	1.54724432123649e-05	0.0244070791959887
chr10	129700000	129710000	chr10	129790000	129800000	20	16	69	98	1.84902612733755	2.27870223007105e-05	0.033023843587769
chr10	129700000	129710000	chr10	129800000	129810000	0	0	31	34	7.8618369313329	1.05455949915344e-09	7.13251104639627e-06
chr10	129700000	129710000	chr10	129810000	129820000	0	0	38	48	8.26183385753449	3.06315670941676e-12	4.14910760321542e-08
chr10	129740000	129750000	chr10	129770000	129780000	0	0	53	0	7.60262546892943	2.01453210258097e-08	9.25772708475049e-05
chr10	129770000	129780000	chr10	129790000	129800000	39	45	187	185	1.7745945433488	1.16924403497589e-06	0.00289498034411472
chr10	129770000	129780000	chr10	129810000	129820000	0	0	30	0	6.78604059661625	2.62422063554489e-05	0.0362245030139256
chr10	130830000	130840000	chr10	130850000	130860000	183	120	18	20	-3.32631674313652	2.99468223632534e-16	1.22390808423831e-11
chr10	130830000	130840000	chr10	130860000	130870000	55	38	9	0	-3.66231459348711	1.26512086102363e-09	8.3986041428859e-06
chr10	130830000	130840000	chr10	130870000	130880000	33	26	6	0	-3.57948447275164	4.12867230019809e-07	0.00122146862545275
chr10	130830000	130840000	chr10	130890000	130900000	47	41	3	0	-5.10236146731475	1.15132786782747e-12	1.87148558586951e-08
chr10	130830000	130840000	chr10	130900000	130910000	63	34	4	0	-4.83105555071057	9.36948605312196e-13	1.55538645847314e-08
chr10	130830000	130840000	chr10	130910000	130920000	41	28	4	0	-4.35310459951606	2.18360295106082e-09	1.34759869420371e-05
chr10	130830000	130840000	chr10	130970000	130980000	30	20	1	0	-5.63438992878597	3.60467718121176e-08	0.000152925608807147
chr10	130850000	130860000	chr10	130870000	130880000	65	41	0	3	-5.36039465494647	9.69307777754909e-15	2.83787516115971e-10
chr10	130850000	130860000	chr10	130880000	130890000	31	16	4	2	-3.23729357388496	1.99086851881844e-05	0.0294878693067631
chr10	130850000	130860000	chr10	130890000	130900000	48	45	5	7	-3.28782591817945	6.24297477216477e-09	3.37658625607534e-05
chr10	130850000	130860000	chr10	130900000	130910000	53	57	6	9	-3.22278491845674	5.63939736206616e-10	4.12534525426459e-06
chr10	130850000	130860000	chr10	130910000	130920000	36	20	1	4	-3.75114841775835	4.89128017324627e-07	0.00142519569838927
chr10	130870000	130880000	chr10	130890000	130900000	31	0	0	0	-7.05528499886347	7.10240674836407e-06	0.012987367743831
chr10	130870000	130880000	chr10	130900000	130910000	30	0	0	0	-7.00861480814261	1.00243258693727e-05	0.0171954436027043
chr11	2100000	2110000	chr11	2160000	2170000	0	0	58	0	7.73226589954657	5.25738558294782e-09	2.90558898322688e-05
chr11	3760000	3770000	chr11	3780000	3790000	0	35	0	0	-7.4390704307494	2.52042732746858e-07	0.000817526222221147
chr11	3850000	3860000	chr11	4010000	4020000	37	0	0	0	-7.30747141275122	8.96247174922098e-07	0.00234420317053495
chr11	3850000	3860000	chr11	4090000	4100000	49	0	0	0	-7.70857138402067	1.5449016738401e-08	7.39237929973567e-05
chr11	3880000	3890000	chr11	3900000	3910000	96	0	0	0	-8.66973626358335	9.91230357556155e-15	2.87487797493531e-10
chr11	3880000	3890000	chr11	3930000	3940000	84	0	0	0	-8.47895640259196	2.36362174496742e-13	4.97910835148098e-09
chr11	3880000	3890000	chr11	4010000	4020000	34	0	0	0	-7.18678685110649	2.56594326894565e-06	0.00560140364705751
chr11	3880000	3890000	chr11	4060000	4070000	35	0	0	0	-7.22815319973418	1.80482739155556e-06	0.00417681777038079
chr11	3880000	3890000	chr11	4080000	4090000	47	0	0	0	-7.64906748481696	2.98171961646122e-08	0.000130969032913183
chr11	3880000	3890000	chr11	4090000	4100000	55	0	0	0	-7.8735034418653	2.24520934537356e-09	1.38138332230682e-05
chr11	3880000	3890000	chr11	4100000	4110000	35	0	0	0	-7.22815319973418	1.80482739155556e-06	0.00417681777038079
chr11	6320000	6330000	chr11	6370000	6380000	0	0	35	24	7.73038900414224	5.28299726497286e-09	2.9153411119646e-05
chr11	6400000	6410000	chr11	6460000	6470000	43	0	0	0	-7.52205095448742	1.13814698390342e-07	0.000409671244223808
chr11	6460000	6470000	chr11	6480000	6490000	27	32	0	0	-8.09620391418369	8.0774041809507e-11	7.51309447841434e-07
chr11	6650000	6660000	chr11	6670000	6680000	0	0	40	39	8.1441194465462	1.88141539869813e-11	2.03435127507997e-07
chr11	6650000	6660000	chr11	6680000	6690000	0	0	28	33	7.76943228825476	3.68224364140826e-09	2.13777980950922e-05
chr11	6650000	6660000	chr11	6690000	6700000	0	0	43	40	8.21592862931258	7.12093929973691e-12	8.66051219243416e-08
chr11	9150000	9160000	chr11	9180000	9190000	0	0	35	0	7.00694544913528	6.19044801423296e-06	0.0114692921581962
chr11	9230000	9240000	chr11	9260000	9270000	0	0	34	41	8.06587428964022	6.2779897483863e-11	5.93817880233913e-07
chr11	10320000	10330000	chr11	10340000	10350000	7	0	34	52	3.24885972496351	5.39787564131963e-07	0.00152233933791986
chr11	10790000	10800000	chr11	10810000	10820000	0	0	0	44	7.27084128885604	5.73135076396549e-07	0.00160057721133163
chr11	10840000	10850000	chr11	10860000	10870000	33	22	0	0	-7.96409699863871	5.25680465893295e-10	3.90658511470535e-06
chr11	12070000	12080000	chr11	12090000	12100000	0	52	0	0	-8.01042557496705	3.47750090657634e-10	2.68800804234726e-06
chr11	12070000	12080000	chr11	12260000	12270000	0	34	0	0	-7.39732165218522	3.63584916784774e-07	0.00111183249762363
chr11	12090000	12100000	chr11	12260000	12270000	0	41	0	0	-7.6671849251815	2.34502399655207e-08	0.000106971199221937
chr11	12110000	12120000	chr11	12260000	12270000	66	47	35	0	-2.00576827077913	1.40618686992624e-05	0.0225592542698308
chr11	12140000	12150000	chr11	12160000	12170000	208	0	310	334	1.38632598676108	1.93372391046477e-05	0.0286868540705334
chr11	12140000	12150000	chr11	12220000	12230000	26	0	78	95	2.42483575534832	6.26550005914066e-08	0.00024718355610622
chr11	12160000	12170000	chr11	12200000	12210000	76	0	154	128	1.62617573129447	9.83982007524495e-06	0.0169468273503845
chr11	12160000	12170000	chr11	12220000	12230000	55	0	125	110	1.81845963306461	2.75315204842193e-06	0.00597282953939262
chr11	12200000	12210000	chr11	12220000	12230000	0	0	147	152	10.059646084433	4.22428977667321e-28	1.70508022731017e-22
chr11	13330000	13340000	chr11	13350000	13360000	8	0	28	44	2.81156012814993	1.91129091863317e-05	0.0283718341603338
chr11	13920000	13930000	chr11	13940000	13950000	95	67	19	25	-2.22111380463706	1.85944536959368e-07	0.000629187736486416
chr11	13940000	13950000	chr11	13980000	13990000	52	38	9	10	-2.57464946051447	9.69288107457318e-07	0.00251385076741131
chr11	14450000	14460000	chr11	14470000	14480000	38	44	0	0	-8.56887251332931	4.42503204679732e-14	1.1154389141313e-09
chr11	14630000	14640000	chr11	14650000	14660000	45	0	0	0	-7.58697182089123	5.80252248078026e-08	0.000229887134970902
chr11	15790000	15800000	chr11	15830000	15840000	0	0	18	34	7.53291670780468	4.99945231271399e-08	0.000202556010582126
chr11	15800000	15810000	chr11	15830000	15840000	0	0	39	29	7.93307191247033	4.07408577046725e-10	3.09975017889041e-06
chr11	15810000	15820000	chr11	15830000	15840000	0	0	48	46	8.3944243868514	3.73942423793858e-13	7.55321292156027e-09
chr11	16840000	16850000	chr11	16920000	16930000	10	0	39	46	2.74350128633604	5.24619873978103e-06	0.0101686532898164
chr11	16890000	16900000	chr11	16920000	16930000	8	0	33	40	2.83528098186322	1.51505420947431e-05	0.0240054069252682
chr11	16900000	16910000	chr11	16920000	16930000	13	0	54	45	2.6019608044197	2.92327960669069e-06	0.00629610709764093
chr11	16920000	16930000	chr11	16940000	16950000	12	0	65	60	3.04410416638732	1.57702590706881e-08	7.5407163681875e-05
chr11	16920000	16930000	chr11	16950000	16960000	10	0	44	54	2.94558608965925	5.03709905816234e-07	0.00146418638384766
chr11	17210000	17220000	chr11	17230000	17240000	0	0	31	33	7.840060240419	1.4347346732675e-09	9.34279631459808e-06
chr11	17420000	17430000	chr11	17440000	17450000	38	41	0	0	-8.51125018535828	1.08135792365999e-13	2.4747875063417e-09
chr11	17430000	17440000	chr11	17450000	17460000	56	66	0	0	-9.14258413771878	3.63178597549009e-19	2.6826130465424e-14
chr11	17430000	17440000	chr11	17470000	17480000	31	24	0	0	-7.97209756429731	5.0720933159693e-10	3.7790840836459e-06
chr11	32420000	32430000	chr11	32440000	32450000	11	0	43	36	2.51271729415791	2.82170344187703e-05	0.038812127356877
chr11	32980000	32990000	chr11	33080000	33090000	11	0	51	47	2.8180836728145	1.00102960657607e-06	0.00258900020510071
chr11	33000000	33010000	chr11	33020000	33030000	0	38	0	0	-7.55758227448602	6.80107722233707e-08	0.000264681435642553
chr11	33040000	33050000	chr11	33080000	33090000	12	0	41	48	2.5560093512953	9.70686145559395e-06	0.0167335866345189
chr11	34090000	34100000	chr11	34110000	34120000	0	0	43	38	8.1817153540984	1.27352381553046e-11	1.45936258799008e-07
chr11	35350000	35360000	chr11	35370000	35380000	52	36	16	0	-2.76688507280019	4.33555514836695e-07	0.00127629676154596
chr11	36440000	36450000	chr11	36470000	36480000	32	0	0	0	-7.10047452510454	5.04850684646747e-06	0.009820459439658
chr11	36450000	36460000	chr11	36470000	36480000	35	0	0	0	-7.22815319973418	1.80482739155556e-06	0.00417681777038079
chr11	44600000	44610000	chr11	44620000	44630000	0	0	0	298	10.0172668235402	1.33586093068361e-27	4.59631383062529e-22
chr11	44680000	44690000	chr11	44700000	44710000	125	80	30	42	-1.84866249142296	1.73133413306501e-06	0.00402385402195429
chr11	44680000	44690000	chr11	44710000	44720000	30	30	0	0	-8.11113072725361	7.50626463739919e-11	7.00938857279328e-07
chr11	44690000	44700000	chr11	44710000	44720000	48	56	0	0	-8.91181939721511	6.40419441940117e-17	2.99778404620367e-12
chr11	44700000	44710000	chr11	44720000	44730000	180	111	52	58	-1.73818031196137	1.53211832145005e-06	0.00369105182935502
chr11	44700000	44710000	chr11	44730000	44740000	184	116	51	73	-1.61491101851724	6.12977213821955e-06	0.0114438378620248
chr11	44700000	44710000	chr11	44740000	44750000	156	146	62	59	-1.6783445893364	2.73656857301408e-06	0.00594133507219122
chr11	44710000	44720000	chr11	44730000	44740000	65	0	0	0	-8.11232852128651	7.43679852147028e-11	6.94935677325452e-07
chr11	44950000	44960000	chr11	45120000	45130000	42	35	16	0	-2.58428307996975	4.48346949615337e-06	0.00878971814633189
chr11	45080000	45090000	chr11	45100000	45110000	27	31	10	0	-2.85991928563476	1.54819845523215e-05	0.0244070791959887
chr11	45540000	45550000	chr11	45560000	45570000	4	0	33	39	3.76376699216576	6.41564590468529e-07	0.00177447377355386
chr11	45920000	45930000	chr11	45950000	45960000	28	34	7	0	-3.46010294569765	3.97610286259198e-07	0.00117988610284149
chr11	47020000	47030000	chr11	47040000	47050000	0	0	36	60	8.41544346409505	4.44771759310926e-12	5.71310885935507e-08
chr11	47520000	47530000	chr11	47540000	47550000	0	0	33	39	8.00754507691019	1.5442493473852e-10	1.3120689483562e-06
chr11	47880000	47890000	chr11	47900000	47910000	104	78	0	0	-9.69224231947596	9.12294050429823e-25	1.92280730230786e-19
chr11	47900000	47910000	chr11	47940000	47950000	91	53	0	0	-9.34035247716807	5.02963080818139e-21	5.25907864645778e-16
chr11	47900000	47910000	chr11	47950000	47960000	46	32	11	9	-2.29051425092863	1.88645492369221e-05	0.0280196918432747
chr11	47900000	47910000	chr11	47970000	47980000	39	33	10	6	-2.50060191562523	1.44179747753115e-05	0.0229949247124268
chr11	47900000	47910000	chr11	48060000	48070000	32	22	6	0	-3.44459929332779	1.95775069119638e-06	0.00450508045387199
chr11	47940000	47950000	chr11	48050000	48060000	34	31	0	0	-8.22117740402294	1.26256169558039e-11	1.45107006085857e-07
chr11	47940000	47950000	chr11	48060000	48070000	47	39	23	0	-2.22419221303837	1.55265604481639e-05	0.0244481927728952
chr11	47940000	47950000	chr11	48110000	48120000	38	0	0	0	-7.34554342596142	6.32872906815847e-07	0.00175209042800131
chr11	48050000	48060000	chr11	48080000	48090000	122	64	59	0	-1.95293056014564	1.41927021472439e-06	0.00345621101662441
chr11	48050000	48060000	chr11	48100000	48110000	38	27	0	0	-8.20751844682716	1.66019098580348e-11	1.84648998780832e-07
chr11	48060000	48070000	chr11	48080000	48090000	150	106	87	0	-1.86902256098905	6.10202999368015e-07	0.00169539232601136
chr11	58310000	58320000	chr11	58330000	58340000	0	0	87	0	8.31588756009964	1.25668113353904e-12	1.97769284532185e-08
chr11	59940000	59950000	chr11	59960000	59970000	0	3	45	54	4.57314352229155	3.76476397247247e-10	2.89504524346901e-06
chr11	60800000	60810000	chr11	60830000	60840000	211	123	71	78	-1.49610545687214	1.71916143412949e-05	0.0263998272772093
chr11	61030000	61040000	chr11	61070000	61080000	0	0	43	41	8.23273475283906	5.33305060738297e-12	6.68605102734399e-08
chr11	61070000	61080000	chr11	61090000	61100000	0	0	67	78	9.01486830808445	4.90806041196826e-17	2.35776311079635e-12
chr11	61460000	61470000	chr11	61480000	61490000	0	0	34	28	7.79868527371277	2.63075198122004e-09	1.60145843356521e-05
chr11	63660000	63670000	chr11	63680000	63690000	27	40	0	0	-8.29117165995388	4.76055954177464e-12	6.037892359922e-08
chr11	65170000	65180000	chr11	65190000	65200000	0	0	0	289	9.9731597446442	4.7977706532032e-27	1.5089116145107e-21
chr11	65190000	65200000	chr11	65270000	65280000	0	0	323	382	11.2936854256473	3.62937528743385e-44	1.24571678407561e-37
chr11	65190000	65200000	chr11	65280000	65290000	0	0	0	149	9.02099617279142	4.02504766778788e-17	1.95929489033466e-12
chr11	65250000	65260000	chr11	65270000	65280000	0	46	94	128	1.81901048014879	1.24445818350846e-05	0.0203012245212541
chr11	68010000	68020000	chr11	68070000	68080000	24	31	0	0	-7.99980378469445	3.62598030279183e-10	2.7931246824051e-06
chr11	68020000	68030000	chr11	68070000	68080000	49	23	0	0	-8.33284875437335	2.55985715472965e-12	3.61200420512547e-08
chr11	68070000	68080000	chr11	68090000	68100000	130	84	74	0	-1.83953274706496	2.14869348874009e-06	0.00490048924358433
chr11	68070000	68080000	chr11	68150000	68160000	46	31	0	0	-8.44818478654848	3.37093855347097e-13	6.87445028002207e-09
chr11	68090000	68100000	chr11	68110000	68120000	88	74	53	0	-1.93620718992307	3.84316663280054e-06	0.00787979131336833
chr11	68550000	68560000	chr11	68610000	68620000	0	0	42	33	8.0730118721954	6.07097364438773e-11	5.81893283713123e-07
chr11	71160000	71170000	chr11	71200000	71210000	25	21	127	160	2.27752381858989	1.04803454455682e-08	5.24989172006799e-05
chr11	71160000	71170000	chr11	71210000	71220000	25	9	75	79	1.84601098343117	3.47593588886799e-05	0.0464777278307286
chr11	71160000	71170000	chr11	71250000	71260000	8	7	51	49	2.36585941675027	2.12786813992182e-05	0.0311706936850407
chr11	71200000	71210000	chr11	71250000	71260000	7	7	47	69	2.66729242556124	1.00638631793994e-06	0.00260185150512737
chr11	71590000	71600000	chr11	71620000	71630000	0	0	31	33	7.840060240419	1.4347346732675e-09	9.34279631459808e-06
chr11	71620000	71630000	chr11	71670000	71680000	17	0	75	53	2.59697366592721	2.28175590618416e-07	0.000745819596917488
chr11	71620000	71630000	chr11	71680000	71690000	0	0	34	51	8.24218123044132	4.14996404007376e-12	5.35284727282867e-08
chr11	72290000	72300000	chr11	72350000	72360000	0	0	0	49	7.42495335380385	1.40849975021213e-07	0.000489435000729
chr11	72300000	72310000	chr11	72350000	72360000	0	0	34	0	6.96537906629193	8.63651603047098e-06	0.015090695157693
chr11	72970000	72980000	chr11	72990000	73000000	0	0	37	0	7.08665005347708	3.18732066072901e-06	0.00663100073422902
chr11	72990000	73000000	chr11	73010000	73020000	0	0	18	37	7.61213261847527	1.9407617798125e-08	8.95860177355086e-05
chr11	73020000	73030000	chr11	73040000	73050000	0	0	15	33	7.41594133838072	1.45432701506284e-07	0.000499879463708629
chr11	73060000	73070000	chr11	73080000	73090000	69	59	254	237	1.58387306152324	4.9279008451638e-06	0.00961932075397377
chr11	73060000	73070000	chr11	73110000	73120000	16	19	103	70	1.93868846852656	1.12491092340531e-05	0.0190072598540685
chr11	73100000	73110000	chr11	73120000	73130000	36	28	0	0	-8.19015105737503	2.22420381665747e-11	2.38641538040141e-07
chr11	73340000	73350000	chr11	73360000	73370000	0	38	0	0	-7.55758227448602	6.80107722233707e-08	0.000264681435642553
chr11	74720000	74730000	chr11	74740000	74750000	0	31	0	0	-7.26435840830366	1.38578899169051e-06	0.003383683679126
chr11	74860000	74870000	chr11	74880000	74890000	47	28	16	0	-2.52836290729947	8.18083942705149e-06	0.0147167152319595
chr11	74880000	74890000	chr11	74900000	74910000	32	25	9	0	-2.96280017630044	1.19716963019675e-05	0.0197385598258824
chr11	74880000	74890000	chr11	74910000	74920000	50	22	13	0	-2.75014800078898	3.35589573968627e-06	0.00696335652292986
chr11	76310000	76320000	chr11	76330000	76340000	0	0	59	82	8.97151381638751	1.29718247176542e-16	5.73844160719001e-12
chr11	76330000	76340000	chr11	76350000	76360000	0	0	60	73	8.88973655373721	7.38680575891982e-16	2.7947910164007e-11
chr11	76330000	76340000	chr11	76360000	76370000	0	0	44	40	8.23353757723856	5.31106766866393e-12	6.66679594115193e-08
chr11	76840000	76850000	chr11	76860000	76870000	0	0	38	0	7.12489305761463	2.2643840638665e-06	0.00499597835819137
chr11	77130000	77140000	chr11	77150000	77160000	0	0	45	44	8.31546278749371	1.54809370253909e-12	2.38137510283808e-08
chr11	78140000	78150000	chr11	78160000	78170000	0	33	0	0	-7.35433881879759	5.25464611608278e-07	0.00149863057677044
chr11	85470000	85480000	chr11	85510000	85520000	0	0	32	42	8.04518283924264	8.52472616022262e-11	7.77467772344395e-07
chr11	85490000	85500000	chr11	85950000	85960000	4	3	36	43	3.10242952573359	2.14290163889463e-06	0.00488838765579983
chr11	85600000	85610000	chr11	85620000	85630000	0	30	0	0	-7.21718528362287	2.01225008159604e-06	0.00461282520640954
chr11	85630000	85640000	chr11	85650000	85660000	29	0	87	94	2.33877466994141	1.30497962772593e-07	0.000465435488498346
chr11	85650000	85660000	chr11	85670000	85680000	18	0	74	116	3.06859840826069	7.18746037599933e-11	6.73825916704138e-07
chr11	85650000	85660000	chr11	85680000	85690000	18	0	65	52	2.38697227652859	2.33183303919308e-06	0.00513180973370818
chr11	85650000	85660000	chr11	85700000	85710000	9	0	35	38	2.67430659853098	2.94735424784652e-05	0.0402017539294755
chr11	85650000	85660000	chr11	85850000	85860000	9	0	32	55	2.91653338755769	2.07589496493691e-06	0.00474195319895565
chr11	85650000	85660000	chr11	85930000	85940000	14	0	42	50	2.38845317264073	1.68525356034252e-05	0.0260420484094119
chr11	85650000	85660000	chr11	85940000	85950000	7	0	35	40	3.0587224350938	4.59888586822665e-06	0.00900108484697235
chr11	85650000	85660000	chr11	85990000	86000000	10	0	55	47	3.00865411762519	2.17280690778917e-07	0.000712754674334334
chr11	85660000	85670000	chr11	85680000	85690000	0	0	48	56	8.53650502936785	5.26053477236713e-13	9.74550742651789e-09
chr11	85660000	85670000	chr11	85930000	85940000	0	0	37	0	7.08665005347708	3.18732066072901e-06	0.00663100073422902
chr11	85660000	85670000	chr11	85990000	86000000	0	0	35	49	8.22629821574389	5.51267694811642e-12	6.81662260440767e-08
chr11	85680000	85690000	chr11	85700000	85710000	0	0	32	44	8.08274217454116	4.70661485192124e-11	4.58102243056071e-07
chr11	85730000	85740000	chr11	85750000	85760000	25	0	54	69	1.99108206162679	2.32101026863922e-05	0.0336062218170096
chr11	85730000	85740000	chr11	85990000	86000000	0	0	30	26	7.65167785626358	1.35536967773752e-08	6.64177998450299e-05
chr11	85740000	85750000	chr11	85890000	85900000	0	0	42	51	8.37502207550212	5.06760189625616e-13	9.51507019217969e-09
chr11	85740000	85750000	chr11	85930000	85940000	0	0	50	0	7.51887539719487	5.26674447839952e-08	0.000211267078900862
chr11	85740000	85750000	chr11	85990000	86000000	0	0	46	39	8.25172838615836	3.94898302008757e-12	5.18329322174346e-08
chr11	85750000	85760000	chr11	85830000	85840000	25	0	88	94	2.55460203275826	1.0922833844862e-08	5.45076624547256e-05
chr11	85750000	85760000	chr11	85850000	85860000	100	0	206	204	1.77451323863024	5.11664902198535e-07	0.00148537940931499
chr11	85750000	85760000	chr11	85890000	85900000	32	0	90	116	2.38292018672393	3.03695951255183e-08	0.000133322655074723
chr11	85750000	85760000	chr11	85900000	85910000	82	0	153	160	1.66489815709315	4.61628547273615e-06	0.0090320659794667
chr11	85750000	85760000	chr11	85930000	85940000	28	0	99	90	2.45288585086844	3.28679424116944e-08	0.000143601374519817
chr11	85750000	85760000	chr11	85940000	85950000	31	0	63	98	2.07154029988735	3.47781875017815e-06	0.00720668420577271
chr11	85750000	85760000	chr11	85950000	85960000	57	41	145	208	1.49339130062823	3.59345729336993e-05	0.0468591520692241
chr11	85750000	85760000	chr11	85960000	85970000	21	0	55	60	2.14178157400384	1.3604717193682e-05	0.0218537217570211
chr11	85750000	85760000	chr11	85990000	86000000	19	0	62	85	2.62834637355785	5.21148776508494e-08	0.000210354102465316
chr11	85760000	85770000	chr11	85850000	85860000	95	0	171	175	1.60207651465958	6.55920317357506e-06	0.0120680764663856
chr11	85760000	85770000	chr11	85890000	85900000	0	0	55	61	8.69450368366215	3.4864931877879e-14	8.93971052071805e-10
chr11	85760000	85770000	chr11	85900000	85910000	47	0	76	114	1.72534575136133	2.23786167733104e-05	0.0326099039150107
chr11	85760000	85770000	chr11	85920000	85930000	46	39	145	169	1.52512147940329	3.47779663071513e-05	0.0465003864809761
chr11	85760000	85770000	chr11	85940000	85950000	16	0	58	60	2.55919078353708	6.73503682062972e-07	0.001857295055239
chr11	85760000	85770000	chr11	85990000	86000000	0	0	57	65	8.76660324807525	7.73293735347959e-15	2.30081119955931e-10
chr11	85820000	85830000	chr11	85920000	85930000	21	19	87	99	1.85224581276389	1.38396615847845e-05	0.0222198407685428
chr11	85830000	85840000	chr11	85850000	85860000	238	0	379	423	1.51019080521958	2.36249911021505e-06	0.00519560597817616
chr11	85830000	85840000	chr11	85900000	85910000	37	0	87	96	2.01274052392737	2.30923634544643e-06	0.00508430340530785
chr11	85830000	85840000	chr11	85920000	85930000	15	21	111	125	2.33136039786063	4.03030087489328e-08	0.00016851387860615
chr11	85830000	85840000	chr11	85940000	85950000	9	0	45	47	3.00420276497013	7.05605309059052e-07	0.0019366664776223
chr11	85830000	85840000	chr11	85990000	86000000	4	0	39	51	4.08055961817068	1.04915872027107e-08	5.25445261970603e-05
chr11	85850000	85860000	chr11	85890000	85900000	146	0	244	290	1.6164948161657	1.66494232164043e-06	0.00387716111415205
chr11	85850000	85860000	chr11	85900000	85910000	193	0	287	295	1.3477403210757	3.8860601351514e-05	0.0498767919850473
chr11	85850000	85860000	chr11	85940000	85950000	29	0	106	110	2.59254373943903	2.25691652818178e-09	1.38794987946999e-05
chr11	85850000	85860000	chr11	85990000	86000000	28	0	81	107	2.43864882847905	4.27240401505922e-08	0.00017800801971392
chr11	85890000	85900000	chr11	85920000	85930000	44	36	146	175	1.64534823085182	8.5281109160601e-06	0.0150008971683399
chr11	85890000	85900000	chr11	85940000	85950000	14	0	50	52	2.5376279967552	3.00169027322097e-06	0.00645290314073889
chr11	85890000	85900000	chr11	85990000	86000000	0	0	30	37	7.90343268254651	5.74035619641449e-10	4.15846195364348e-06
chr11	85900000	85910000	chr11	85920000	85930000	85	64	353	310	1.80638785526117	9.02224284215498e-08	0.000337705695412698
chr11	85900000	85910000	chr11	85940000	85950000	25	0	81	81	2.38918613952305	1.41451662205794e-07	0.000490298450776787
chr11	85900000	85910000	chr11	85950000	85960000	59	41	179	199	1.56949631927805	1.23439144300301e-05	0.0201992120737448
chr11	85900000	85910000	chr11	85990000	86000000	25	0	65	69	2.11669757780647	5.352899270614e-06	0.0103468188814121
chr11	85920000	85930000	chr11	85940000	85950000	75	64	334	370	1.98143733764441	4.91409611890868e-09	2.75596996594411e-05
chr11	85920000	85930000	chr11	85950000	85960000	148	90	478	566	1.79339111885601	2.2036083684951e-08	0.00010086322650254
chr11	85920000	85930000	chr11	85960000	85970000	32	29	123	144	1.76581771324415	4.99299630611252e-06	0.00974166417474965
chr11	85920000	85930000	chr11	85990000	86000000	40	31	184	200	2.07966300239514	2.19993421445336e-08	0.000100706504110379
chr11	85920000	85930000	chr11	86000000	86010000	53	35	151	228	1.75365087510887	1.29323863179261e-06	0.00318338351856294
chr11	85930000	85940000	chr11	85950000	85960000	131	89	411	503	1.70765557647237	1.28204297936172e-07	0.000458025896980815
chr11	85940000	85950000	chr11	85960000	85970000	30	0	114	136	2.75184113469354	8.41234553406648e-11	7.71936250463682e-07
chr11	85940000	85950000	chr11	85990000	86000000	27	0	102	134	2.81508997512045	9.22233946298695e-11	8.31856672680753e-07
chr11	85940000	85950000	chr11	86000000	86010000	26	21	113	145	2.09435012439168	1.8744680208262e-07	0.000633844787614502
chr11	85950000	85960000	chr11	85990000	86000000	117	54	255	330	1.44664003309706	1.50869284708589e-05	0.0239347594907813
chr11	85960000	85970000	chr11	85990000	86000000	0	0	121	132	9.81787988174644	3.57355200340957e-25	8.26770830212281e-20
chr11	85970000	85980000	chr11	85990000	86000000	0	50	106	139	1.83986039047006	5.64127697438466e-06	0.0108544672552815
chr11	86730000	86740000	chr11	86750000	86760000	0	0	20	34	7.58864323954856	2.63435792683088e-08	0.000116936385912668
chr11	93380000	93390000	chr11	93420000	93430000	0	3	44	51	4.5140596642075	8.29855673701499e-10	5.74792707354724e-06
chr11	93400000	93410000	chr11	93420000	93430000	0	18	47	72	2.28969686466847	1.29548984506664e-05	0.0208648448367874
chr11	93420000	93430000	chr11	93440000	93450000	0	19	64	86	2.548896570084	2.74637989886075e-07	0.00086360883438294
chr11	93420000	93430000	chr11	93460000	93470000	0	24	70	76	2.17136987611004	8.3300287198317e-06	0.0148925908582542
chr11	94650000	94660000	chr11	94670000	94680000	19	0	55	60	2.28167268024133	5.45698325620325e-06	0.0105293223594032
chr11	94830000	94840000	chr11	94850000	94860000	0	0	32	0	6.87848529560596	1.69649534866507e-05	0.0260676718822397
chr11	94830000	94840000	chr11	94860000	94870000	0	0	30	37	7.90343268254651	5.74035619641449e-10	4.15846195364348e-06
chr11	95180000	95190000	chr11	95410000	95420000	9	0	44	37	2.82637787248768	6.16012074521517e-06	0.0114692921581962
chr11	95200000	95210000	chr11	95410000	95420000	5	0	28	40	3.37655168196507	4.61735420843359e-06	0.00903371796827049
chr11	95230000	95240000	chr11	95410000	95420000	15	0	54	51	2.48439161536519	3.01303571798804e-06	0.00647487270034007
chr11	95250000	95260000	chr11	95410000	95420000	20	0	55	55	2.14811646436282	1.73169337937892e-05	0.0265801035025076
chr11	95260000	95270000	chr11	95280000	95290000	0	0	58	51	8.60892935702698	1.69401441809804e-13	3.75729037905548e-09
chr11	95270000	95280000	chr11	95410000	95420000	29	0	76	78	2.10852226160558	2.14625580092668e-06	0.00489576174348802
chr11	95280000	95290000	chr11	95300000	95310000	0	0	61	62	8.78035375989018	5.95266132714842e-15	1.83767145928327e-10
chr11	95280000	95290000	chr11	95310000	95320000	0	0	47	48	8.40856436197978	4.60220068158593e-12	5.8796494886117e-08
chr11	95280000	95290000	chr11	95320000	95330000	0	0	54	60	8.66944346235914	4.82143667250147e-14	1.19075701826189e-09
chr11	95280000	95290000	chr11	95390000	95400000	0	0	15	30	7.32479301519648	3.87407931202146e-07	0.00115275522190629
chr11	95280000	95290000	chr11	95410000	95420000	37	0	119	127	2.43693309785865	3.12560105136808e-09	1.84575705777073e-05
chr11	95290000	95300000	chr11	95310000	95320000	0	0	51	63	8.66762004189056	5.85852269723923e-14	1.43631352982813e-09
chr11	95290000	95300000	chr11	95320000	95330000	0	0	82	74	9.1246735104797	5.03829027943386e-18	2.99591028814748e-13
chr11	95290000	95300000	chr11	95390000	95400000	0	0	17	34	7.50422757467069	6.9066220841026e-08	0.000267830967025472
chr11	95290000	95300000	chr11	95410000	95420000	30	0	113	126	2.6886423576964	2.8816327587166e-10	2.28414058103957e-06
chr11	95290000	95300000	chr11	95420000	95430000	45	37	145	169	1.57833114542681	2.14416145567778e-05	0.0313899529328168
chr11	95290000	95300000	chr11	95430000	95440000	36	20	136	112	1.8093763174482	3.9128926332979e-06	0.00800522113277102
chr11	95300000	95310000	chr11	95320000	95330000	0	0	80	0	8.19506639659214	7.8785918372748e-12	9.39743027326101e-08
chr11	95300000	95310000	chr11	95410000	95420000	39	0	88	110	2.04946037462873	9.68211534818911e-07	0.0025113822640201
chr11	95310000	95320000	chr11	95410000	95420000	33	0	103	91	2.26064655550573	1.42573997333326e-07	0.000492323495608977
chr11	95320000	95330000	chr11	95350000	95360000	0	0	39	0	7.16214990184977	1.61076565537926e-06	0.00376389997412789
chr11	95320000	95330000	chr11	95410000	95420000	33	0	132	141	2.74642331705194	3.26187279770786e-11	3.35319357459854e-07
chr11	95340000	95350000	chr11	95410000	95420000	40	0	87	101	1.94106843750863	3.40721100703704e-06	0.00706546359403623
chr11	95350000	95360000	chr11	95410000	95420000	31	0	91	103	2.34381209559321	7.16043135230065e-08	0.000276793507840287
chr11	95380000	95390000	chr11	95410000	95420000	55	0	132	152	2.08497320566127	4.71809290297314e-08	0.000195444692378755
chr11	95390000	95400000	chr11	95410000	95420000	92	0	161	201	1.70856817672331	1.55854594417496e-06	0.00373130672318618
chr11	95780000	95790000	chr11	95800000	95810000	0	0	60	48	8.59727601169097	1.80234875236554e-13	3.89970281995797e-09
chr11	95800000	95810000	chr11	95870000	95880000	8	0	41	37	2.93432234770977	4.92079607577911e-06	0.00960591794671853
chr11	95800000	95810000	chr11	95880000	95890000	8	8	64	73	2.72098915525281	1.09819944441458e-07	0.000396071404964742
chr11	95950000	95960000	chr11	95970000	95980000	37	0	77	103	1.98569913032603	3.31132313482447e-06	0.0068740588884777
chr11	102150000	102160000	chr11	102340000	102350000	0	6	36	31	3.04795637642099	2.38351064514574e-05	0.0341792522796304
chr11	102150000	102160000	chr11	102350000	102360000	0	0	30	31	7.77159772749899	3.65143941819461e-09	2.12941600330645e-05
chr11	102150000	102160000	chr11	102360000	102370000	0	0	44	48	8.36128750629882	6.65562730502545e-13	1.19772550605448e-08
chr11	102180000	102190000	chr11	102350000	102360000	35	9	85	100	1.75073597743907	2.64210071959401e-05	0.036456317011901
chr11	102220000	102230000	chr11	102360000	102370000	0	0	25	50	8.05780776770639	8.04672192456347e-11	7.48801603515213e-07
chr11	102250000	102260000	chr11	102360000	102370000	0	0	45	42	8.28356080155443	2.23558256416814e-12	3.22914861145405e-08
chr11	102260000	102270000	chr11	102360000	102370000	0	30	79	79	1.95992322065311	2.39116822504527e-05	0.0342853971593599
chr11	102270000	102280000	chr11	102360000	102370000	0	0	49	57	8.56395985783388	3.77823188836863e-13	7.56178214222056e-09
chr11	102280000	102290000	chr11	102350000	102360000	0	0	35	64	8.45821521161927	2.02197045955218e-12	2.98376577308243e-08
chr11	102280000	102290000	chr11	102360000	102370000	0	0	56	63	8.73100433618994	1.63712984355998e-14	4.47723203848487e-10
chr11	102320000	102330000	chr11	102360000	102370000	80	54	229	264	1.53244399582347	8.97342399965731e-06	0.0155938112953397
chr11	102330000	102340000	chr11	102350000	102360000	0	0	120	118	9.7317304839097	3.45824203245574e-24	6.56475710664191e-19
chr11	102330000	102340000	chr11	102360000	102370000	0	0	102	103	9.51616167339446	8.34632146461138e-22	1.03065139456654e-16
chr11	102340000	102350000	chr11	102360000	102370000	0	63	187	243	2.31303077018476	1.05385673245929e-09	7.13251104639627e-06
chr11	102350000	102360000	chr11	102460000	102470000	0	0	18	30	7.42001527286486	1.43645023326942e-07	0.000494621751634359
chr11	102360000	102370000	chr11	102440000	102450000	0	0	29	35	7.83798900633594	1.4469500868328e-09	9.39195657184306e-06
chr11	102360000	102370000	chr11	102460000	102470000	0	0	31	45	8.08185760082353	4.72647031305755e-11	4.59590328314858e-07
chr11	102360000	102370000	chr11	102480000	102490000	0	0	39	38	8.10726621989888	3.40105969246868e-11	3.46267615934028e-07
chr11	102410000	102420000	chr11	102440000	102450000	0	0	29	37	7.88127501690424	7.82598379132683e-10	5.46764082502849e-06
chr11	102420000	102430000	chr11	102440000	102450000	0	0	28	47	8.06050095117176	6.43849276688495e-11	6.0516029397913e-07
chr11	102420000	102430000	chr11	102460000	102470000	0	0	20	35	7.61452640051403	1.92537909432623e-08	8.90188531642226e-05
chr11	102430000	102440000	chr11	102450000	102460000	0	0	27	62	8.30170169084454	1.66617733441477e-12	2.51023586295788e-08
chr11	102430000	102440000	chr11	102460000	102470000	0	0	31	46	8.1002862345372	4.33449275257945e-11	4.31374076576945e-07
chr11	102440000	102450000	chr11	102460000	102470000	0	0	87	98	9.36629105830072	2.80409813034788e-20	2.54236720506777e-15
chr11	102750000	102760000	chr11	102790000	102800000	0	0	27	40	7.90045043551522	5.81431475235267e-10	4.19467798454704e-06
chr11	102790000	102800000	chr11	102810000	102820000	0	0	0	34	6.90218181475375	1.24310747123978e-05	0.0202808336448912
chr11	108000000	108010000	chr11	108020000	108030000	0	0	23	46	7.93804095569406	3.98664295637289e-10	3.04299685836846e-06
chr11	108000000	108010000	chr11	108030000	108040000	0	0	43	50	8.37575457429525	5.04711083421105e-13	9.50105750399343e-09
chr11	108000000	108010000	chr11	108070000	108080000	0	0	38	18	7.66100101698539	1.31362878023188e-08	6.47824167717749e-05
chr11	108010000	108020000	chr11	108030000	108040000	0	0	35	0	7.00694544913528	6.19044801423296e-06	0.0114692921581962
chr11	108070000	108080000	chr11	108110000	108120000	0	0	22	31	7.56475797159077	3.58247304398509e-08	0.000152224248363414
chr11	108590000	108600000	chr11	108610000	108620000	0	0	0	40	7.13444912882386	2.17469433119006e-06	0.00493880370035314
chr11	109810000	109820000	chr11	109850000	109860000	4	0	40	30	3.73100353644942	8.5906847176973e-07	0.00225531188749463
chr11	109810000	109820000	chr11	109960000	109970000	11	5	48	54	2.31647282794743	1.47537183157408e-05	0.0234574615082841
chr11	109820000	109830000	chr11	109840000	109850000	32	0	118	94	2.43266558915972	1.27308952547793e-08	6.29064990647824e-05
chr11	109820000	109830000	chr11	109850000	109860000	25	0	73	71	2.22115402330178	1.43620635147126e-06	0.00349301662608667
chr11	109820000	109830000	chr11	109940000	109950000	14	20	95	108	2.19557470527159	3.85531489590229e-07	0.00114887014032502
chr11	109820000	109830000	chr11	109950000	109960000	12	0	54	53	2.82133641153374	3.87034958616851e-07	0.00115266781726462
chr11	109820000	109830000	chr11	109960000	109970000	20	13	104	117	2.38832879640291	2.79491112421721e-08	0.000123085977996138
chr11	109830000	109840000	chr11	109940000	109950000	12	8	66	81	2.51371351218309	2.61512728002679e-07	0.000845178652280297
chr11	109830000	109840000	chr11	109950000	109960000	0	0	38	0	7.12489305761463	2.2643840638665e-06	0.00499597835819137
chr11	109830000	109840000	chr11	109960000	109970000	4	7	58	76	3.20892152979207	7.20613790126786e-09	3.8316303981023e-05
chr11	109840000	109850000	chr11	109860000	109870000	17	0	69	88	2.87900054431076	3.59530372107822e-09	2.10552471630768e-05
chr11	109840000	109850000	chr11	109940000	109950000	10	14	125	140	3.08310173394961	3.39158852299791e-12	4.55109802406339e-08
chr11	109840000	109850000	chr11	109950000	109960000	4	0	73	73	4.77759303820732	7.59026341969729e-14	1.8209548564535e-09
chr11	109840000	109850000	chr11	109960000	109970000	19	11	114	107	2.5314048460824	5.25089088234064e-09	2.90558898322688e-05
chr11	109850000	109860000	chr11	109940000	109950000	23	17	95	94	1.88553455081842	1.00045799219483e-05	0.0171954436027043
chr11	109850000	109860000	chr11	109950000	109960000	11	0	36	64	2.83613409658923	8.12462265059352e-07	0.00214414299065159
chr11	109850000	109860000	chr11	109960000	109970000	11	9	74	93	2.6913402353906	1.7272729826319e-08	8.20553321473258e-05
chr11	109860000	109870000	chr11	109960000	109970000	5	3	51	66	3.48215373196332	6.39480229679564e-09	3.45359988586781e-05
chr11	109870000	109880000	chr11	109960000	109970000	3	2	43	43	3.6965356691198	6.66951975593476e-08	0.00026222331764003
chr11	109880000	109890000	chr11	109960000	109970000	5	2	37	47	3.19919174833797	6.92184549392265e-07	0.00190333446469138
chr11	109930000	109940000	chr11	109960000	109970000	12	8	78	107	2.84258539143753	1.63052767623021e-09	1.04404448089285e-05
chr11	109940000	109950000	chr11	109960000	109970000	31	19	200	240	2.7866992536692	4.51157838221465e-13	8.75697363987863e-09
chr11	109940000	109950000	chr11	110200000	110210000	6	3	45	40	2.86758918954285	5.2970323408634e-06	0.0102548396126187
chr11	109940000	109950000	chr11	110220000	110230000	7	4	48	59	2.90798154669617	3.96024403883105e-07	0.00117587351017964
chr11	109950000	109960000	chr11	110210000	110220000	14	3	44	59	2.25692805100273	2.34550762232529e-05	0.0337159622627811
chr11	110070000	110080000	chr11	110240000	110250000	24	0	65	82	2.30326055113373	6.79356873441553e-07	0.00187266648032047
chr11	110180000	110190000	chr11	110200000	110210000	85	49	211	257	1.464679464666	2.25527102561392e-05	0.0327037776734494
chr11	110180000	110190000	chr11	110230000	110240000	15	0	41	62	2.44922928757125	5.16456792001999e-06	0.0100270369380887
chr11	110180000	110190000	chr11	110240000	110250000	15	0	51	44	2.34331938688647	1.61688785331188e-05	0.0253940336941297
chr11	110200000	110210000	chr11	110220000	110230000	203	147	506	614	1.32836157655524	2.00104749918237e-05	0.029626645267832
chr11	110200000	110210000	chr11	110230000	110240000	83	50	220	271	1.54207358274749	7.78916681091776e-06	0.0140655518529144
chr11	111150000	111160000	chr11	111290000	111300000	0	0	44	0	7.33526049415395	2.99707102256761e-07	0.000932126129383237
chr11	111220000	111230000	chr11	111240000	111250000	19	9	99	99	2.47631334041936	2.81201642115254e-08	0.000123785116605248
chr11	111230000	111240000	chr11	111280000	111290000	24	28	145	122	1.99113905439891	5.41370488796413e-07	0.00152581177209883
chr11	111230000	111240000	chr11	111290000	111300000	0	15	68	63	2.70378964918065	2.48174283800074e-07	0.000806538172916142
chr11	111240000	111250000	chr11	111260000	111270000	51	41	169	201	1.65000350999312	5.5247768356289e-06	0.010649650197242
chr11	111240000	111250000	chr11	111270000	111280000	31	15	135	138	2.22990264015141	2.51765093839073e-08	0.000114083084395741
chr11	111240000	111250000	chr11	111280000	111290000	47	45	273	287	2.24125408459172	3.13374579039391e-10	2.43444878447831e-06
chr11	111240000	111250000	chr11	111290000	111300000	34	26	123	116	1.64136800725152	2.61681348754326e-05	0.0362245030139256
chr11	111250000	111260000	chr11	111280000	111290000	62	55	231	243	1.65822113186386	2.3029011363876e-06	0.00507090969985808
chr11	111320000	111330000	chr11	111340000	111350000	0	0	42	25	7.91530837869707	5.45503800972505e-10	4.0256620500901e-06
chr11	111800000	111810000	chr11	111820000	111830000	34	32	158	195	2.05217925376056	5.14229159070343e-08	0.000207882947032033
chr11	111800000	111810000	chr11	111830000	111840000	25	17	134	133	2.31633315545078	1.12038402003327e-08	5.58200000507748e-05
chr11	111800000	111810000	chr11	111840000	111850000	18	17	97	122	2.27601590329976	1.08657921013665e-07	0.000392020990501816
chr11	111810000	111820000	chr11	111840000	111850000	0	19	76	64	2.45697310588302	9.15632691905174e-07	0.0023925790182628
chr11	112200000	112210000	chr11	112220000	112230000	0	0	45	34	8.14836507912385	1.84240861491886e-11	2.00618413906148e-07
chr11	113290000	113300000	chr11	113310000	113320000	0	0	42	40	8.19810281308079	9.55747155561993e-12	1.12730391000107e-07
chr11	113310000	113320000	chr11	113330000	113340000	0	0	28	35	7.81479596073354	1.97900303858905e-09	1.23822535254078e-05
chr11	113310000	113320000	chr11	113430000	113440000	0	0	21	31	7.53669424590372	4.93971572935751e-08	0.000200579862723789
chr11	113310000	113320000	chr11	113460000	113470000	8	0	39	29	2.7422536962699	3.78996595013872e-05	0.0487351171907006
chr11	113310000	113320000	chr11	113550000	113560000	0	0	23	36	7.71700059934926	6.90574671515051e-09	3.70074664162649e-05
chr11	113420000	113430000	chr11	113550000	113560000	0	0	65	58	8.78261667485106	5.86932972558331e-15	1.82594847762897e-10
chr11	113420000	113430000	chr11	113560000	113570000	0	0	38	20	7.70988658561477	7.08849924239042e-09	3.78507806859545e-05
chr11	113430000	113440000	chr11	113450000	113460000	117	68	315	333	1.47280633575713	8.32487553322504e-06	0.0148874084610003
chr11	113430000	113440000	chr11	113460000	113470000	52	0	175	214	2.61475728755574	5.36647137755907e-12	6.71229449415431e-08
chr11	113430000	113440000	chr11	113540000	113550000	27	16	121	106	2.05624821766017	6.15779863615372e-07	0.00171017892755116
chr11	113430000	113440000	chr11	113550000	113560000	0	0	140	162	10.0719125226284	3.05630262023856e-28	1.26840780848675e-22
chr11	113430000	113440000	chr11	113560000	113570000	0	0	84	82	9.21277085628533	7.58725231376489e-19	5.25705695023591e-14
chr11	113430000	113440000	chr11	113570000	113580000	0	0	38	52	8.32586785899893	1.19930360317195e-12	1.90752957773667e-08
chr11	113430000	113440000	chr11	113580000	113590000	0	0	30	45	8.0622939909069	6.384482245871e-11	6.01066155317462e-07
chr11	113430000	113440000	chr11	113600000	113610000	2	0	27	30	4.34840728580951	5.62185258715793e-07	0.0015811316703961
chr11	113430000	113440000	chr11	113610000	113620000	0	0	7	32	7.10988429951566	2.96183575209751e-06	0.00637335188478689
chr11	113440000	113450000	chr11	113550000	113560000	28	11	89	81	1.79289173411734	2.84248121213639e-05	0.039065887173321
chr11	113450000	113460000	chr11	113540000	113550000	74	62	231	259	1.49110895744112	1.55820801290562e-05	0.0245173936127626
chr11	113450000	113460000	chr11	113550000	113560000	104	56	259	290	1.44535098891444	1.81314321880035e-05	0.0271462346665648
chr11	113460000	113470000	chr11	113550000	113560000	54	0	202	204	2.62694787916962	3.05401776709762e-12	4.14910760321542e-08
chr11	113460000	113470000	chr11	113560000	113570000	29	0	78	82	2.16278862076882	1.08014593982714e-06	0.00274772336197793
chr11	113460000	113470000	chr11	113600000	113610000	12	0	42	46	2.54101469970739	1.1782854585353e-05	0.0196252593281687
chr11	113550000	113560000	chr11	113570000	113580000	0	0	137	89	9.6646805051531	2.03775559495337e-23	3.33465780761565e-18
chr11	113560000	113570000	chr11	113580000	113590000	0	0	57	33	8.34017242793769	9.07933512989863e-13	1.5165772724647e-08
chr11	113560000	113570000	chr11	113600000	113610000	8	0	42	27	2.7652756743229	3.01819088106031e-05	0.0410333236168315
chr11	113930000	113940000	chr11	114080000	114090000	64	50	13	21	-2.09240955981592	5.73747013406104e-06	0.0110337528522719
chr11	113940000	113950000	chr11	113960000	113970000	51	46	0	25	-2.32157711498439	2.72566437359585e-06	0.00591829944710689
chr11	113940000	113950000	chr11	113970000	113980000	80	46	0	44	-1.86904251787777	1.97205165523002e-05	0.029229595703425
chr11	113940000	113950000	chr11	114050000	114060000	149	90	49	42	-1.72247742593261	4.17740285519323e-06	0.00848428180493565
chr11	113940000	113950000	chr11	114060000	114070000	36	31	0	11	-2.9451456772717	1.60385237958514e-06	0.00376389997412789
chr11	113940000	113950000	chr11	114080000	114090000	73	49	14	19	-2.22228048941307	1.24279935836492e-06	0.00306992412849727
chr11	113940000	113950000	chr11	114110000	114120000	32	19	0	7	-3.16320662661146	1.37738556388826e-05	0.0221183539714298
chr11	113950000	113960000	chr11	114050000	114060000	101	64	31	33	-1.70120299630804	2.73346820696289e-05	0.0376434816361141
chr11	113960000	113970000	chr11	114050000	114060000	90	53	34	17	-1.80799746837372	2.26468009769134e-05	0.0328343052668357
chr11	113970000	113980000	chr11	113990000	114000000	49	52	0	0	-8.86423218745646	1.50364972196199e-16	6.58666316084954e-12
chr11	114030000	114040000	chr11	114080000	114090000	111	109	39	54	-1.60866023604358	1.6715664017467e-05	0.0258854428023579
chr11	114040000	114050000	chr11	114080000	114090000	130	102	44	47	-1.69881285582584	4.9532746316132e-06	0.00966744437523493
chr11	114050000	114060000	chr11	114070000	114080000	334	244	128	128	-1.51941787083459	3.2594215464846e-06	0.00677015540883391
chr11	114050000	114060000	chr11	114080000	114090000	362	271	126	114	-1.74333766132036	1.00149667402491e-07	0.000369545101629141
chr11	114050000	114060000	chr11	114090000	114100000	196	121	57	81	-1.53898513376445	1.19543011203259e-05	0.0197310055068536
chr11	114050000	114060000	chr11	114110000	114120000	136	111	45	45	-1.80648151958022	1.11266462739029e-06	0.00281284973346779
chr11	114050000	114060000	chr11	114120000	114130000	105	77	35	41	-1.60533238489632	3.8005616422362e-05	0.0488620023188614
chr11	114060000	114070000	chr11	114080000	114090000	178	113	69	49	-1.63191283241843	5.99532158621565e-06	0.0113968242458417
chr11	114070000	114080000	chr11	114090000	114100000	79	64	39	0	-2.1967845048239	7.22925615441426e-07	0.00197961630976935
chr11	114080000	114090000	chr11	114100000	114110000	123	79	50	27	-1.71815782080542	9.12637524096928e-06	0.0157754504129864
chr11	114080000	114090000	chr11	114110000	114120000	116	91	33	30	-2.06092363587932	1.67717403680114e-07	0.000572371043274325
chr11	114080000	114090000	chr11	114120000	114130000	77	47	14	27	-1.93379931262833	1.32030662691113e-05	0.0212407435068487
chr11	115740000	115750000	chr11	115780000	115790000	0	0	32	0	6.87848529560596	1.69649534866507e-05	0.0260676718822397
chr11	115750000	115760000	chr11	115790000	115800000	3	0	47	0	3.57571013582938	2.13452978650232e-05	0.0312614533508804
chr11	115760000	115770000	chr11	115780000	115790000	0	0	34	0	6.96537906629193	8.63651603047098e-06	0.015090695157693
chr11	115780000	115790000	chr11	115800000	115810000	0	0	41	0	7.23390030409951	8.18415137094935e-07	0.00215125027881426
chr11	115790000	115800000	chr11	115810000	115820000	4	0	57	0	3.46555634393391	5.20597782654743e-06	0.0100989597830548
chr11	116740000	116750000	chr11	116890000	116900000	0	0	26	38	7.83487730361919	1.46549456958299e-09	9.46349818114956e-06
chr11	116750000	116760000	chr11	116810000	116820000	0	0	31	27	7.70198436567164	7.28341338693156e-09	3.85540520269387e-05
chr11	116750000	116760000	chr11	116890000	116900000	0	0	21	30	7.50935626891793	6.79661287954693e-08	0.000264681435642553
chr11	116750000	116760000	chr11	116970000	116980000	0	0	53	51	8.53980709973813	5.16827221062625e-13	9.64113639126607e-09
chr11	116760000	116770000	chr11	116890000	116900000	4	0	38	26	3.60470299566229	1.28919139901245e-06	0.0031738091538479
chr11	116890000	116900000	chr11	116920000	116930000	0	0	58	51	8.60892935702698	1.69401441809804e-13	3.75729037905548e-09
chr11	117060000	117070000	chr11	117080000	117090000	0	0	31	0	6.83300085543036	1.86211708685765e-05	0.0276765806048925
chr11	117710000	117720000	chr11	117770000	117780000	0	0	34	0	6.96537906629193	8.63651603047098e-06	0.015090695157693
chr11	117710000	117720000	chr11	117790000	117800000	0	0	44	28	8.01772706248936	1.19297798562623e-10	1.03950059311439e-06
chr11	117710000	117720000	chr11	117930000	117940000	0	0	31	0	6.83300085543036	1.86211708685765e-05	0.0276765806048925
chr11	117720000	117730000	chr11	117740000	117750000	0	0	30	21	7.52083934456861	5.21439253668215e-08	0.000210354102465316
chr11	117720000	117730000	chr11	117770000	117780000	0	0	47	0	7.42997913094172	1.40019083974676e-07	0.000489435000729
chr11	117720000	117730000	chr11	117790000	117800000	0	0	42	41	8.21511665811623	7.15043829801672e-12	8.68327225562541e-08
chr11	117770000	117780000	chr11	117790000	117800000	0	0	100	100	9.48076277581387	1.83189446182197e-21	2.08320243783114e-16
chr11	118010000	118020000	chr11	118040000	118050000	0	0	33	34	7.90640958267089	5.66746569217129e-10	4.12570390311723e-06
chr11	118090000	118100000	chr11	118130000	118140000	93	0	148	175	1.53041931279277	1.85890921299056e-05	0.0276765806048925
chr11	118360000	118370000	chr11	118380000	118390000	31	0	0	0	-7.05528499886347	7.10240674836407e-06	0.012987367743831
chr11	119090000	119100000	chr11	119130000	119140000	31	0	75	85	2.06806327930129	3.49349709382099e-06	0.00723730994225348
chr11	119100000	119110000	chr11	119130000	119140000	54	0	94	135	1.79835048863228	4.21378933423558e-06	0.00855559268307668
chr11	119130000	119140000	chr11	119150000	119160000	55	0	115	118	1.80341929353145	3.35128424490004e-06	0.00695414628862573
chr11	120200000	120210000	chr11	120300000	120310000	6	2	44	32	2.88164001255687	7.47597973023889e-06	0.0135651123164881
chr11	121310000	121320000	chr11	121460000	121470000	0	0	30	0	6.78604059661625	2.62422063554489e-05	0.0362245030139256
chr11	121340000	121350000	chr11	121460000	121470000	0	0	43	0	7.30225703982336	4.18263177806042e-07	0.00123245093655691
chr11	122500000	122510000	chr11	122640000	122650000	0	0	51	52	8.52491186683879	6.7424679264377e-13	1.20100478445031e-08
chr11	122510000	122520000	chr11	122630000	122640000	0	0	0	32	6.81561916052913	2.43631236381958e-05	0.0347926563071143
chr11	122510000	122520000	chr11	122640000	122650000	0	0	39	42	8.17839242694888	1.2947783992683e-11	1.47573724421293e-07
chr11	122550000	122560000	chr11	122640000	122650000	0	0	46	41	8.28433780186734	2.22639318930428e-12	3.22165496773248e-08
chr11	123170000	123180000	chr11	123220000	123230000	126	86	322	390	1.40079468361348	1.79274031630519e-05	0.0270543435351308
chr11	123220000	123230000	chr11	123270000	123280000	53	26	139	153	1.55203931154717	3.07011200532489e-05	0.0416455412354486
chr11	123230000	123240000	chr11	123350000	123360000	0	0	18	37	7.61213261847527	1.9407617798125e-08	8.95860177355086e-05
chr11	123260000	123270000	chr11	123350000	123360000	0	0	38	49	8.27811165892318	2.81838580394636e-12	3.90829821477223e-08
chr11	123260000	123270000	chr11	123360000	123370000	0	0	41	30	7.99538495457851	1.63097497349236e-10	1.37157056746187e-06
chr11	123260000	123270000	chr11	123370000	123380000	0	0	40	0	7.19847030142785	1.14735659972389e-06	0.00284218678110448
chr11	123350000	123360000	chr11	123370000	123380000	0	0	105	88	9.43263061376084	5.82418022599014e-21	6.03740718849964e-16
chr11	123370000	123380000	chr11	123410000	123420000	0	0	47	0	7.42997913094172	1.40019083974676e-07	0.000489435000729
chr11	125360000	125370000	chr11	125380000	125390000	0	30	103	84	2.20811783747301	9.09005336307123e-07	0.00237618362858402
chr11	125380000	125390000	chr11	125450000	125460000	0	8	47	34	2.91669193777294	1.22396266581388e-05	0.0200358885907247
chr11	128070000	128080000	chr11	128150000	128160000	55	0	112	108	1.72227202952869	1.0702210099208e-05	0.0181923508312131
chr11	128100000	128110000	chr11	128160000	128170000	74	33	182	196	1.49436558770276	2.50265490528162e-05	0.0355054408933266
chr11	128280000	128290000	chr11	128330000	128340000	47	0	98	94	1.74821718021985	1.79578768936431e-05	0.0270543435351308
chr11	128450000	128460000	chr11	128470000	128480000	0	0	32	44	8.08274217454116	4.70661485192124e-11	4.58102243056071e-07
chr11	129280000	129290000	chr11	129300000	129310000	0	0	34	27	7.77592016072331	2.88238846799263e-09	1.71293785325643e-05
chr11	129280000	129290000	chr11	129310000	129320000	0	0	39	46	8.2461658487694	4.06484463930226e-12	5.27007303854845e-08
chr11	129290000	129300000	chr11	129310000	129320000	0	0	47	48	8.40856436197978	4.60220068158593e-12	5.8796494886117e-08
chr11	129310000	129320000	chr11	129510000	129520000	2	0	32	30	4.47126119570672	1.64049815469094e-07	0.000560805464373396
chr11	130300000	130310000	chr11	130500000	130510000	7	2	28	44	2.62987992394323	3.64677044999155e-05	0.0473261222233439
chr11	130310000	130320000	chr11	130500000	130510000	9	0	41	33	2.69848680351234	2.34851892723882e-05	0.0337520175757242
chr11	130480000	130490000	chr11	130500000	130510000	6	0	52	66	3.91535598492486	2.72323261251983e-10	2.18207360566653e-06
chr11	130500000	130510000	chr11	130520000	130530000	13	0	79	78	3.25748705145542	1.72581209443591e-10	1.44468451756548e-06
chr11	130500000	130510000	chr11	130530000	130540000	11	0	65	70	3.27229018293386	1.22126862794836e-09	8.11819767470652e-06
chr12	370000	380000	chr12	390000	400000	23	0	69	94	2.50921962851365	5.24532576308712e-08	0.000211267078900862
chr12	380000	390000	chr12	400000	410000	0	0	33	51	8.22468519548239	5.55864864247272e-12	6.86203157595585e-08
chr12	380000	390000	chr12	410000	420000	0	0	33	36	7.94772096384318	3.08549302115353e-10	2.40113388995136e-06
chr12	390000	400000	chr12	410000	420000	21	0	104	137	3.19661602941872	7.83872533923538e-13	1.36723740217883e-08
chr12	390000	400000	chr12	430000	440000	7	0	37	60	3.41951566044333	5.54875769577459e-08	0.000220462570448794
chr12	400000	410000	chr12	430000	440000	0	0	30	52	8.18821993603821	1.004542444062e-11	1.16842537337738e-07
chr12	410000	420000	chr12	430000	440000	0	0	41	72	8.6490758840299	7.81910782970556e-14	1.86474326593181e-09
chr12	770000	780000	chr12	900000	910000	25	0	71	70	2.19080134254322	2.21249325712529e-06	0.00496762463543172
chr12	920000	930000	chr12	950000	960000	0	0	35	44	8.13986296622165	2.36409337643051e-11	2.51638674651863e-07
chr12	930000	940000	chr12	950000	960000	0	0	37	36	8.0306094867601	1.12524378958445e-10	9.99298402303116e-07
chr12	950000	960000	chr12	980000	990000	0	0	25	32	7.67071522243096	1.01421274529072e-08	5.11635251964367e-05
chr12	1510000	1520000	chr12	1530000	1540000	0	0	50	47	8.43994909142045	2.67318574480805e-12	3.73007536312465e-08
chr12	1530000	1540000	chr12	1550000	1560000	18	0	70	78	2.7171086288038	2.45323335714322e-08	0.0001114778147923
chr12	1530000	1540000	chr12	1560000	1570000	0	0	35	52	8.27577086159831	2.85316654692387e-12	3.94159377452276e-08
chr12	1530000	1540000	chr12	1570000	1580000	0	0	56	63	8.73100433618994	1.63712984355998e-14	4.47723203848487e-10
chr12	1530000	1540000	chr12	1580000	1590000	22	21	87	101	1.76125361774572	3.24420837155837e-05	0.043772608672845
chr12	1530000	1540000	chr12	1620000	1630000	0	0	31	27	7.70198436567164	7.28341338693156e-09	3.85540520269387e-05
chr12	1530000	1540000	chr12	1660000	1670000	0	0	30	19	7.46497874829966	9.89873119206063e-08	0.000366626817955836
chr12	1580000	1590000	chr12	1640000	1650000	19	17	92	89	1.96760280706102	6.84218436316361e-06	0.0125668993551509
chr12	1590000	1600000	chr12	1640000	1650000	4	8	48	41	2.49813486425781	2.98021102546263e-05	0.0405846853329632
chr12	1610000	1620000	chr12	1630000	1640000	0	0	37	0	7.08665005347708	3.18732066072901e-06	0.00663100073422902
chr12	1640000	1650000	chr12	1660000	1670000	14	11	67	61	1.99648458350363	3.56072990196867e-05	0.0468176846971433
chr12	2460000	2470000	chr12	2490000	2500000	0	10	50	69	3.14451635502175	4.46121744129662e-08	0.000185471740298221
chr12	2630000	2640000	chr12	2650000	2660000	51	0	128	141	2.11410144393663	5.07017992280396e-08	0.000205215048093274
chr12	2650000	2660000	chr12	2670000	2680000	15	0	45	50	2.33914682910711	1.90169486200803e-05	0.0282334845700718
chr12	3660000	3670000	chr12	3730000	3740000	5	0	30	33	3.27205404612962	1.29257971073265e-05	0.0208196408243729
chr12	3700000	3710000	chr12	3730000	3740000	20	0	66	43	2.14213539632806	2.01422254684221e-05	0.0297210505168571
chr12	3710000	3720000	chr12	3730000	3740000	13	0	70	82	3.2081592375787	4.08111620751295e-10	3.10451250244051e-06
chr12	3730000	3740000	chr12	3750000	3760000	30	0	116	105	2.58031466242821	1.91347420449993e-09	1.21306249067053e-05
chr12	3730000	3740000	chr12	3760000	3770000	14	0	59	70	2.87011100338567	3.05996722372952e-08	0.000134303402690048
chr12	3730000	3740000	chr12	3770000	3780000	13	0	49	62	2.7580173487706	3.48711367618844e-07	0.0010721640095264
chr12	3730000	3740000	chr12	3790000	3800000	8	0	34	48	2.99821065179566	2.46113403467704e-06	0.00539836803168586
chr12	3730000	3740000	chr12	3830000	3840000	20	14	90	111	2.20491362264738	3.44229608343605e-07	0.00105959811527351
chr12	3730000	3740000	chr12	3850000	3860000	28	11	102	120	2.17191721644551	2.1882190069683e-07	0.000717634935551759
chr12	3730000	3740000	chr12	3860000	3870000	11	8	50	59	2.15486361052097	3.20110352017858e-05	0.0432417407749759
chr12	3730000	3740000	chr12	3870000	3880000	5	0	33	35	3.38134540949544	3.77165991602038e-06	0.00774738360769914
chr12	3740000	3750000	chr12	3850000	3860000	27	15	88	106	1.86038487860538	8.49854018361632e-06	0.0149742114298578
chr12	3760000	3770000	chr12	3790000	3800000	0	0	36	34	7.97079545343009	2.25152552817741e-10	1.82260561393504e-06
chr12	3790000	3800000	chr12	3820000	3830000	0	0	32	21	7.57706580268349	2.7447544068647e-08	0.00012130175279311
chr12	3790000	3800000	chr12	3850000	3860000	25	19	101	116	1.9441068814711	2.3303663479678e-06	0.00512914270247949
chr12	3830000	3840000	chr12	3850000	3860000	162	128	433	554	1.41050931476449	8.23760621309338e-06	0.0148142004244092
chr12	3850000	3860000	chr12	3870000	3880000	36	25	130	117	1.67012187649125	1.74945859845283e-05	0.0267629869485999
chr12	4000000	4010000	chr12	4030000	4040000	73	69	23	22	-2.01255773796286	2.92313936967814e-06	0.00629610709764093
chr12	4000000	4010000	chr12	4050000	4060000	53	58	11	13	-2.56726165663352	1.14775769978673e-07	0.000413056715539358
chr12	4050000	4060000	chr12	4070000	4080000	44	31	0	0	-8.41277204586735	6.09504717814786e-13	1.11579941573243e-08
chr12	4180000	4190000	chr12	4200000	4210000	0	0	34	24	7.70537548875691	7.19907254777936e-09	3.8283792888781e-05
chr12	4230000	4240000	chr12	4360000	4370000	0	0	0	33	6.8595517538652	1.73770560443541e-05	0.0265993640944741
chr12	4590000	4600000	chr12	4610000	4620000	0	35	0	0	-7.4390704307494	2.52042732746858e-07	0.000817526222221147
chr12	4920000	4930000	chr12	4940000	4950000	44	0	0	0	-7.55488033773327	8.11875911393048e-08	0.00030590745719626
chr12	4940000	4950000	chr12	4960000	4970000	41	0	0	0	-7.45403872081517	2.24916186448731e-07	0.000735404684306653
chr12	6240000	6250000	chr12	6260000	6270000	25	40	11	0	-2.90714177909567	4.16740098341888e-06	0.00846482218602578
chr12	6300000	6310000	chr12	6320000	6330000	0	0	26	31	7.671868808443	1.01023930342836e-08	5.1027022434348e-05
chr12	6300000	6310000	chr12	6370000	6380000	0	0	35	26	7.77699901429338	2.87011722130254e-09	1.70791448190111e-05
chr12	6320000	6330000	chr12	6360000	6370000	0	0	32	22	7.60317516453759	2.51193434135741e-08	0.000113849676765773
chr12	6320000	6330000	chr12	6370000	6380000	0	0	42	25	7.91530837869707	5.45503800972505e-10	4.0256620500901e-06
chr12	6460000	6470000	chr12	6480000	6490000	35	28	0	0	-8.16905115052371	3.03628799717995e-11	3.14458044642128e-07
[truncated: 8,036 more rows]
